# Supplementary material for: Application of next-generation sequencing technology to study genetic diversity and identify unique SNP markers in bread wheat from Kazakhstan
Source: BMC Plant Biol. 2014 Sep 28;14:258. doi: 10.1186/s12870-014-0258-7 (PMC4180858; doi:10.1186/s12870-014-0258-7)
Supplement: Additional file 2: — Details of 9 K Infinium SNP array used in this study. [file 12870_2014_258_MOESM2_ESM.xlsx]

## Sheet: 9K-Infinium-SNP-array-details
					From CONSENSUS_V4			Genetic maps from individual crosses																																SNP deleted in ditelosomic stock
SNP Index	Name	SNP	A allele	B allele	Consensus Map Unique Order	Consensus Chr	Consensus Chr	Map1_Chr	Map1_Pos	Map1_Grp	Map2_Chr	Map2_Pos	Map2_Grp	Map3_Chr	Map3_Pos	Map3_Grp	Map4_Chr	Map4_Pos	Map4_Grp	Map5_Chr	Map5_Pos	Map5_Grp	Map6_Chr	Map6_Pos	Map6_Grp	Map7_Chr	Map7_Pos	Map7_Grp	Map8_Chr	Map8_Pos	Map8_Grp	Map9_Chr	Map9_Pos	Map9_Grp	Map10_Chr	Map10_Pos	Map10_Grp	Genetically Mapped Chr	Physically Mapped Chr	1AS	1AL	1BS	1BL	1DS	1DL	2AS	2BL	2DS	2DL
1	wsnp_AJ612027A_Ta_2_1	[A/G]	A	G	4387	5A	66.2298	5A	73.3372	13	.	.	.	5A	122.619	20	.	.	.	.	.	.	5A	21.247	27	.	.	.	.	.	.	5A	38.316	32	5A	68.356	41	5A	4DL	1	1	1	1	1	1	1	1	1	1
2	wsnp_AJ612027A_Ta_2_5	[T/G]	T	G	4388	5A	66.2298	.	.	.	.	.	.	.	.	.	.	.	.	.	.	.	5A	21.247	27	.	.	.	5A	57.99	45	.	.	.	.	.	.	5A	.	1	1	1	1	1	1	1	1	1	1
3	wsnp_be352570A_Ta_1_1	[A/C]	A	C	.	.	.	.	.	.	.	.	.	.	.	.	.	.	.	.	.	.	.	.	.	.	.	.	.	.	.	.	.	.	.	.	.	.	7AL,7BL	1	1	1	1	1	1	1	1	1	1
4	wsnp_be352570B_Ta_2_1	[T/C]	T	C	7168	7B	43.8437	7B	127.609	20	.	.	.	7B	25.22	31	.	.	.	.	.	.	.	.	.	7B	93.089	26	.	.	.	.	.	.	.	.	.	7B	4AL,7AL,7BL	1	1	1	1	1	1	1	1	1	1
5	wsnp_be352570B_Ta_2_2	[T/C]	T	C	7172	7B	45.2514	.	.	.	.	.	.	7B	31.456	31	.	.	.	7B	81.907	31	.	.	.	7B	93.089	26	.	.	.	.	.	.	.	.	.	7B	4AL,7BL,7DL	1	1	1	1	1	1	1	1	1	1
6	wsnp_BE398417B_Ta_2_1	[T/C]	T	C	7254	7B	58.2656	7B	108.975	20	.	.	.	.	.	.	.	.	.	.	.	.	.	.	.	.	.	.	.	.	.	.	.	.	.	.	.	7B	7BS	1	1	1	1	1	1	1	1	1	1
7	wsnp_BE398417B_Ta_2_2	[T/C]	T	C	.	.	.	.	.	.	.	.	.	.	.	.	.	.	.	.	.	.	.	.	.	.	.	.	.	.	.	.	.	.	.	.	.	.	1BS,7AS,7BS	1	1	0	1	1	1	1	1	1	1
8	wsnp_BE398523A_Ta_2_1	[T/G]	T	G	3844	4A	144.107	4A	71.5773	10	.	.	.	4A	155.674	17	.	.	.	4A	107.333	15	.	.	.	.	.	.	.	.	.	4A	66.318	34	.	.	.	4A	.	1	1	1	1	1	1	1	1	1	1
9	wsnp_BE399200A_Ta_1_1	[T/C]	T	C	.	.	.	.	.	.	.	.	.	.	.	.	.	.	.	.	.	.	.	.	.	.	.	.	.	.	.	.	.	.	.	.	.	.	2AS,2DS	1	1	1	1	1	1	0	1	0	1
10	wsnp_BE399688B_Ta_2_1	[T/G]	T	G	1843	2B	110.847	2B	115.974	5	2B	30.402	11	2B	107.197	8	.	.	.	2B	63.966	9	2B	46.233	8	2B	86.312	5	2B	40.932	25	2B	141.406	28	2B	141.769	40	2B	2BL,2DL	1	1	1	1	1	1	1	0	1	0
11	wsnp_BE399936A_Ta_2_1	[A/G]	A	G	1409	2A	85.521	2A	182.913	4	.	.	.	.	.	.	.	.	.	2A	48.881	7	2A	72.835	5	.	.	.	.	.	.	.	.	.	.	.	.	2A	.	1	1	1	1	1	1	1	1	1	1
12	wsnp_BE399939A_Ta_2_1	[T/C]	T	C	4434	5A	87.8932	5A	92.0281	13	.	.	.	.	.	.	.	.	.	.	.	.	.	.	.	5A	95.862	16	.	.	.	5A	0	32	.	.	.	5A	1BL	1	1	1	0	1	1	1	1	1	1
13	wsnp_BE399939D_Ta_2_1	[T/C]	T	C	.	.	.	.	.	.	.	.	.	5D	22.436	22	.	.	.	.	.	.	.	.	.	.	.	.	.	.	.	.	.	.	.	.	.	5D	1BL,5AL	1	1	1	0	1	1	1	1	1	1
14	wsnp_BE399966A_Ta_2_3	[A/G]	A	G	4748	5A	193.036	.	.	.	.	.	.	.	.	.	.	.	.	.	.	.	.	.	.	5A	138.886	16	5A	22.915	35	.	.	.	.	.	.	5A	5AL	1	1	1	1	1	1	1	1	1	1
15	wsnp_BE399980B_Ta_2_1	[A/G]	A	G	674	1B	29.821	1B	25.5989	2	.	.	.	.	.	.	.	.	.	.	.	.	.	.	.	.	.	.	.	.	.	.	.	.	.	.	.	1B	1BL	1	1	1	0	1	1	1	1	1	1
16	wsnp_BE399999A_Ta_2_1	[T/C]	T	C	.	.	.	.	.	.	.	.	.	.	.	.	.	.	.	.	.	.	.	.	.	.	.	.	1A	67.705	28	.	.	.	.	.	.	1A	1AS,1BS,1DS	0	1	0	1	0	1	1	1	1	1
17	wsnp_BE399999D_Ta_2_1	[T/G]	T	G	.	.	.	.	.	.	.	.	.	.	.	.	.	.	.	.	.	.	.	.	.	.	.	.	.	.	.	.	.	.	.	.	.	.	1BS,1DS	1	1	0	1	0	1	1	1	1	1
18	wsnp_BE403152B_Ta_2_1	[T/G]	T	G	.	.	.	.	.	.	.	.	.	.	.	.	.	.	.	.	.	.	.	.	.	.	.	.	.	.	.	.	.	.	.	.	.	.	6AS,6BS,6DS	1	1	1	1	1	1	1	1	1	1
19	wsnp_BE403154A_Ta_2_1	[T/G]	T	G	5839	6A	141.638	6A	105.021	16	.	.	.	.	.	.	.	.	.	6A	68.823	24	6A	56.743	33	.	.	.	.	.	.	6A	36.519	29	.	.	.	6A	6AS,6BS	1	1	1	1	1	1	1	1	1	1
20	wsnp_BE403154A_Ta_2_9	[A/G]	A	G	5840	6A	141.638	6A	105.021	16	.	.	.	.	.	.	.	.	.	6A	68.823	24	6A	56.743	33	.	.	.	.	.	.	6A	36.519	29	.	.	.	6A	6AS,6BS,6DS	1	1	1	1	1	1	1	1	1	1
21	wsnp_BE403211A_Td_2_1	[A/G]	A	G	4339	5A	48.2929	.	.	.	5B	60.846	32	5A	160.108	20	.	.	.	.	.	.	.	.	.	5A	60.127	16	5B	27.133	40	.	.	.	.	.	.	5A,5B	.	1	1	1	1	1	1	1	1	1	1
22	wsnp_BE403214B_Ta_2_1	[T/C]	T	C	4824	5B	21.1053	5B	19.229	14	5B	29.428	32	.	.	.	5B	15.381	27	.	.	.	.	.	.	.	.	.	.	.	.	.	.	.	5B	198.715	44	5B	.	1	1	1	1	1	1	1	1	1	1
23	wsnp_BE403214B_Ta_2_2	[T/C]	T	C	4825	5B	21.1053	5B	19.229	14	5B	29.428	32	.	.	.	5B	15.381	27	.	.	.	.	.	.	.	.	.	.	.	.	.	.	.	5B	198.715	44	5B	.	1	1	1	1	1	1	1	1	1	1
24	wsnp_BE403322A_Ta_1_1	[A/C]	A	C	458	1A	120.285	.	.	.	.	.	.	.	.	.	.	.	.	.	.	.	.	.	.	1A	64.893	1	.	.	.	.	.	.	.	.	.	1A	1AS,1BS,1DS,6AS	0	1	0	1	0	1	1	1	1	1
25	wsnp_BE403322A_Ta_1_2	[A/C]	A	C	459	1A	120.285	.	.	.	.	.	.	.	.	.	.	.	.	.	.	.	.	.	.	1A	64.893	1	.	.	.	.	.	.	.	.	.	1A	1AS,1DS	0	1	1	1	0	1	1	1	1	1
26	wsnp_BE403352A_Ta_2_1	[T/G]	T	G	1415	2A	87.9287	2A	178.888	4	.	.	.	.	.	.	.	.	.	2A	48.881	7	2A	72.835	5	.	.	.	.	.	.	.	.	.	.	.	.	2A	2AS	1	1	1	1	1	1	0	1	1	1
27	wsnp_BE403378B_Ta_2_1	[T/C]	T	C	4228	4B	116.408	.	.	.	4B	55.131	25	4B	0	18	4B	3.204	21	4B	80.369	17	4B	81.538	24	4B	98.7	14	.	.	.	.	.	.	.	.	.	4B	4BS	1	1	1	1	1	1	1	1	1	1
28	wsnp_BE403421A_Ta_2_1	[A/G]	A	G	5652	6A	89.8724	6A	77.4805	16	.	.	.	.	.	.	.	.	.	6A	57.438	24	6A	42.608	33	.	.	.	.	.	.	6A	53.4	29	6A	90.263	54	6A	6AS,6AL,6DS	1	1	1	1	1	1	1	1	1	1
29	wsnp_BE403506A_Ta_2_1	[T/C]	T	C	.	.	.	.	.	.	.	.	.	.	.	.	.	.	.	.	.	.	.	.	.	.	.	.	.	.	.	.	.	.	.	.	.	.	2DS	1	1	1	1	1	1	1	1	0	1
30	wsnp_BE403506B_Ta_1_1	[A/G]	A	G	.	.	.	.	.	.	.	.	.	.	.	.	.	.	.	.	.	.	.	.	.	.	.	.	.	.	.	.	.	.	.	.	.	.	2AS,2DS	1	1	1	1	1	1	0	1	0	1
31	wsnp_BE403506B_Ta_1_2	[A/C]	A	C	2068	2B	149.356	2B	163.811	5	.	.	.	.	.	.	.	.	.	.	.	.	.	.	.	2B	79.488	5	.	.	.	2B	121.272	28	.	.	.	2B	2DS	1	1	1	1	1	1	1	1	0	1
32	wsnp_BE403597A_Ta_2_1	[A/G]	A	G	1478	2A	116.324	.	.	.	2A	59.885	8	2A	120.87	7	.	.	.	2A	50.409	7	.	.	.	2A	73.513	4	2A	111.509	29	.	.	.	.	.	.	2A	1BL,2AS	1	1	1	0	1	1	0	1	1	1
33	wsnp_BE403597A_Ta_2_2	[T/C]	T	C	1477	2A	116.324	.	.	.	2A	59.885	8	.	.	.	.	.	.	2A	50.409	7	.	.	.	2A	73.513	4	2A	111.509	29	.	.	.	.	.	.	2A	2AS	1	1	1	1	1	1	0	1	1	1
34	wsnp_BE403597B_Ta_1_1	[A/G]	A	G	1916	2B	116.798	2B	116.476	5	.	.	.	.	.	.	.	.	.	.	.	.	.	.	.	.	.	.	.	.	.	.	.	.	.	.	.	2B	7DS	1	1	1	1	1	1	1	1	1	1
35	wsnp_BE403597B_Ta_1_2	[T/C]	T	C	.	.	.	.	.	.	.	.	.	.	.	.	.	.	.	.	.	.	.	.	.	.	.	.	.	.	.	.	.	.	.	.	.	.	7DS	1	1	1	1	1	1	1	1	1	1
36	wsnp_BE403622B_Ta_1_1	[A/G]	A	G	7229	7B	55.4685	7B	113.508	20	.	.	.	7B	46.42	31	.	.	.	.	.	.	.	.	.	7B	88.875	26	.	.	.	.	.	.	.	.	.	7B	7AS,7BS,7DS	1	1	1	1	1	1	1	1	1	1
37	wsnp_BE403710B_Ta_2_1	[A/G]	A	G	4839	5B	26.3091	5B	21.7467	14	.	.	.	.	.	.	5B	8.851	27	.	.	.	.	.	.	5B	189.477	17	.	.	.	5B	11.47	39	.	.	.	5B	4DL	1	1	1	1	1	1	1	1	1	1
38	wsnp_BE403818A_Ta_2_1	[A/C]	A	C	5758	6A	114.454	6A	84.1343	16	.	.	.	6A	72.064	24	6A	0.988	30	.	.	.	6A	47.694	33	6A	92.093	20	.	.	.	.	.	.	.	.	.	6A	4AL,6AS,6BS	1	1	1	1	1	1	1	1	1	1
39	wsnp_BE403847A_Ta_1_1	[A/G]	A	G	.	.	.	.	.	.	.	.	.	.	.	.	.	.	.	.	.	.	.	.	.	.	.	.	2A	108.704	29	.	.	.	.	.	.	2A	1BL,2AS,2BL	1	1	1	0	1	1	0	0	1	1
40	wsnp_BE403900A_Ta_2_1	[A/G]	A	G	4005	4A	171.869	.	.	.	.	.	.	4A	154.179	17	.	.	.	.	.	.	.	.	.	.	.	.	.	.	.	.	.	.	.	.	.	4A	4DL	1	1	1	1	1	1	1	1	1	1
41	wsnp_BE403950D_Ta_2_1	[A/G]	A	G	.	.	.	.	.	.	.	.	.	.	.	.	.	.	.	.	.	.	.	.	.	.	.	.	.	.	.	.	.	.	.	.	.	.	4DL,6BS,6DS	1	1	1	1	1	1	1	1	1	1
42	wsnp_BE403956A_Ta_2_3	[T/C]	T	C	252	1A	70.6979	.	.	.	1A	29.772	1	.	.	.	.	.	.	.	.	.	.	.	.	.	.	.	1A	57.301	28	1A	26.893	23	.	.	.	1A	1AS	0	1	1	1	1	1	1	1	1	1
43	wsnp_BE403956B_Ta_2_1	[A/G]	A	G	733	1B	38.1516	.	.	.	.	.	.	.	.	.	1B	71.069	2	.	.	.	.	.	.	1B	91.79	2	.	.	.	.	.	.	.	.	.	1B	1BS,1DS	1	1	0	1	0	1	1	1	1	1
44	wsnp_BE403956B_Ta_2_3	[T/G]	T	G	734	1B	38.1516	1B	34.4458	2	.	.	.	.	.	.	.	.	.	.	.	.	1B	27.4	2	.	.	.	.	.	.	.	.	.	.	.	.	1B	1AS,1BS,1BL,1DS,2BL	0	1	0	0	0	1	1	0	1	1
45	wsnp_BE404339B_Ta_2_2	[T/C]	T	C	7319	7B	87.5951	.	.	.	7B	44.189	46	.	.	.	.	.	.	7B	67.234	31	7B	11.391	44	7B	76.099	26	.	.	.	.	.	.	7B	78.629	47	7B	7AS,7BS,7DS	1	1	1	1	1	1	1	1	1	1
46	wsnp_BE404341A_Ta_2_3	[A/G]	A	G	4392	5A	66.6696	.	.	.	.	.	.	.	.	.	.	.	.	.	.	.	5A	21.806	27	.	.	.	5A	57.99	45	.	.	.	.	.	.	5A	.	1	1	1	1	1	1	1	1	1	1
47	wsnp_BE404341B_Td_2_1	[T/C]	T	C	.	.	.	.	.	.	.	.	.	.	.	.	.	.	.	.	.	.	.	.	.	.	.	.	.	.	.	.	.	.	.	.	.	.	2DL,3DL	1	1	1	1	1	1	1	1	1	0
48	wsnp_BE404354B_Ta_2_1	[A/G]	A	G	.	.	.	.	.	.	.	.	.	.	.	.	.	.	.	.	.	.	.	.	.	.	.	.	.	.	.	.	.	.	.	.	.	.	1DS,6BS,6DS	1	1	1	1	0	1	1	1	1	1
49	wsnp_BE404378A_Ta_2_1	[A/G]	A	G	3760	4A	133.286	4A	83.1505	10	.	.	.	.	.	.	.	.	.	4A	103.97	15	.	.	.	4A	112.969	12	.	.	.	.	.	.	.	.	.	4A	4DL	1	1	1	1	1	1	1	1	1	1
50	wsnp_BE404601B_Ta_2_1	[T/G]	T	G	1877	2B	112.35	2B	78.8477	5	.	.	.	2B	107.197	8	.	.	.	2B	64.175	9	2B	46.233	8	.	.	.	.	.	.	.	.	.	2B	142.672	40	2B	2BL,2DL	1	1	1	1	1	1	1	0	1	0
51	wsnp_BE404947A_Ta_2_1	[A/G]	A	G	5542	6A	42.271	6A	26.1918	16	6A	17.109	36	.	.	.	6A	24.411	31	6A	33.704	24	6A	22.892	33	6A	136.861	20	6A	34.103	50	6A	83.838	29	.	.	.	6A	3BL,6AL	1	1	1	1	1	1	1	1	1	1
52	wsnp_BE404947B_Ta_2_12	[A/G]	A	G	6016	6B	22.5477	.	.	.	.	.	.	.	.	.	.	.	.	.	.	.	.	.	.	6B	33.034	21	6B	96.644	36	.	.	.	.	.	.	6B	6BL,6DS,6DL	1	1	1	1	1	1	1	1	1	1
53	wsnp_BE404977A_Ta_1_1	[T/C]	T	C	3766	4A	134.048	4A	82.648	10	.	.	.	.	.	.	.	.	.	4A	103.97	15	.	.	.	4A	112.969	12	.	.	.	.	.	.	.	.	.	4A	.	1	1	1	1	1	1	1	1	1	1
54	wsnp_BE405275A_Ta_1_1	[T/G]	T	G	4034	4A	192.365	4A	19.4223	10	.	.	.	.	.	.	.	.	.	.	.	.	.	.	.	4A	2.029	13	4A	0	60	.	.	.	.	.	.	4A	1BL,4AL	1	1	1	0	1	1	1	1	1	1
55	wsnp_BE405275D_Ta_2_1	[A/G]	A	G	.	.	.	.	.	.	.	.	.	.	.	.	.	.	.	.	.	.	.	.	.	.	.	.	4D	0	34	.	.	.	.	.	.	4D	1DS,3BS,3DS,4BS,4DS	1	1	1	1	0	1	1	1	1	1
56	wsnp_BE405483A_Ta_1_1	[T/C]	T	C	6824	7A	82.3403	7A	102.761	19	.	.	.	7A	179.18	29	.	.	.	7A	77.218	29	7A	32.121	40	.	.	.	.	.	.	7A	17.75	36	.	.	.	7A	7AS,7AL	1	1	1	1	1	1	1	1	1	1
57	wsnp_BE405518D_Ta_2_3	[T/C]	T	C	1099	1D	48.6271	1D	157.8	3	.	.	.	.	.	.	1D	40.287	4	1D	26.577	5	.	.	.	.	.	.	1A	30.185	31	.	.	.	.	.	.	1D	1DL,5DL	1	1	1	1	1	0	1	1	1	1
58	wsnp_BE405519B_Ta_1_1	[A/G]	A	G	4095	4B	59.7469	4B	59.7681	11	4B	15.108	25	4B	38.882	18	.	.	.	4B	37.827	17	.	.	.	4B	47.281	14	.	.	.	4B	54.279	41	.	.	.	4B	.	1	1	1	1	1	1	1	1	1	1
59	wsnp_BE405599B_Ta_2_1	[T/C]	T	C	.	.	.	.	.	.	.	.	.	.	.	.	.	.	.	.	.	.	.	.	.	.	.	.	.	.	.	.	.	.	.	.	.	.	3AS,3BS,3DS,4AS	1	1	1	1	1	1	1	1	1	1
60	wsnp_BE405749A_Ta_2_1	[A/C]	A	C	.	.	.	.	.	.	1A	0.546	2	.	.	.	.	.	.	.	.	.	.	.	.	.	.	.	.	.	.	.	.	.	.	.	.	1A	1AL	1	0	1	1	1	1	1	1	1	1
61	wsnp_BE405749B_Ta_2_1	[T/C]	T	C	609	1B	9.55554	.	.	.	.	.	.	1B	0.363	4	1B	13.075	3	.	.	.	.	.	.	.	.	.	.	.	.	.	.	.	.	.	.	1B	1AL,3BS	1	0	1	1	1	1	1	1	1	1
62	wsnp_BE405749B_Ta_2_2	[A/G]	A	G	.	.	.	.	.	.	.	.	.	.	.	.	.	.	.	.	.	.	.	.	.	.	.	.	.	.	.	.	.	.	.	.	.	.	1AL,IDL	1	0	1	1	1	0	1	1	1	1
63	wsnp_BE405834B_Ta_2_2	[T/C]	T	C	636	1B	18.1235	.	.	.	.	.	.	.	.	.	.	.	.	1B	88.071	4	.	.	.	.	.	.	.	.	.	.	.	.	1B	57.092	38	1B	1BL	1	1	1	0	1	1	1	1	1	1
64	wsnp_BE405834B_Ta_2_3	[A/G]	A	G	637	1B	18.1235	.	.	.	.	.	.	1D	38.285	6	1D	31.758	4	1B	88.071	4	.	.	.	1D	69.528	3	.	.	.	.	.	.	1B	57.092	38	1B,1D	1BL,1DL	1	1	1	0	1	0	1	1	1	1
65	wsnp_be405835A_Ta_1_1	[A/G]	A	G	.	.	.	.	.	.	.	.	.	.	.	.	.	.	.	.	.	.	.	.	.	.	.	.	.	.	.	.	.	.	.	.	.	.	7AL	1	1	1	1	1	1	1	1	1	1
66	wsnp_BE405849A_Ta_1_1	[T/C]	T	C	4481	5A	112.228	.	.	.	.	.	.	.	.	.	5A	11.295	23	.	.	.	.	.	.	.	.	.	.	.	.	.	.	.	.	.	.	5A	.	1	1	1	1	1	1	1	1	1	1
67	wsnp_BE406148B_Ta_1_1	[A/C]	A	C	7304	7B	79.4375	.	.	.	.	.	.	7B	64.845	31	.	.	.	.	.	.	.	.	.	.	.	.	.	.	.	.	.	.	.	.	.	7B	7AS,7BS	1	1	1	1	1	1	1	1	1	1
68	wsnp_BE406277B_Ta_1_2	[T/C]	T	C	2201	2B	162.838	.	.	.	.	.	.	.	.	.	.	.	.	.	.	.	.	.	.	2B	75.944	5	.	.	.	2B	102.504	28	.	.	.	2B	2DS	1	1	1	1	1	1	1	1	0	1
69	wsnp_BE406351A_Ta_2_1	[T/G]	T	G	1476	2A	116.324	2A	134.992	4	2A	59.885	8	2A	120.87	7	.	.	.	2A	50.409	7	.	.	.	2A	73.513	4	2A	111.509	29	.	.	.	.	.	.	2A	2AS,2DS	1	1	1	1	1	1	0	1	0	1
70	wsnp_BE406351A_Ta_2_2	[T/C]	T	C	1471	2A	112.616	2A	134.992	4	2A	59.885	8	2A	114.681	7	.	.	.	2A	50.409	7	.	.	.	.	.	.	2A	111.509	29	.	.	.	.	.	.	2A	2AS	1	1	1	1	1	1	0	1	1	1
71	wsnp_BE406351A_Ta_2_3	[A/G]	A	G	1479	2A	116.384	2A	134.992	4	2A	59.99	8	2A	120.87	7	.	.	.	2A	50.409	7	.	.	.	2A	73.513	4	2A	111.509	29	.	.	.	.	.	.	2A	2AS,7DS	1	1	1	1	1	1	0	1	1	1
72	wsnp_be406509A_Ta_1_1	[T/C]	T	C	.	.	.	.	.	.	.	.	.	.	.	.	.	.	.	.	.	.	.	.	.	.	.	.	2A	109.669	29	.	.	.	.	.	.	2A	2AS,2DS,7DS	1	1	1	1	1	1	0	1	0	1
73	wsnp_BE406587A_Ta_2_1	[A/G]	A	G	2795	3A	81.444	3A	81.5542	7	3A	87.472	18	.	.	.	.	.	.	3A	93.547	12	.	.	.	3A	88.063	8	.	.	.	.	.	.	3A	113.6	50	3A	3AS,3DS,4AS	1	1	1	1	1	1	1	1	1	1
74	wsnp_BE406877A_Ta_2_8	[T/C]	T	C	.	.	.	.	.	.	.	.	.	.	.	.	.	.	.	.	.	.	.	.	.	.	.	.	.	.	.	.	.	.	.	.	.	.	.	1	1	1	1	1	1	1	1	1	1
75	wsnp_BE422566B_Ta_1_1	[A/C]	A	C	4083	4B	43.2973	.	.	.	.	.	.	4B	41.156	18	.	.	.	.	.	.	4B	32.783	24	4B	44.112	14	4B	44.424	42	.	.	.	.	.	.	4B	3BS,3DS,4BS	1	1	1	1	1	1	1	1	1	1
76	wsnp_BE422566B_Ta_1_2	[A/G]	A	G	4084	4B	43.2973	.	.	.	.	.	.	4B	104.236	18	.	.	.	.	.	.	4B	32.783	24	4B	44.112	14	4B	44.424	42	.	.	.	.	.	.	4B	3BS,3DS,4BS,4DL	1	1	1	1	1	1	1	1	1	1
77	wsnp_BE423182B_Ta_2_1	[A/G]	A	G	2210	2B	163.38	.	.	.	.	.	.	.	.	.	.	.	.	2B	81.605	9	.	.	.	.	.	.	.	.	.	.	.	.	.	.	.	2B	.	1	1	1	1	1	1	1	1	1	1
78	wsnp_BE423455A_Ta_1_2	[A/G]	A	G	3977	4A	162.607	.	.	.	.	.	.	4A	148.791	17	.	.	.	.	.	.	.	.	.	4A	117.547	12	.	.	.	.	.	.	.	.	.	4A	4AL,4BS,4DS	1	1	1	1	1	1	1	1	1	1
79	wsnp_BE423455A_Ta_1_3	[A/G]	A	G	3978	4A	162.607	.	.	.	.	.	.	4A	148.791	17	.	.	.	.	.	.	.	.	.	4A	117.547	12	.	.	.	.	.	.	.	.	.	4A	4AL,4DL	1	1	1	1	1	1	1	1	1	1
80	wsnp_BE424100D_Ta_1_1	[T/C]	T	C	1110	1D	56.0355	.	.	.	.	.	.	.	.	.	1D	48.328	4	.	.	.	.	.	.	1D	38.323	3	1A	40.631	31	.	.	.	1D	0	58	1D	1DS	1	1	1	1	0	1	1	1	1	1
81	wsnp_BE424246B_Ta_2_2	[T/G]	T	G	3424	3B	123.286	3B	102.047	8	3B	74.796	20	.	.	.	3B	1.684	15	3B	4.445	13	.	.	.	.	.	.	3B	29.045	33	3B	97.626	38	.	.	.	3B	1BL,3BS	1	1	1	0	1	1	1	1	1	1
82	wsnp_BE424391A_Ta_2_1	[T/C]	T	C	.	.	.	.	.	.	.	.	.	.	.	.	.	.	.	.	.	.	.	.	.	.	.	.	.	.	.	.	.	.	.	.	.	.	7AL,7DL	1	1	1	1	1	1	1	1	1	1
83	wsnp_BE424826B_Ta_1_1	[T/G]	T	G	7180	7B	46.8006	.	.	.	.	.	.	.	.	.	7B	29.69	38	.	.	.	.	.	.	.	.	.	.	.	.	.	.	.	.	.	.	7B	7AL,7BL,7DL	1	1	1	1	1	1	1	1	1	1
84	wsnp_BE425120A_Ta_2_1	[T/C]	T	C	7041	7A	171.326	7B	20.4431	20	.	.	.	7A	49.443	29	7B	15.959	39	7A	144.141	29	7A	41.42	39	.	.	.	.	.	.	.	.	.	.	.	.	7A,7B	1BS,7AS,7BS	1	1	0	1	1	1	1	1	1	1
85	wsnp_BE425146A_Ta_2_1	[T/C]	T	C	.	.	.	.	.	.	.	.	.	.	.	.	.	.	.	.	.	.	.	.	.	.	.	.	.	.	.	.	.	.	.	.	.	.	4AL,4BS,4DL	1	1	1	1	1	1	1	1	1	1
86	wsnp_BE425301B_Ta_2_1	[A/G]	A	G	4115	4B	65.8223	.	.	.	4B	21.171	25	4B	85.002	18	4B	9.002	20	.	.	.	.	.	.	.	.	.	4B	53.981	42	4B	60.062	41	.	.	.	4B	4BS,4DS	1	1	1	1	1	1	1	1	1	1
87	wsnp_BE426080A_Ta_2_1	[A/G]	A	G	4649	5A	151.268	5A	165.219	13	.	.	.	5A	62.976	20	.	.	.	.	.	.	5A	77.293	27	5A	155.992	16	.	.	.	.	.	.	5A	201.021	41	5A	.	1	1	1	1	1	1	1	1	1	1
88	wsnp_BE426080B_Ta_2_1	[A/G]	A	G	.	.	.	.	.	.	.	.	.	.	.	.	.	.	.	.	.	.	.	.	.	.	.	.	.	.	.	.	.	.	.	.	.	.	.	1	1	1	1	1	1	1	1	1	1
89	wsnp_BE426214A_Td_2_1	[A/G]	A	G	.	.	.	.	.	.	.	.	.	.	.	.	.	.	.	.	.	.	.	.	.	.	.	.	.	.	.	.	.	.	.	.	.	.	6AS,6BS,6DS	1	1	1	1	1	1	1	1	1	1
90	wsnp_BE426222A_Ta_2_1	[T/G]	T	G	2690	3A	58.4282	.	.	.	3A	69.29	18	3A	47.712	12	.	.	.	.	.	.	3A	53.728	12	3A	83.471	8	.	.	.	.	.	.	3A	138.825	50	3A	3AL,3DL	1	1	1	1	1	1	1	1	1	1
91	wsnp_BE426222B_Ta_2_1	[A/G]	A	G	3189	3B	72.5309	.	.	.	.	.	.	.	.	.	3B	40.496	15	.	.	.	.	.	.	.	.	.	.	.	.	.	.	.	.	.	.	3B	3AL,3BL,3DL	1	1	1	1	1	1	1	1	1	1
92	wsnp_BE426287D_Ta_1_1	[T/C]	T	C	3060	3B	11.674	.	.	.	3B	4.243	20	3B	16.079	14	.	.	.	3B	6.937	13	3B	1.07	16	.	.	.	.	.	.	.	.	.	.	.	.	3B	3DL,4AL,5DL,6BL	1	1	1	1	1	1	1	1	1	1
93	wsnp_BE426362D_Ta_2_1	[T/C]	T	C	.	.	.	.	.	.	.	.	.	.	.	.	.	.	.	.	.	.	.	.	.	.	.	.	.	.	.	.	.	.	.	.	.	.	3BL,6AL,6DL	1	1	1	1	1	1	1	1	1	1
94	wsnp_BE426418A_Ta_2_1	[T/C]	T	C	2998	3A	155.269	.	.	.	.	.	.	.	.	.	.	.	.	.	.	.	.	.	.	3A	186.273	8	.	.	.	.	.	.	.	.	.	3A	3AS	1	1	1	1	1	1	1	1	1	1
95	wsnp_BE426418A_Ta_2_2	[T/C]	T	C	2999	3A	155.269	.	.	.	.	.	.	.	.	.	.	.	.	.	.	.	.	.	.	3A	186.273	8	.	.	.	.	.	.	.	.	.	3A	3AS	1	1	1	1	1	1	1	1	1	1
96	wsnp_BE426620D_Ta_2_2	[T/C]	T	C	2543	2D	175.642	2D	90.1553	6	.	.	.	.	.	.	2D	1.033	10	.	.	.	.	.	.	.	.	.	.	.	.	.	.	.	2D	14.401	48	2D	2AS,2DS	1	1	1	1	1	1	0	1	0	1
97	wsnp_be426692B_Ta_1_2	[T/G]	T	G	7181	7B	46.8006	.	.	.	.	.	.	.	.	.	7B	29.69	38	.	.	.	.	.	.	.	.	.	.	.	.	.	.	.	.	.	.	7B	7AL,7BL	1	1	1	1	1	1	1	1	1	1
98	wsnp_BE438866A_Ta_2_8	[T/C]	T	C	.	.	.	.	.	.	.	.	.	.	.	.	.	.	.	.	.	.	.	.	.	.	.	.	1A	17.816	28	.	.	.	.	.	.	1A	1AL,IBL,1DL	1	0	1	0	1	0	1	1	1	1
99	wsnp_BE442582B_Ta_1_3	[T/G]	T	G	4190	4B	79.9956	.	.	.	4B	27.442	25	4B	63.767	18	.	.	.	.	.	.	4B	43.135	24	4B	60.531	14	.	.	.	.	.	.	.	.	.	4B	3BS,3DS,4BS,4DS	1	1	1	1	1	1	1	1	1	1
100	wsnp_be442619B_Ta_2_1	[A/G]	A	G	.	.	.	.	.	.	.	.	.	.	.	.	.	.	.	.	.	.	.	.	.	.	.	.	.	.	.	.	.	.	.	.	.	.	7BS,7DS	1	1	1	1	1	1	1	1	1	1
101	wsnp_BE442666A_Ta_2_1	[T/C]	T	C	3761	4A	133.286	4A	83.1505	10	.	.	.	.	.	.	.	.	.	4A	103.97	15	.	.	.	4A	112.969	12	.	.	.	.	.	.	.	.	.	4A	2DS	1	1	1	1	1	1	1	1	0	1
102	wsnp_BE442666B_Ta_2_1	[T/C]	T	C	4074	4B	36.4604	.	.	.	.	.	.	.	.	.	.	.	.	.	.	.	4B	24.986	24	.	.	.	.	.	.	.	.	.	.	.	.	4B	3BS,3DS,4BS	1	1	1	1	1	1	1	1	1	1
103	wsnp_BE442666B_Ta_2_2	[T/C]	T	C	4075	4B	36.4604	.	.	.	.	.	.	.	.	.	.	.	.	.	.	.	4B	24.986	24	.	.	.	.	.	.	.	.	.	.	.	.	4B	3BS,3DS,4BS	1	1	1	1	1	1	1	1	1	1
104	wsnp_BE442676A_Ta_2_1	[A/C]	A	C	4550	5A	125.174	5A	144.075	13	.	.	.	5A	62.976	20	.	.	.	.	.	.	5A	68.059	27	.	.	.	.	.	.	5A	85.759	25	.	.	.	5A	.	1	1	1	1	1	1	1	1	1	1
105	wsnp_BE442700B_Ta_2_1	[A/G]	A	G	.	.	.	.	.	.	.	.	.	.	.	.	.	.	.	.	.	.	.	.	.	.	.	.	.	.	.	.	.	.	.	.	.	.	7BS	1	1	1	1	1	1	1	1	1	1
106	wsnp_BE442716B_Ta_2_1	[T/G]	T	G	736	1B	38.1516	1B	34.4458	2	.	.	.	.	.	.	.	.	.	.	.	.	1B	27.4	2	1B	91.79	2	.	.	.	.	.	.	.	.	.	1B	1BS,1DS	1	1	0	1	0	1	1	1	1	1
107	wsnp_BE442716B_Ta_2_2	[A/G]	A	G	735	1B	38.1516	1B	34.4458	2	.	.	.	.	.	.	.	.	.	.	.	.	1B	27.4	2	.	.	.	.	.	.	.	.	.	.	.	.	1B	1DS	1	1	1	1	0	1	1	1	1	1
108	wsnp_BE442750A_Ta_2_2	[A/C]	A	C	4032	4A	191.314	.	.	.	.	.	.	.	.	.	4A	105.083	17	4A	9.183	16	4A	8.01	21	.	.	.	.	.	.	.	.	.	.	.	.	4A	4AL	1	1	1	1	1	1	1	1	1	1
109	wsnp_BE442776A_Ta_2_1	[A/G]	A	G	3919	4A	153.449	4A	61.0092	10	.	.	.	4A	148.791	17	4A	73.056	17	.	.	.	.	.	.	.	.	.	.	.	.	4A	68.312	34	.	.	.	4A	4AL,4BS,4DS	1	1	1	1	1	1	1	1	1	1
110	wsnp_BE442776A_Ta_2_2	[A/C]	A	C	3911	4A	152.565	4A	62.0142	10	.	.	.	4A	148.791	17	4A	73.056	17	.	.	.	.	.	.	.	.	.	.	.	.	4A	68.312	34	.	.	.	4A	4AL,4BS	1	1	1	1	1	1	1	1	1	1
111	wsnp_BE442788A_Ta_2_1	[T/C]	T	C	1484	2A	119.672	.	.	.	.	.	.	.	.	.	2A	126.938	6	.	.	.	.	.	.	.	.	.	2A	111.509	29	.	.	.	.	.	.	2A	2AS,2DS	1	1	1	1	1	1	0	1	0	1
112	wsnp_BE442869A_Ta_2_1	[T/C]	T	C	3876	4A	149.5	4A	65.0293	10	.	.	.	4A	148.791	17	4A	72.728	17	.	.	.	.	.	.	4A	116.404	12	.	.	.	4A	67.311	34	.	.	.	4A	4AL,4DS	1	1	1	1	1	1	1	1	1	1
113	wsnp_BE442869B_Ta_1_1	[A/G]	A	G	4096	4B	59.7469	.	.	.	4B	15.108	25	.	.	.	.	.	.	.	.	.	4B	33.348	24	.	.	.	.	.	.	.	.	.	.	.	.	4B	3BS,3DS,4BS,4DS	1	1	1	1	1	1	1	1	1	1
114	wsnp_BE442892A_Ta_2_2	[T/C]	T	C	4574	5A	137.809	5A	177.667	13	.	.	.	.	.	.	.	.	.	.	.	.	.	.	.	.	.	.	.	.	.	.	.	.	.	.	.	5A	.	1	1	1	1	1	1	1	1	1	1
115	wsnp_BE442961A_Ta_2_1	[T/G]	T	G	3912	4A	152.565	4A	62.0142	10	.	.	.	4A	148.791	17	4A	73.056	17	.	.	.	.	.	.	.	.	.	.	.	.	4A	68.312	34	.	.	.	4A	4AL,4DS	1	1	1	1	1	1	1	1	1	1
116	wsnp_BE443010B_Ta_2_1	[T/C]	T	C	7258	7B	61.3824	7B	103.899	20	.	.	.	7B	44.806	31	.	.	.	.	.	.	.	.	.	7B	84.212	26	.	.	.	.	.	.	.	.	.	7B	4AL,5DL,7AS,7BS,7DS	1	1	1	1	1	1	1	1	1	1
117	wsnp_BE443010B_Ta_2_2	[A/G]	A	G	7259	7B	61.3824	7B	103.899	20	.	.	.	7B	44.806	31	.	.	.	.	.	.	.	.	.	7B	84.212	26	.	.	.	.	.	.	.	.	.	7B	4AL,5DL,7AS,7BS,7DS	1	1	1	1	1	1	1	1	1	1
118	wsnp_BE443044D_Ta_1_1	[T/C]	T	C	7451	7D2	0	.	.	.	.	.	.	.	.	.	.	.	.	.	.	.	.	.	.	7D	3.531	29	.	.	.	.	.	.	.	.	.	7D	7DL	1	1	1	1	1	1	1	1	1	1
119	wsnp_BE443068B_Ta_1_2	[T/C]	T	C	.	.	.	.	.	.	.	.	.	.	.	.	.	.	.	.	.	.	.	.	.	.	.	.	.	.	.	.	.	.	.	.	.	.	1AS,1BS,1DS	0	1	0	1	0	1	1	1	1	1
120	wsnp_be443094A_Td_2_2	[T/C]	T	C	.	.	.	.	.	.	.	.	.	.	.	.	.	.	.	.	.	.	.	.	.	.	.	.	.	.	.	.	.	.	.	.	.	.	2AS,2DS	1	1	1	1	1	1	0	1	0	1
121	wsnp_BE443187A_Ta_2_2	[A/C]	A	C	4560	5A	128.325	.	.	.	.	.	.	.	.	.	5A	59.51	24	5A	44.496	19	5A	68.612	27	5A	131.497	16	.	.	.	.	.	.	.	.	.	5A	.	1	1	1	1	1	1	1	1	1	1
122	wsnp_BE443187A_Ta_2_3	[T/C]	T	C	4561	5A	128.325	.	.	.	.	.	.	.	.	.	5A	59.51	24	5A	44.496	19	5A	68.612	27	5A	131.497	16	.	.	.	.	.	.	.	.	.	5A	.	1	1	1	1	1	1	1	1	1	1
123	wsnp_BE443187B_Ta_2_1	[A/C]	A	C	5128	5B	145.582	5B	139.598	14	.	.	.	.	.	.	5B	32.147	28	5B	136.158	21	5B	45.423	29	.	.	.	.	.	.	.	.	.	.	.	.	5B	.	1	1	1	1	1	1	1	1	1	1
124	wsnp_BE443190B_Td_2_1	[A/G]	A	G	.	.	.	.	.	.	.	.	.	.	.	.	.	.	.	.	.	.	.	.	.	.	.	.	.	.	.	.	.	.	.	.	.	.	4AL,4BS	1	1	1	1	1	1	1	1	1	1
125	wsnp_BE443288B_Ta_2_1	[T/G]	T	G	3450	3B	126.61	3B	104.057	8	3B	80.887	20	3B	144.083	14	.	.	.	3B	4.236	13	.	.	.	3B	82.403	9	.	.	.	.	.	.	.	.	.	3B	3AS,3BS	1	1	1	1	1	1	1	1	1	1
126	wsnp_BE443291A_Ta_2_1	[A/G]	A	G	3850	4A	144.107	.	.	.	.	.	.	.	.	.	.	.	.	.	.	.	.	.	.	4A	115.262	12	.	.	.	.	.	.	.	.	.	4A	4AL,4BS,4DS	1	1	1	1	1	1	1	1	1	1
127	wsnp_be443312A_Ta_2_1	[T/C]	T	C	6837	7A	86.1723	7A	100.243	19	.	.	.	.	.	.	.	.	.	.	.	.	7A	32.121	40	.	.	.	7A	99.614	32	7A	17.75	36	7A	77.138	45	7A	7BS	1	1	1	1	1	1	1	1	1	1
128	wsnp_BE443332B_Ta_2_2	[T/C]	T	C	801	1B	50.4776	.	.	.	.	.	.	1B	40.699	4	1B	60.539	2	.	.	.	.	.	.	.	.	.	.	.	.	.	.	.	.	.	.	1B	1AS,1BS,1DS	0	1	0	1	0	1	1	1	1	1
129	wsnp_BE443396B_Ta_1_1	[A/G]	A	G	7231	7B	55.4685	.	.	.	.	.	.	.	.	.	.	.	.	.	.	.	.	.	.	7B	88.875	26	.	.	.	.	.	.	.	.	.	7B	7AL,7BL,7DL	1	1	1	1	1	1	1	1	1	1
130	wsnp_BE443521B_Ta_2_1	[A/G]	A	G	7298	7B	73.333	.	.	.	.	.	.	7B	99.604	31	.	.	.	.	.	.	7B	23.992	44	.	.	.	.	.	.	7B	8.982	20	7B	133.336	47	7B	1BS,7BS	1	1	0	1	1	1	1	1	1	1
131	wsnp_BE443531B_Ta_1_1	[T/C]	T	C	677	1B	30.4687	1B	26.604	2	.	.	.	.	.	.	.	.	.	1B	76.444	4	.	.	.	1B	95.214	2	.	.	.	.	.	.	.	.	.	1B	1BL,1DL	1	1	1	0	1	0	1	1	1	1
132	wsnp_BE443568A_Ta_2_1	[T/C]	T	C	2710	3A	62.4934	.	.	.	3A	89.925	18	3A	30.409	12	.	.	.	.	.	.	.	.	.	3A	86.915	8	.	.	.	.	.	.	.	.	.	3A	3AS	1	1	1	1	1	1	1	1	1	1
133	wsnp_BE443568A_Ta_2_2	[A/G]	A	G	2816	3A	82.9411	3A	81.0517	7	3A	89.925	18	.	.	.	.	.	.	.	.	.	3A	55.988	12	3A	88.063	8	3A	82.493	27	3A	64.417	33	3A	117.254	50	3A	3AS	1	1	1	1	1	1	1	1	1	1
134	wsnp_be443572D_Ta_1_1	[T/C]	T	C	7476	7D2	50.4535	.	.	.	.	.	.	7D	33.239	32	.	.	.	.	.	.	.	.	.	7D	25.16	28	.	.	.	.	.	.	.	.	.	7D	7DL	1	1	1	1	1	1	1	1	1	1
135	wsnp_BE443588A_Ta_2_1	[A/C]	A	C	444	1A	117.003	.	.	.	.	.	.	1A	11.041	1	.	.	.	1A	62.231	1	1A	48.445	1	1A	68.423	1	.	.	.	1A	73.289	23	.	.	.	1A	1AS,1BS,1DS	0	1	0	1	0	1	1	1	1	1
136	wsnp_BE443588A_Ta_2_2	[T/G]	T	G	445	1A	117.003	.	.	.	.	.	.	1A	11.041	1	1A	50.53	1	1A	62.231	1	1A	48.445	1	1A	68.423	1	.	.	.	1A	73.289	23	.	.	.	1A	1AS,1BS,1DS	0	1	0	1	0	1	1	1	1	1
137	wsnp_BE443588B_Ta_1_2	[T/C]	T	C	.	.	.	.	.	.	.	.	.	.	.	.	.	.	.	.	.	.	.	.	.	.	.	.	1B	29.349	44	.	.	.	.	.	.	1B	1BS	1	1	0	1	1	1	1	1	1	1
138	wsnp_BE443745A_Ta_2_1	[A/G]	A	G	4507	5A	120.704	5A	139.05	13	.	.	.	.	.	.	.	.	.	5A	53.109	19	5A	67.501	27	5A	128.334	16	.	.	.	.	.	.	5A	158.704	41	5A	.	1	1	1	1	1	1	1	1	1	1
139	wsnp_be443797B_Ta_2_1	[T/C]	T	C	741	1B	38.1516	.	.	.	.	.	.	.	.	.	1B	71.069	2	1B	74.058	4	.	.	.	1B	91.79	2	.	.	.	1B	116.486	24	.	.	.	1B	1AS,1BS	0	1	0	1	1	1	1	1	1	1
140	wsnp_BE443930B_Ta_2_1	[A/G]	A	G	774	1B	46.572	1B	40.5067	2	.	.	.	1B	41.597	4	.	.	.	.	.	.	.	.	.	.	.	.	.	.	.	.	.	.	.	.	.	1B	1AS,1DS	0	1	1	1	0	1	1	1	1	1
141	wsnp_BE443930B_Ta_2_2	[T/C]	T	C	796	1B	49.3361	.	.	.	.	.	.	1B	40.699	4	1B	62.642	2	.	.	.	.	.	.	.	.	.	.	.	.	.	.	.	.	.	.	1B	1AS,1BS,1DS	0	1	0	1	0	1	1	1	1	1
142	wsnp_BE443973A_Ta_2_1	[T/C]	T	C	4006	4A	171.869	.	.	.	.	.	.	4A	154.179	17	.	.	.	.	.	.	.	.	.	.	.	.	.	.	.	.	.	.	.	.	.	4A	4AL	1	1	1	1	1	1	1	1	1	1
143	wsnp_BE443995B_Ta_2_2	[T/C]	T	C	2735	3A	70.0761	3A	95.6922	7	3A	82.159	18	.	.	.	.	.	.	.	.	.	3A	54.293	12	3A	88.063	8	3A	79.589	27	3A	62.052	33	3A	127.794	50	3A	3AS	1	1	1	1	1	1	1	1	1	1
144	wsnp_BE444144D_Ta_1_1	[T/C]	T	C	2478	2D	101.409	.	.	.	2D	8.885	15	.	.	.	.	.	.	.	.	.	2D	26.638	10	.	.	.	.	.	.	.	.	.	2D	0	64	2D	2DL	1	1	1	1	1	1	1	1	1	0
145	wsnp_BE444305A_Td_2_1	[T/C]	T	C	441	1A	114.508	.	.	.	.	.	.	1A	15.48	1	.	.	.	.	.	.	.	.	.	1A	70.158	1	.	.	.	.	.	.	.	.	.	1A	1AS,1BS,1DS	0	1	0	1	0	1	1	1	1	1
146	wsnp_BE444305B_Ta_2_3	[A/G]	A	G	945	1B	86.6668	.	.	.	.	.	.	.	.	.	.	.	.	1B	57.061	4	.	.	.	.	.	.	.	.	.	.	.	.	.	.	.	1B	1AS,1BS	0	1	0	1	1	1	1	1	1	1
147	wsnp_BE444359A_Ta_2_1	[A/C]	A	C	443	1A	115.973	.	.	.	.	.	.	1A	12.621	1	1A	51.903	1	.	.	.	.	.	.	1A	68.423	1	.	.	.	.	.	.	.	.	.	1A	1BS,1DS	1	1	0	1	0	1	1	1	1	1
148	wsnp_BE444359B_Td_2_3	[T/G]	T	G	.	.	.	.	.	.	.	.	.	.	.	.	.	.	.	.	.	.	.	.	.	.	.	.	.	.	.	.	.	.	.	.	.	.	1AS,1BS,1DS	0	1	0	1	0	1	1	1	1	1
149	wsnp_BE444579B_Ta_2_1	[T/C]	T	C	3532	3B	178.007	3B	189.212	8	.	.	.	.	.	.	.	.	.	.	.	.	.	.	.	.	.	.	.	.	.	.	.	.	.	.	.	3B	3DS	1	1	1	1	1	1	1	1	1	1
150	wsnp_BE444579B_Ta_2_2	[A/G]	A	G	3531	3B	177.71	3B	188.709	8	.	.	.	.	.	.	.	.	.	.	.	.	.	.	.	.	.	.	.	.	.	.	.	.	.	.	.	3B	3AS,3BS,3DS,4AS	1	1	1	1	1	1	1	1	1	1
151	wsnp_BE444579D_Ta_2_1	[A/G]	A	G	.	.	.	.	.	.	.	.	.	.	.	.	.	.	.	.	.	.	.	.	.	.	.	.	.	.	.	.	.	.	.	.	.	.	3AS,3DS,4AS,4AL	1	1	1	1	1	1	1	1	1	1
152	wsnp_BE444579D_Ta_2_2	[T/C]	T	C	3586	3D3	12.9429	3D	5.6386	9	.	.	.	.	.	.	.	.	.	.	.	.	.	.	.	3D	7.876	10	.	.	.	3D	3.321	21	.	.	.	3D	3AS,3DS,4AS,4AL	1	1	1	1	1	1	1	1	1	1
153	wsnp_BE444579D_Ta_2_3	[A/G]	A	G	3607	3D3	16.9787	.	.	.	.	.	.	3D	3.117	16	.	.	.	.	.	.	.	.	.	.	.	.	.	.	.	3D	2.289	21	.	.	.	3D	3DS,4AS,4AL	1	1	1	1	1	1	1	1	1	1
154	wsnp_BE444644A_Ta_2_1	[T/C]	T	C	4591	5A	140.672	.	.	.	.	.	.	5A	62.976	20	.	.	.	.	.	.	5A	76.752	27	5A	135.92	16	5A	69.515	35	5A	71.352	25	.	.	.	5A	5AL	1	1	1	1	1	1	1	1	1	1
155	wsnp_BE444644A_Ta_2_2	[A/C]	A	C	4616	5A	146.358	5A	166.742	13	.	.	.	5A	62.976	20	.	.	.	.	.	.	.	.	.	5A	135.92	16	.	.	.	.	.	.	5A	201.021	41	5A	5AL	1	1	1	1	1	1	1	1	1	1
156	wsnp_BE444720A_Ta_2_1	[A/G]	A	G	4652	5A	152.148	.	.	.	.	.	.	.	.	.	.	.	.	.	.	.	5A	78.392	27	.	.	.	.	.	.	.	.	.	.	.	.	5A	5AL,5BL,5DL	1	1	1	1	1	1	1	1	1	1
157	wsnp_BE444811A_Ta_2_1	[A/G]	A	G	4007	4A	171.869	.	.	.	.	.	.	4A	154.179	17	.	.	.	.	.	.	.	.	.	.	.	.	.	.	.	.	.	.	.	.	.	4A	4DL	1	1	1	1	1	1	1	1	1	1
158	wsnp_BE444846B_Ta_2_1	[T/G]	T	G	678	1B	30.4687	.	.	.	.	.	.	1B	22.213	4	.	.	.	.	.	.	.	.	.	1B	95.214	2	.	.	.	.	.	.	1B	57.092	38	1B	1BL,7BS	1	1	1	0	1	1	1	1	1	1
159	wsnp_BE444846B_Ta_2_2	[T/C]	T	C	681	1B	30.4687	.	.	.	.	.	.	.	.	.	.	.	.	.	.	.	.	.	.	1B	95.214	2	.	.	.	.	.	.	.	.	.	1B	1DL,7BL	1	1	1	1	1	0	1	1	1	1
160	wsnp_BE444858A_Ta_2_1	[A/G]	A	G	4008	4A	171.869	.	.	.	.	.	.	4A	154.179	17	.	.	.	.	.	.	.	.	.	.	.	.	.	.	.	.	.	.	.	.	.	4A	.	1	1	1	1	1	1	1	1	1	1
161	wsnp_BE444858D_Ta_1_1	[A/G]	A	G	4256	4D	18.9426	.	.	.	.	.	.	4D	8.637	19	.	.	.	.	.	.	4D	11.479	26	.	.	.	4D	10.673	34	.	.	.	.	.	.	4D	4DL	1	1	1	1	1	1	1	1	1	1
162	wsnp_BE445113A_Ta_2_1	[T/C]	T	C	365	1A	89.7174	1A	74.9209	1	1A	52.724	1	1A	28.065	1	1A	25.867	1	.	.	.	1A	68.52	1	.	.	.	.	.	.	.	.	.	1A	81.799	53	1A	.	1	1	1	1	1	1	1	1	1	1
163	wsnp_BE445113A_Ta_2_2	[A/G]	A	G	364	1A	89.496	1A	74.9209	1	1A	52.724	1	1A	28.065	1	1A	25.53	1	.	.	.	1A	68.52	1	.	.	.	.	.	.	.	.	.	1A	82.485	53	1A	1AS,1BS,1DS	0	1	0	1	0	1	1	1	1	1
164	wsnp_BE445121A_Ta_1_8	[T/G]	T	G	76	1A	52.2841	1A	109.392	1	.	.	.	1A	42.233	1	.	.	.	.	.	.	.	.	.	1A	137.605	1	.	.	.	1A	24.565	23	.	.	.	1A	1AL,IDL,6DS	1	0	1	1	1	0	1	1	1	1
165	wsnp_BE445121D_Ta_2_2	[T/C]	T	C	1106	1D	51.906	1D	159.815	3	.	.	.	.	.	.	.	.	.	1D	29.456	5	.	.	.	.	.	.	.	.	.	.	.	.	.	.	.	1D	1AL,IDL	1	0	1	1	1	0	1	1	1	1
166	wsnp_BE445181B_Ta_2_1	[A/G]	A	G	4749	5A	193.036	5B	167.95	14	.	.	.	.	.	.	.	.	.	5B	140.159	21	.	.	.	5A	138.886	16	5B	45.74	26	.	.	.	5B	6.068	44	5A,5B	5BL,5DL	1	1	1	1	1	1	1	1	1	1
167	wsnp_BE445201D_Ta_1_1	[T/G]	T	G	6565	6D2	73.1935	.	.	.	.	.	.	.	.	.	.	.	.	6D	0.431	26	6D	14.354	38	6D	105.987	22	.	.	.	.	.	.	6D	19.157	66	6D	6DL	1	1	1	1	1	1	1	1	1	1
168	wsnp_BE445242B_Ta_2_1	[T/C]	T	C	1913	2B	115.762	2B	114.969	5	.	.	.	.	.	.	.	.	.	.	.	.	.	.	.	.	.	.	.	.	.	.	.	.	.	.	.	2B	2BL,2DL	1	1	1	1	1	1	1	0	1	0
169	wsnp_BE445278B_Ta_2_1	[T/C]	T	C	1943	2B	126.285	.	.	.	.	.	.	2B	110.878	8	.	.	.	.	.	.	2B	45.121	8	.	.	.	.	.	.	2B	133.84	28	2B	128.404	40	2B	2BL	1	1	1	1	1	1	1	0	1	1
170	wsnp_BE445278B_Ta_2_3	[A/G]	A	G	1945	2B	126.285	2B	80.8888	5	.	.	.	2B	110.878	8	.	.	.	.	.	.	2B	45.121	8	.	.	.	.	.	.	2B	133.84	28	2B	128.404	40	2B	2BL	1	1	1	1	1	1	1	0	1	1
171	wsnp_BE445348B_Ta_2_1	[A/C]	A	C	3320	3B	90.2466	.	.	.	.	.	.	3B	109.921	14	3B	31.021	15	.	.	.	.	.	.	.	.	.	.	.	.	.	.	.	3B	36.737	56	3B	3BS,3DS,4AS	1	1	1	1	1	1	1	1	1	1
172	wsnp_BE445427A_Ta_2_1	[T/C]	T	C	3922	4A	153.887	4A	60.5066	10	.	.	.	4A	148.791	17	4A	73.056	17	.	.	.	.	.	.	.	.	.	.	.	.	4A	68.312	34	.	.	.	4A	4AL,4BS,4DS	1	1	1	1	1	1	1	1	1	1
173	wsnp_BE445431A_Td_2_1	[T/G]	T	G	1547	2A	174.366	2A	92.8625	4	.	.	.	2A	149.437	7	.	.	.	.	.	.	.	.	.	.	.	.	2A	149.696	29	.	.	.	.	.	.	2A	2AS	1	1	1	1	1	1	0	1	1	1
174	wsnp_BE445431A_Td_2_2	[T/G]	T	G	.	.	.	.	.	.	.	.	.	.	.	.	.	.	.	.	.	.	.	.	.	.	.	.	.	.	.	.	.	.	.	.	.	.	2AS,2DS,5AL	1	1	1	1	1	1	0	1	0	1
175	wsnp_BE445431B_Ta_1_1	[A/G]	A	G	.	.	.	.	.	.	.	.	.	.	.	.	.	.	.	.	.	.	.	.	.	.	.	.	.	.	.	.	.	.	.	.	.	.	2AS,2DS	1	1	1	1	1	1	0	1	0	1
176	wsnp_BE445431D_Ta_2_1	[A/G]	A	G	2537	2D	174.443	2D	89.1503	6	.	.	.	.	.	.	2D	1.033	10	.	.	.	.	.	.	.	.	.	.	.	.	.	.	.	2D	23.434	48	2D	2AS,2DS	1	1	1	1	1	1	0	1	0	1
177	wsnp_BE445496A_Ta_2_1	[A/G]	A	G	2701	3A	59.7305	.	.	.	3A	71.432	18	3A	32.261	12	.	.	.	.	.	.	3A	53.728	12	3A	83.471	8	.	.	.	.	.	.	.	.	.	3A	3AS,3BS	1	1	1	1	1	1	1	1	1	1
178	wsnp_BE445506A_Ta_2_1	[T/G]	T	G	3616	4A	4.06232	7A	10.7328	19	.	.	.	.	.	.	.	.	.	7A	150.786	29	.	.	.	4A	0	12	.	.	.	7A	35.461	43	.	.	.	4A,7A	7BS	1	1	1	1	1	1	1	1	1	1
179	wsnp_BE445506A_Ta_2_2	[T/C]	T	C	7068	7A	178.2	7A	10.7328	19	.	.	.	7A	32.389	29	.	.	.	7A	150.786	29	.	.	.	.	.	.	7A	12.65	32	7A	35.461	43	7A	33.731	55	7A	1BS,7AS	1	1	0	1	1	1	1	1	1	1
180	wsnp_BE445506B_Ta_2_1	[A/C]	A	C	7421	7B	160.068	.	.	.	7B	30.147	48	.	.	.	7B	8.445	39	7B	4.2	31	.	.	.	7B	5.51	26	7B	0	39	.	.	.	7B	168.83	47	7B	7BS,7DS	1	1	1	1	1	1	1	1	1	1
181	wsnp_BE445506B_Ta_2_2	[T/C]	T	C	7423	7B	160.068	.	.	.	.	.	.	.	.	.	.	.	.	7B	4.2	31	7B	1.695	45	7B	5.51	26	.	.	.	7B	31.139	20	7B	160.633	47	7B	7BS	1	1	1	1	1	1	1	1	1	1
182	wsnp_BE445506B_Ta_2_4	[T/C]	T	C	7422	7B	160.068	.	.	.	7B	30.147	48	.	.	.	7B	8.445	39	7B	4.2	31	.	.	.	7B	5.51	26	7B	1.19	39	.	.	.	7B	168.83	47	7B	7BS,7DS	1	1	1	1	1	1	1	1	1	1
183	wsnp_BE445508B_Ta_2_1	[A/G]	A	G	.	.	.	.	.	.	.	.	.	.	.	.	.	.	.	.	.	.	.	.	.	.	.	.	.	.	.	.	.	.	.	.	.	.	3AL,3BS,3DS,4AS	1	1	1	1	1	1	1	1	1	1
184	wsnp_BE445508B_Ta_2_2	[T/C]	T	C	.	.	.	.	.	.	.	.	.	.	.	.	.	.	.	.	.	.	.	.	.	.	.	.	.	.	.	.	.	.	.	.	.	.	2DS,3AL,3BS	1	1	1	1	1	1	1	1	0	1
185	wsnp_BE445667B_Ta_1_1	[A/C]	A	C	6170	6B	73.7018	6B	72.3524	17	6B	74.859	38	.	.	.	6B	61.192	33	6B	4.901	25	.	.	.	.	.	.	6B	68.886	36	6B	65.345	19	6B	100.874	46	6B	6AL,6BL	1	1	1	1	1	1	1	1	1	1
186	wsnp_BE446087B_Ta_2_1	[A/G]	A	G	3163	3B	68.418	3B	54.2515	8	.	.	.	.	.	.	.	.	.	.	.	.	.	.	.	3B	111.974	9	.	.	.	3B	144.057	38	3B	52.31	56	3B	3BL	1	1	1	1	1	1	1	1	1	1
187	wsnp_BE446161B_Td_2_2	[A/G]	A	G	4172	4B	72.6671	4B	77.5465	11	.	.	.	.	.	.	.	.	.	4B	42.24	17	.	.	.	4B	57.215	14	.	.	.	.	.	.	.	.	.	4B	4BS,4DS	1	1	1	1	1	1	1	1	1	1
188	wsnp_BE446240B_Ta_2_1	[A/G]	A	G	870	1B	70.1915	.	.	.	1B	24.035	4	1B	37.148	4	.	.	.	.	.	.	.	.	.	.	.	.	.	.	.	.	.	.	.	.	.	1B	1AS,1BS,1DS	0	1	0	1	0	1	1	1	1	1
189	wsnp_BE446240B_Ta_2_3	[T/C]	T	C	802	1B	50.6957	.	.	.	1B	24.035	4	1B	37.148	4	.	.	.	.	.	.	.	.	.	1B	86.68	2	.	.	.	.	.	.	.	.	.	1B	1AS,1BS,1DS	0	1	0	1	0	1	1	1	1	1
190	wsnp_BE446240B_Ta_2_4	[T/G]	T	G	.	.	.	.	.	.	.	.	.	.	.	.	.	.	.	.	.	.	.	.	.	.	.	.	.	.	.	.	.	.	.	.	.	.	1BS	1	1	0	1	1	1	1	1	1	1
191	wsnp_BE446304B_Td_2_1	[T/C]	T	C	.	.	.	.	.	.	.	.	.	.	.	.	.	.	.	.	.	.	.	.	.	.	.	.	.	.	.	.	.	.	.	.	.	.	1DS,4DL	1	1	1	1	0	1	1	1	1	1
192	wsnp_BE446344A_Ta_2_1	[A/G]	A	G	4009	4A	171.869	.	.	.	.	.	.	4A	154.179	17	.	.	.	.	.	.	.	.	.	.	.	.	.	.	.	.	.	.	.	.	.	4A	4DS	1	1	1	1	1	1	1	1	1	1
193	wsnp_be446380A_Ta_2_3	[A/G]	A	G	.	.	.	.	.	.	.	.	.	.	.	.	.	.	.	.	.	.	.	.	.	.	.	.	.	.	.	.	.	.	.	.	.	.	7AL,7BL,7DL	1	1	1	1	1	1	1	1	1	1
194	wsnp_BE446462D_Ta_2_1	[T/G]	T	G	3040	3B	0.688453	3B	2.01517	8	3B	1.156	20	3B	0	14	.	.	.	.	.	.	3B	1.616	16	.	.	.	.	.	.	.	.	.	3B	0	68	3B	3AL,3DL,6BL	1	1	1	1	1	1	1	1	1	1
195	wsnp_BE446462D_Ta_2_3	[T/C]	T	C	3041	3B	0.688453	3B	2.01517	8	3B	1.156	20	.	.	.	.	.	.	.	.	.	3B	0	16	.	.	.	.	.	.	.	.	.	.	.	.	3B	2AS,3BL	1	1	1	1	1	1	0	1	1	1
196	wsnp_BE446509B_Ta_2_1	[T/C]	T	C	4841	5B	31.0265	5B	25.343	14	5B	44.508	32	.	.	.	5B	1.034	27	.	.	.	.	.	.	5B	184.017	17	.	.	.	5B	3.62	39	.	.	.	5B	.	1	1	1	1	1	1	1	1	1	1
197	wsnp_BE446509B_Ta_2_6	[A/G]	A	G	4842	5B	31.0265	5B	25.343	14	5B	44.508	32	.	.	.	5B	1.034	27	.	.	.	.	.	.	5B	184.017	17	.	.	.	5B	3.62	39	.	.	.	5B	.	1	1	1	1	1	1	1	1	1	1
198	wsnp_BE446672B_Ta_2_1	[T/C]	T	C	1032	1B	136.888	.	.	.	.	.	.	.	.	.	.	.	.	1B	0.756	4	1B	51.316	3	1B	0	2	.	.	.	1B	1.68	24	1B	21.694	67	1B	1AS,1BS,2DS	0	1	0	1	1	1	1	1	0	1
199	wsnp_BE471022A_Ta_1_1	[A/C]	A	C	.	.	.	.	.	.	.	.	.	.	.	.	.	.	.	.	.	.	.	.	.	.	.	.	.	.	.	.	.	.	.	.	.	.	1AS,1BS,1DS	0	1	0	1	0	1	1	1	1	1
200	wsnp_be471201A_Ta_1_1	[T/C]	T	C	1518	2A	160.159	.	.	.	.	.	.	2A	140.256	7	.	.	.	.	.	.	.	.	.	2A	107.105	4	.	.	.	.	.	.	.	.	.	2A	2AS	1	1	1	1	1	1	0	1	1	1
201	wsnp_be471201A_Ta_1_3	[A/G]	A	G	1918	2B	117.484	2B	117.481	5	.	.	.	.	.	.	.	.	.	.	.	.	.	.	.	.	.	.	.	.	.	.	.	.	.	.	.	2B	2AS,2DS	1	1	1	1	1	1	0	1	0	1
202	wsnp_BE471213B_Ta_2_2	[T/C]	T	C	.	.	.	.	.	.	.	.	.	.	.	.	.	.	.	.	.	.	.	.	.	.	.	.	.	.	.	.	.	.	.	.	.	.	6BS,6DS	1	1	1	1	1	1	1	1	1	1
203	wsnp_BE471213D_Ta_2_1	[T/C]	T	C	6490	6D1	2.39467	6D	4.08763	18	.	.	.	.	.	.	.	.	.	.	.	.	.	.	.	.	.	.	.	.	.	.	.	.	.	.	.	6D	6AS,6BS,6DS	1	1	1	1	1	1	1	1	1	1
204	wsnp_be471272A_Ta_2_1	[A/G]	A	G	6766	7A	80.6168	7A	103.766	19	.	.	.	7A	179.18	29	7A	25.088	35	7A	76.791	29	7A	32.121	40	.	.	.	.	.	.	7A	17.75	36	.	.	.	7A	7AL	1	1	1	1	1	1	1	1	1	1
205	wsnp_be471272A_Ta_2_2	[T/C]	T	C	.	.	.	.	.	.	.	.	.	.	.	.	.	.	.	.	.	.	.	.	.	.	.	.	.	.	.	.	.	.	.	.	.	.	7AL,7DL	1	1	1	1	1	1	1	1	1	1
206	wsnp_BE488206B_Ta_2_1	[T/C]	T	C	6079	6B	48.4572	.	.	.	6B	60.204	38	.	.	.	.	.	.	.	.	.	.	.	.	.	.	.	6B	76.32	36	.	.	.	.	.	.	6B	6AL,6BL,6DL	1	1	1	1	1	1	1	1	1	1
207	wsnp_BE488220B_Ta_1_1	[A/G]	A	G	2073	2B	149.356	.	.	.	.	.	.	.	.	.	.	.	.	.	.	.	.	.	.	2B	79.488	5	.	.	.	2B	121.272	28	.	.	.	2B	.	1	1	1	1	1	1	1	1	1	1
208	wsnp_be488670A_Ta_2_1	[A/G]	A	G	6796	7A	82.3403	.	.	.	7A	33.361	41	.	.	.	.	.	.	.	.	.	7A	32.121	40	.	.	.	7A	97.612	32	7A	31.681	36	.	.	.	7A	7AS,7BS,7DS	1	1	1	1	1	1	1	1	1	1
209	wsnp_BE488779D_Ta_1_2	[A/G]	A	G	2476	2D	97.8949	.	.	.	2D	2.595	15	.	.	.	.	.	.	.	.	.	2D	23.713	10	.	.	.	.	.	.	.	.	.	2D	4.252	64	2D	6AL,6BL	1	1	1	1	1	1	1	1	1	1
210	wsnp_BE489326B_Ta_2_1	[A/G]	A	G	3202	3B	73.8306	.	.	.	.	.	.	.	.	.	3B	39.092	15	3B	19.743	13	.	.	.	3B	107.137	9	.	.	.	3B	135.054	38	3B	43.63	56	3B	3AS	1	1	1	1	1	1	1	1	1	1
211	wsnp_BE489326B_Ta_2_2	[A/G]	A	G	3203	3B	73.8306	.	.	.	.	.	.	.	.	.	3B	39.092	15	3B	19.743	13	.	.	.	3B	107.137	9	.	.	.	3B	135.054	38	3B	43.63	56	3B	3BS	1	1	1	1	1	1	1	1	1	1
212	wsnp_BE489623D_Ta_2_1	[T/C]	T	C	.	.	.	.	.	.	.	.	.	.	.	.	.	.	.	.	.	.	.	.	.	.	.	.	.	.	.	.	.	.	.	.	.	.	6AS,6DS	1	1	1	1	1	1	1	1	1	1
213	wsnp_BE489692B_Ta_2_2	[T/C]	T	C	758	1B	45.0585	1B	37.989	2	.	.	.	.	.	.	.	.	.	.	.	.	1B	24.509	2	.	.	.	.	.	.	1B	114.18	24	.	.	.	1B	1AS,1BS,1DS	0	1	0	1	0	1	1	1	1	1
214	wsnp_BE489894A_Ta_2_1	[T/C]	T	C	5875	6A	183.234	6A	196.049	16	.	.	.	.	.	.	.	.	.	.	.	.	.	.	.	.	.	.	.	.	.	.	.	.	.	.	.	6A	6AS	1	1	1	1	1	1	1	1	1	1
215	wsnp_BE489896A_Ta_2_1	[T/C]	T	C	5653	6A	89.8724	6A	77.4805	16	.	.	.	.	.	.	.	.	.	6A	57.438	24	6A	42.608	33	.	.	.	.	.	.	6A	53.4	29	6A	90.263	54	6A	6AL,6DS	1	1	1	1	1	1	1	1	1	1
216	wsnp_BE489901D_Ta_2_1	[T/C]	T	C	2424	2B	271.124	.	.	.	.	.	.	.	.	.	.	.	.	.	.	.	.	.	.	2B	0.306	5	.	.	.	.	.	.	.	.	.	2B	2DS	1	1	1	1	1	1	1	1	0	1
217	wsnp_BE490041A_Ta_2_1	[A/C]	A	C	57	1A	45.8748	1A	117.6	1	.	.	.	.	.	.	.	.	.	1A	94.751	1	.	.	.	1A	147.761	1	.	.	.	1A	23.523	23	.	.	.	1A	1AL,IBL	1	0	1	0	1	1	1	1	1	1
218	wsnp_BE490147A_Ta_2_1	[T/C]	T	C	5771	6A	115.764	.	.	.	.	.	.	.	.	.	.	.	.	6A	61.92	24	6A	47.694	33	.	.	.	6A	0	43	6A	48.751	29	.	.	.	6A	4AL,6AS,6DS	1	1	1	1	1	1	1	1	1	1
219	wsnp_BE490147B_Ta_2_1	[T/G]	T	G	6358	6B	97.1777	6B	99.0526	17	.	.	.	.	.	.	.	.	.	6B	8.372	25	.	.	.	.	.	.	.	.	.	6B	79.063	19	.	.	.	6B	1BS,6BS	1	1	0	1	1	1	1	1	1	1
220	wsnp_be490149B_Ta_1_1	[A/G]	A	G	7252	7B	57.6878	7B	109.985	20	.	.	.	.	.	.	.	.	.	.	.	.	.	.	.	.	.	.	.	.	.	.	.	.	.	.	.	7B	7AS,7BS,7DS	1	1	1	1	1	1	1	1	1	1
221	wsnp_BE490200B_Ta_2_1	[A/G]	A	G	6386	6B	101.167	6B	105.585	17	.	.	.	.	.	.	.	.	.	6B	8.704	25	.	.	.	.	.	.	.	.	.	6B	79.063	19	.	.	.	6B	6AS,6BS	1	1	1	1	1	1	1	1	1	1
222	wsnp_be490219A_Ta_1_1	[T/C]	T	C	.	.	.	.	.	.	.	.	.	.	.	.	.	.	.	.	.	.	.	.	.	.	.	.	.	.	.	.	.	.	.	.	.	.	7AL,7DL	1	1	1	1	1	1	1	1	1	1
223	wsnp_be490219D_Ta_1_1	[T/C]	T	C	7477	7D2	50.4535	.	.	.	.	.	.	7D	33.239	32	.	.	.	.	.	.	.	.	.	7D	25.16	28	.	.	.	.	.	.	.	.	.	7D	7BL,7DL	1	1	1	1	1	1	1	1	1	1
224	wsnp_BE490226A_Ta_2_2	[T/C]	T	C	5759	6A	114.454	.	.	.	.	.	.	6A	72.942	24	.	.	.	6A	62.552	24	6A	47.136	33	6A	92.093	20	.	.	.	.	.	.	.	.	.	6A	4AL,6AS	1	1	1	1	1	1	1	1	1	1
225	wsnp_BE490226B_Ta_1_2	[A/C]	A	C	6362	6B	97.1777	6B	107.093	17	6B	84.354	38	6B	66.599	25	.	.	.	6B	8.372	25	.	.	.	6B	78.496	21	.	.	.	6B	79.063	19	.	.	.	6B	6AS,6BS,6DS	1	1	1	1	1	1	1	1	1	1
226	wsnp_BE490267A_Ta_2_1	[A/G]	A	G	2212	2B	163.38	2B	120.999	5	2B	49.03	11	2B	118.073	8	2B	21.793	8	.	.	.	.	.	.	2B	75.257	5	.	.	.	.	.	.	2B	110.919	40	2B	2AS,7AS	1	1	1	1	1	1	0	1	1	1
227	wsnp_BE490384A_Ta_2_1	[A/G]	A	G	.	.	.	.	.	.	.	.	.	.	.	.	.	.	.	.	.	.	.	.	.	.	.	.	.	.	.	.	.	.	.	.	.	.	2AS,2DS,4DL	1	1	1	1	1	1	0	1	0	1
228	wsnp_BE490384A_Ta_2_7	[A/G]	A	G	1619	2A	212.626	.	.	.	.	.	.	.	.	.	.	.	.	.	.	.	.	.	.	2A	165.763	4	.	.	.	.	.	.	.	.	.	2A	2AS	1	1	1	1	1	1	0	1	1	1
229	wsnp_BE490384D_Ta_1_1	[A/G]	A	G	2523	2D	169.934	2D	87.1402	6	2D	8.172	14	2D	2.679	10	.	.	.	.	.	.	.	.	.	.	.	.	.	.	.	.	.	.	2D	12.959	48	2D	2DS	1	1	1	1	1	1	1	1	0	1
230	wsnp_BE490384D_Ta_1_2	[A/G]	A	G	2524	2D	169.934	2D	87.1402	6	2D	8.701	14	.	.	.	.	.	.	.	.	.	.	.	.	.	.	.	.	.	.	.	.	.	2D	12.959	48	2D	2DS	1	1	1	1	1	1	1	1	0	1
231	wsnp_BE490550A_Ta_1_1	[A/G]	A	G	.	.	.	.	.	.	.	.	.	.	.	.	.	.	.	.	.	.	.	.	.	.	.	.	.	.	.	.	.	.	.	.	.	.	6AL,6DL	1	1	1	1	1	1	1	1	1	1
232	wsnp_BE490599A_Ta_2_1	[A/G]	A	G	3851	4A	144.107	.	.	.	.	.	.	.	.	.	.	.	.	.	.	.	.	.	.	4A	115.262	12	.	.	.	.	.	.	.	.	.	4A	4AL,4BS,4DS	1	1	1	1	1	1	1	1	1	1
233	wsnp_BE490604A_Ta_2_1	[A/G]	A	G	5584	6A	75.4526	.	.	.	.	.	.	.	.	.	.	.	.	6A	51.64	24	6A	36.596	33	6A	113.106	20	.	.	.	6A	61.221	29	6A	103.612	54	6A	4AL,6AL	1	1	1	1	1	1	1	1	1	1
234	wsnp_BE490613A_Ta_2_1	[A/G]	A	G	2815	3A	82.7464	3A	81.0517	7	3A	89.608	18	3A	75.48	12	.	.	.	.	.	.	3A	55.988	12	.	.	.	.	.	.	3A	64.417	33	3A	117.254	50	3A	3AS	1	1	1	1	1	1	1	1	1	1
235	wsnp_BE490643D_Ta_2_1	[T/C]	T	C	.	.	.	.	.	.	.	.	.	.	.	.	7D	30.377	41	.	.	.	.	.	.	.	.	.	.	.	.	.	.	.	.	.	.	7D	1BS,7DL	1	1	0	1	1	1	1	1	1	1
236	wsnp_BE490651A_Ta_2_2	[T/C]	T	C	2844	3A	102.865	.	.	.	.	.	.	3A	50.31	12	.	.	.	.	.	.	3A	56.547	12	3A	89.78	8	.	.	.	3A	65.43	33	3A	106.348	50	3A	3AS,3BS	1	1	1	1	1	1	1	1	1	1
237	wsnp_BE490744A_Td_2_1	[T/C]	T	C	.	.	.	.	.	.	.	.	.	.	.	.	.	.	.	.	.	.	.	.	.	.	.	.	.	.	.	.	.	.	.	.	.	.	3AS,3DS,4AS,4AL	1	1	1	1	1	1	1	1	1	1
238	wsnp_BE490744B_Ta_2_1	[A/G]	A	G	.	.	.	.	.	.	.	.	.	.	.	.	.	.	.	.	.	.	.	.	.	.	.	.	.	.	.	.	.	.	.	.	.	.	3BS	1	1	1	1	1	1	1	1	1	1
239	wsnp_BE490744B_Ta_2_2	[T/C]	T	C	3316	3B	89.4098	.	.	.	.	.	.	.	.	.	3B	31.353	15	.	.	.	.	.	.	3B	94.845	9	.	.	.	.	.	.	.	.	.	3B	3AS,3BS	1	1	1	1	1	1	1	1	1	1
240	wsnp_BE490763A_Ta_1_2	[A/G]	A	G	.	.	.	.	.	.	.	.	.	.	.	.	.	.	.	.	.	.	.	.	.	.	.	.	.	.	.	.	.	.	.	.	.	.	2AS	1	1	1	1	1	1	0	1	1	1
241	wsnp_BE490763A_Ta_1_3	[A/G]	A	G	.	.	.	.	.	.	.	.	.	.	.	.	.	.	.	.	.	.	.	.	.	.	.	.	.	.	.	.	.	.	.	.	.	.	2AS	1	1	1	1	1	1	0	1	1	1
242	wsnp_BE490763B_Ta_2_1	[A/G]	A	G	2204	2B	162.838	2B	121.501	5	.	.	.	.	.	.	.	.	.	.	.	.	.	.	.	2B	75.944	5	.	.	.	2B	101.118	28	2B	111.684	40	2B	2DS	1	1	1	1	1	1	1	1	0	1
243	wsnp_BE490763B_Ta_2_2	[T/C]	T	C	2205	2B	162.838	.	.	.	.	.	.	.	.	.	.	.	.	2B	80.72	9	.	.	.	.	.	.	.	.	.	2B	101.118	28	2B	111.684	40	2B	2DS	1	1	1	1	1	1	1	1	0	1
244	wsnp_BE490763B_Ta_2_3	[T/C]	T	C	2206	2B	162.838	2B	121.501	5	.	.	.	.	.	.	.	.	.	2B	80.72	9	.	.	.	.	.	.	.	.	.	.	.	.	.	.	.	2B	.	1	1	1	1	1	1	1	1	1	1
245	wsnp_be493897D_Ta_1_1	[A/G]	A	G	7478	7D2	50.4535	.	.	.	.	.	.	7D	33.239	32	.	.	.	.	.	.	.	.	.	7D	25.16	28	.	.	.	.	.	.	.	.	.	7D	7DL	1	1	1	1	1	1	1	1	1	1
246	wsnp_be494028A_Ta_2_1	[T/G]	T	G	6772	7A	81.5308	7A	101.253	19	.	.	.	.	.	.	.	.	.	.	.	.	7A	32.121	40	7A	100.891	24	.	.	.	7A	17.75	36	7A	77.138	45	7A	.	1	1	1	1	1	1	1	1	1	1
247	wsnp_BE494426A_Ta_1_2	[T/G]	T	G	4470	5A	108.917	5A	128.809	13	.	.	.	5A	78.887	20	.	.	.	.	.	.	.	.	.	.	.	.	.	.	.	.	.	.	.	.	.	5A	.	1	1	1	1	1	1	1	1	1	1
248	wsnp_BE494474A_Ta_2_1	[A/G]	A	G	2796	3A	81.444	.	.	.	.	.	.	.	.	.	.	.	.	.	.	.	.	.	.	3A	88.063	8	.	.	.	.	.	.	.	.	.	3A	3AS,3BS	1	1	1	1	1	1	1	1	1	1
249	wsnp_BE494474A_Ta_2_2	[T/G]	T	G	2800	3A	81.444	.	.	.	3A	87.472	18	.	.	.	.	.	.	.	.	.	3A	55.988	12	.	.	.	3A	82.493	27	3A	63.274	33	.	.	.	3A	3AS,3BS	1	1	1	1	1	1	1	1	1	1
250	wsnp_BE494474A_Ta_2_3	[A/C]	A	C	2801	3A	81.444	3A	81.5542	7	.	.	.	.	.	.	.	.	.	.	.	.	.	.	.	.	.	.	.	.	.	.	.	.	.	.	.	3A	.	1	1	1	1	1	1	1	1	1	1
251	wsnp_BE494474B_Ta_2_1	[T/C]	T	C	3275	3B	85.1307	.	.	.	3B	53.387	20	.	.	.	.	.	.	.	.	.	.	.	.	.	.	.	.	.	.	.	.	.	.	.	.	3B	3BS,3DS,4AS	1	1	1	1	1	1	1	1	1	1
252	wsnp_BE494474B_Ta_2_2	[T/C]	T	C	3276	3B	85.1307	.	.	.	3B	53.387	20	.	.	.	.	.	.	.	.	.	.	.	.	.	.	.	.	.	.	.	.	.	.	.	.	3B	3AS,3BS	1	1	1	1	1	1	1	1	1	1
253	wsnp_BE494482B_Ta_2_1	[T/G]	T	G	.	.	.	.	.	.	.	.	.	.	.	.	.	.	.	.	.	.	.	.	.	.	.	.	.	.	.	.	.	.	.	.	.	.	5DL,7BS	1	1	1	1	1	1	1	1	1	1
254	wsnp_BE494527A_Ta_2_1	[A/G]	A	G	456	1A	119.96	1A	48.3148	1	.	.	.	1A	12.621	1	1A	52.233	1	1A	58.61	1	.	.	.	1A	64.893	1	.	.	.	1A	80.305	23	1A	148.992	53	1A	1AS	0	1	1	1	1	1	1	1	1	1
255	wsnp_BE494527B_Ta_2_1	[A/G]	A	G	959	1B	91.3677	1B	80.9726	2	.	.	.	1B	52.335	4	.	.	.	1B	54.11	4	.	.	.	.	.	.	.	.	.	1B	84.644	24	.	.	.	1B	1BS,1DS,4DL	1	1	0	1	0	1	1	1	1	1
256	wsnp_BE494848B_Ta_2_1	[A/G]	A	G	4153	4B	69.0186	.	.	.	.	.	.	.	.	.	.	.	.	4B	41.597	17	.	.	.	.	.	.	4B	53.981	42	.	.	.	.	.	.	4B	1BS,4BS	1	1	0	1	1	1	1	1	1	1
257	wsnp_BE494910D_Ta_1_16	[A/G]	A	G	.	.	.	.	.	.	.	.	.	.	.	.	.	.	.	.	.	.	.	.	.	.	.	.	.	.	.	.	.	.	.	.	.	.	1DS,4DS	1	1	1	1	0	1	1	1	1	1
258	wsnp_BE495116B_Ta_2_2	[T/C]	T	C	.	.	.	.	.	.	.	.	.	.	.	.	.	.	.	.	.	.	.	.	.	.	.	.	.	.	.	.	.	.	.	.	.	.	3BS,4BS	1	1	1	1	1	1	1	1	1	1
259	wsnp_BE495143A_Ta_2_1	[T/C]	T	C	5832	6A	138.2	6A	100.949	16	.	.	.	.	.	.	.	.	.	6A	68.823	24	.	.	.	.	.	.	.	.	.	6A	36.519	29	6A	62.439	54	6A	6AS,6AL,6BS,6DS	1	1	1	1	1	1	1	1	1	1
260	wsnp_BE495143A_Ta_2_2	[A/G]	A	G	5833	6A	138.2	6A	100.949	16	.	.	.	.	.	.	.	.	.	6A	68.823	24	.	.	.	.	.	.	.	.	.	6A	36.519	29	6A	62.439	54	6A	6AS,6AL,6DS	1	1	1	1	1	1	1	1	1	1
261	wsnp_BE495175A_Ta_1_1	[T/C]	T	C	2636	3A	23.2776	.	.	.	.	.	.	3A	0	12	.	.	.	.	.	.	.	.	.	.	.	.	.	.	.	3A	110.501	33	.	.	.	3A	3DS,4AS	1	1	1	1	1	1	1	1	1	1
262	wsnp_BE495277A_Ta_2_1	[T/C]	T	C	4472	5A	109.317	5A	129.312	13	.	.	.	5A	78.887	20	.	.	.	.	.	.	.	.	.	.	.	.	.	.	.	.	.	.	.	.	.	5A	.	1	1	1	1	1	1	1	1	1	1
263	wsnp_BE495277A_Ta_2_5	[T/C]	T	C	4473	5A	109.317	5A	129.312	13	.	.	.	5A	78.887	20	.	.	.	.	.	.	.	.	.	.	.	.	.	.	.	.	.	.	.	.	.	5A	.	1	1	1	1	1	1	1	1	1	1
264	wsnp_BE495277B_Ta_2_1	[T/C]	T	C	.	.	.	.	.	.	.	.	.	.	.	.	.	.	.	.	.	.	.	.	.	.	.	.	.	.	.	.	.	.	.	.	.	.	1BS,1BL,2AS,2BL	1	1	0	0	1	1	0	0	1	1
265	wsnp_BE495277B_Ta_2_5	[T/C]	T	C	5064	5B	125.296	5B	101.475	14	.	.	.	.	.	.	.	.	.	5B	124.894	21	5B	29.221	29	5B	75.48	17	.	.	.	.	.	.	5B	53.114	44	5B	1BL	1	1	1	0	1	1	1	1	1	1
266	wsnp_BE495325D_Ta_1_1	[T/C]	T	C	7467	7D2	30.9745	.	.	.	.	.	.	.	.	.	.	.	.	.	.	.	7D	15.581	46	.	.	.	.	.	.	.	.	.	.	.	.	7D	7DL	1	1	1	1	1	1	1	1	1	1
267	wsnp_BE495542A_Ta_2_1	[A/G]	A	G	.	.	.	.	.	.	.	.	.	.	.	.	.	.	.	.	.	.	.	.	.	.	.	.	.	.	.	.	.	.	.	.	.	.	1AS,1BS,1DS	0	1	0	1	0	1	1	1	1	1
268	wsnp_BE495786A_Ta_2_1	[T/G]	T	G	320	1A	80.8004	1A	81.4898	1	.	.	.	1A	28.065	1	.	.	.	.	.	.	1A	74.34	1	.	.	.	.	.	.	.	.	.	1A	65.177	53	1A	1AS	0	1	1	1	1	1	1	1	1	1
269	wsnp_BE495786B_Ta_2_1	[T/G]	T	G	824	1B	60.2512	1B	52.0697	2	.	.	.	1B	40.699	4	1B	50.648	2	.	.	.	1B	16.041	2	.	.	.	1B	58.706	44	.	.	.	.	.	.	1B	1BS	1	1	0	1	1	1	1	1	1	1
270	wsnp_BE495786B_Ta_2_2	[T/C]	T	C	829	1B	60.745	1B	52.0697	2	.	.	.	1B	40.699	4	1B	49.877	2	.	.	.	1B	16.041	2	.	.	.	1B	58.706	44	.	.	.	.	.	.	1B	1AS,1BS	0	1	0	1	1	1	1	1	1	1
271	wsnp_BE495896B_Ta_2_1	[A/G]	A	G	5216	5B	167.645	5B	167.95	14	.	.	.	.	.	.	.	.	.	5B	139.95	21	.	.	.	.	.	.	5B	35.118	26	.	.	.	5B	3.285	44	5B	5BL,5DL,6DL	1	1	1	1	1	1	1	1	1	1
272	wsnp_BE496826A_Ta_2_2	[T/C]	T	C	5484	6A	7.41686	6A	4.02013	16	.	.	.	.	.	.	6A	0	31	.	.	.	6A	0.571	33	.	.	.	.	.	.	.	.	.	6A	15.93	52	6A	6AL,6BL,6DL	1	1	1	1	1	1	1	1	1	1
273	wsnp_BE496826A_Ta_2_3	[A/G]	A	G	5487	6A	8.27005	6A	5.02517	16	.	.	.	6A	151.877	24	.	.	.	.	.	.	6A	0.571	33	6A	162.402	20	6A	1.206	50	.	.	.	6A	15.93	52	6A	3BL,6AL	1	1	1	1	1	1	1	1	1	1
274	wsnp_be496863A_Ta_2_1	[T/C]	T	C	6681	7A	53.6358	.	.	.	.	.	.	.	.	.	7A	8.086	35	.	.	.	.	.	.	7A	105.749	24	.	.	.	.	.	.	7A	61.826	45	7A	7AL,7DL	1	1	1	1	1	1	1	1	1	1
275	wsnp_be496863A_Ta_2_3	[T/C]	T	C	6690	7A	54.9218	.	.	.	.	.	.	7A	213.681	29	7A	9.412	35	.	.	.	.	.	.	7A	105.749	24	.	.	.	.	.	.	7A	61.826	45	7A	7AL,7BL,7DL	1	1	1	1	1	1	1	1	1	1
276	wsnp_be496863B_Ta_2_1	[T/C]	T	C	7145	7B	31.8869	.	.	.	7B	6.171	46	.	.	.	.	.	.	.	.	.	.	.	.	7B	100.86	26	.	.	.	7B	47.538	30	7B	34.578	47	7B	7AL,7BL	1	1	1	1	1	1	1	1	1	1
277	wsnp_be496863B_Ta_2_2	[A/G]	A	G	7146	7B	31.8869	.	.	.	7B	6.171	46	.	.	.	.	.	.	.	.	.	.	.	.	7B	100.86	26	.	.	.	7B	47.538	30	7B	34.578	47	7B	7BL	1	1	1	1	1	1	1	1	1	1
278	wsnp_BE496976A_Ta_2_1	[A/G]	A	G	4592	5A	140.672	.	.	.	.	.	.	5A	62.976	20	.	.	.	.	.	.	.	.	.	5A	135.92	16	.	.	.	.	.	.	5A	201.021	41	5A	5AL,5BL,5DL	1	1	1	1	1	1	1	1	1	1
279	wsnp_BE496976B_Ta_2_1	[A/G]	A	G	5319	5B	179.533	5B	176.493	14	5B	103.649	33	5B	180.151	21	.	.	.	.	.	.	.	.	.	.	.	.	.	.	.	.	.	.	5B	6.068	44	5B	5AL,5BL,5DL	1	1	1	1	1	1	1	1	1	1
280	wsnp_BE496983B_Ta_2_1	[A/G]	A	G	3090	3B	52.7972	3B	34.1429	8	.	.	.	.	.	.	3B	71.064	15	.	.	.	3B	12.527	14	.	.	.	.	.	.	.	.	.	.	.	.	3B	2AS,3AL,3BL	1	1	1	1	1	1	0	1	1	1
281	wsnp_BE496986A_Ta_2_1	[T/C]	T	C	5772	6A	115.764	.	.	.	.	.	.	.	.	.	.	.	.	6A	61.92	24	6A	47.694	33	.	.	.	6A	0	43	6A	48.751	29	.	.	.	6A	4AL,6AS,6DS	1	1	1	1	1	1	1	1	1	1
282	wsnp_BE496986A_Ta_2_6	[A/G]	A	G	.	.	.	.	.	.	.	.	.	.	.	.	.	.	.	.	.	.	.	.	.	.	.	.	.	.	.	.	.	.	.	.	.	.	.	1	1	1	1	1	1	1	1	1	1
283	wsnp_BE496986B_Ta_2_2	[A/G]	A	G	6359	6B	97.1777	6B	99.0526	17	.	.	.	.	.	.	.	.	.	6B	8.372	25	.	.	.	.	.	.	.	.	.	6B	79.063	19	.	.	.	6B	1BS,2BL,6BS	1	1	0	1	1	1	1	0	1	1
284	wsnp_BE497109B_Ta_2_5	[T/G]	T	G	696	1B	33.9574	.	.	.	.	.	.	1B	20.826	4	.	.	.	.	.	.	.	.	.	1B	92.687	2	.	.	.	.	.	.	.	.	.	1B	1AS,1BS	0	1	0	1	1	1	1	1	1	1
285	wsnp_BE497160A_Ta_1_1	[T/G]	T	G	4035	4A	192.365	4A	19.4223	10	.	.	.	.	.	.	.	.	.	.	.	.	.	.	.	4A	2.029	13	4A	0	60	.	.	.	.	.	.	4A	4AL	1	1	1	1	1	1	1	1	1	1
286	wsnp_BE497160D_Ta_2_1	[T/C]	T	C	4280	4D	52.8111	.	.	.	.	.	.	4D	16.976	19	.	.	.	.	.	.	.	.	.	.	.	.	4D	0	34	.	.	.	.	.	.	4D	1DS,4DS	1	1	1	1	0	1	1	1	1	1
287	wsnp_BE497160D_Ta_2_2	[A/G]	A	G	.	.	.	.	.	.	.	.	.	.	.	.	.	.	.	.	.	.	.	.	.	.	.	.	4D	0	34	.	.	.	.	.	.	4D	1DS,3BS,3DS,4BS,4DS	1	1	1	1	0	1	1	1	1	1
288	wsnp_BE497169B_Ta_2_1	[T/C]	T	C	3073	3B	22.6121	3B	7.06595	8	3B	12.944	20	.	.	.	.	.	.	.	.	.	.	.	.	.	.	.	.	.	.	.	.	.	.	.	.	3B	2AS,3AL,3BL	1	1	1	1	1	1	0	1	1	1
289	wsnp_BE497169B_Ta_2_2	[A/C]	A	C	3059	3B	10.4633	3B	7.06595	8	3B	12.944	20	3B	17.984	14	.	.	.	.	.	.	.	.	.	.	.	.	.	.	.	.	.	.	.	.	.	3B	2AS,3BL	1	1	1	1	1	1	0	1	1	1
290	wsnp_BE497361A_Ta_1_1	[A/G]	A	G	.	.	.	.	.	.	.	.	.	.	.	.	.	.	.	.	.	.	.	.	.	.	.	.	.	.	.	.	.	.	.	.	.	.	1AS,1BS,1DS,4AL	0	1	0	1	0	1	1	1	1	1
291	wsnp_BE497368A_Ta_2_1	[T/C]	T	C	4575	5A	137.809	5A	177.667	13	5A	9.211	28	.	.	.	.	.	.	.	.	.	.	.	.	.	.	.	.	.	.	.	.	.	.	.	.	5A	.	1	1	1	1	1	1	1	1	1	1
292	wsnp_BE497469B_Ta_2_1	[T/C]	T	C	3191	3B	72.5309	3B	58.7793	8	.	.	.	.	.	.	3B	40.496	15	.	.	.	.	.	.	3B	108.781	9	3B	69.52	33	3B	137.244	38	3B	45.457	56	3B	3AL,3BL,3DL	1	1	1	1	1	1	1	1	1	1
293	wsnp_BE497494A_Td_2_1	[T/C]	T	C	1284	2A	74.0036	.	.	.	.	.	.	2A	102.777	7	.	.	.	.	.	.	.	.	.	2A	71.221	4	.	.	.	.	.	.	.	.	.	2A	2BL	1	1	1	1	1	1	1	0	1	1
294	wsnp_BE497494A_Td_2_2	[T/G]	T	G	1283	2A	74.0036	.	.	.	.	.	.	2A	102.777	7	.	.	.	.	.	.	.	.	.	2A	71.221	4	.	.	.	.	.	.	.	.	.	2A	2DL	1	1	1	1	1	1	1	1	1	0
295	wsnp_BE497494B_Ta_2_1	[A/C]	A	C	1791	2B	76.0234	.	.	.	.	.	.	2B	98.637	8	.	.	.	.	.	.	.	.	.	2B	86.312	5	2B	33.876	25	.	.	.	2B	163.319	40	2B	2BL,2DL,6AL	1	1	1	1	1	1	1	0	1	0
296	wsnp_BE497618A_Ta_1_1	[A/G]	A	G	3881	4A	149.5	4A	65.0293	10	4A	48.826	23	.	.	.	4A	72.728	17	.	.	.	.	.	.	.	.	.	.	.	.	4A	68.312	34	.	.	.	4A	4AL,4BS,4DS	1	1	1	1	1	1	1	1	1	1
297	wsnp_BE497701B_Ta_2_1	[T/G]	T	G	6380	6B	99.4607	6B	102.57	17	.	.	.	.	.	.	.	.	.	6B	8.492	25	.	.	.	.	.	.	.	.	.	6B	79.989	19	.	.	.	6B	6AS,6BS	1	1	1	1	1	1	1	1	1	1
298	wsnp_BE497740B_Ta_2_1	[A/G]	A	G	3484	3B	129.577	3B	105.062	8	.	.	.	.	.	.	3B	7.538	15	.	.	.	.	.	.	.	.	.	.	.	.	3B	90.935	38	3B	13.218	56	3B	3BS,3DS,4AS	1	1	1	1	1	1	1	1	1	1
299	wsnp_BE497740B_Ta_2_2	[A/G]	A	G	3485	3B	129.577	3B	105.062	8	.	.	.	.	.	.	3B	7.538	15	.	.	.	.	.	.	.	.	.	.	.	.	3B	90.935	38	3B	13.218	56	3B	3BS	1	1	1	1	1	1	1	1	1	1
300	wsnp_BE497820A_Ta_2_2	[T/C]	T	C	4562	5A	128.325	5A	147.65	13	.	.	.	.	.	.	.	.	.	5A	45.125	19	5A	68.612	27	5A	131.497	16	.	.	.	.	.	.	5A	183.554	41	5A	2DS	1	1	1	1	1	1	1	1	0	1
301	wsnp_BE497820B_Ta_2_1	[T/C]	T	C	5129	5B	145.582	.	.	.	.	.	.	5B	180.151	21	.	.	.	5B	136.158	21	.	.	.	5B	53.253	17	5B	32.219	26	.	.	.	5B	23.114	44	5B	.	1	1	1	1	1	1	1	1	1	1
302	wsnp_BE497820B_Ta_2_2	[T/C]	T	C	5138	5B	147.759	5B	139.096	14	.	.	.	.	.	.	.	.	.	5B	136.158	21	.	.	.	5D	26.714	18	.	.	.	.	.	.	.	.	.	5B,5D	.	1	1	1	1	1	1	1	1	1	1
303	wsnp_BE497820B_Ta_2_3	[T/G]	T	G	5139	5B	147.759	5B	139.096	14	.	.	.	5B	180.151	21	.	.	.	5B	136.158	21	.	.	.	.	.	.	.	.	.	.	.	.	.	.	.	5B	.	1	1	1	1	1	1	1	1	1	1
304	wsnp_BE497845D_Ta_1_1	[A/G]	A	G	7487	7D3	8.47	7D	0	21	.	.	.	7D	38.504	32	.	.	.	.	.	.	7D	31.153	46	.	.	.	7D	0	4	.	.	.	.	.	.	7D	7AS	1	1	1	1	1	1	1	1	1	1
305	wsnp_BE498209A_Ta_2_1	[T/C]	T	C	6712	7A	65.8239	.	.	.	.	.	.	7A	198.621	29	.	.	.	.	.	.	.	.	.	7A	102.802	24	7A	108.154	32	.	.	.	.	.	.	7A	7AL,7DL	1	1	1	1	1	1	1	1	1	1
306	wsnp_BE498323B_Ta_2_1	[A/G]	A	G	7277	7B	65.5565	7B	99.3657	20	.	.	.	.	.	.	.	.	.	7B	73.213	31	.	.	.	.	.	.	.	.	.	7B	72.587	30	7B	53.1	47	7B	4AL,5DL,7AS,7BS	1	1	1	1	1	1	1	1	1	1
307	wsnp_BE498419B_Ta_1_2	[T/C]	T	C	.	.	.	.	.	.	.	.	.	.	.	.	.	.	.	.	.	.	.	.	.	.	.	.	.	.	.	.	.	.	.	.	.	.	6AS,6BS,6DS	1	1	1	1	1	1	1	1	1	1
308	wsnp_BE498419B_Ta_1_3	[A/G]	A	G	.	.	.	.	.	.	.	.	.	.	.	.	.	.	.	.	.	.	.	.	.	.	.	.	.	.	.	.	.	.	.	.	.	.	6AS,6BS,6DS	1	1	1	1	1	1	1	1	1	1
309	wsnp_be498599A_Ta_2_2	[T/C]	T	C	1438	2A	92.9237	2A	170.848	4	.	.	.	.	.	.	2A	133.737	6	2A	49.093	7	2A	72.243	5	.	.	.	.	.	.	2A	52.724	37	.	.	.	2A	2AS,2DS	1	1	1	1	1	1	0	1	0	1
310	wsnp_be498599B_Ta_1_1	[T/C]	T	C	2052	2B	146.94	2B	160.293	5	.	.	.	.	.	.	.	.	.	.	.	.	.	.	.	2B	79.488	5	.	.	.	2B	121.272	28	.	.	.	2B	2AS,2DS	1	1	1	1	1	1	0	1	0	1
311	wsnp_BE498662B_Ta_2_1	[T/C]	T	C	7182	7B	46.8006	7B	125.092	20	.	.	.	.	.	.	7B	29.69	38	7B	81.695	31	.	.	.	.	.	.	.	.	.	.	.	.	.	.	.	7B	4AL,7AL,7BL	1	1	1	1	1	1	1	1	1	1
312	wsnp_BE498662B_Ta_2_5	[A/G]	A	G	7184	7B	46.8006	.	.	.	7B	19.378	46	.	.	.	.	.	.	.	.	.	.	.	.	.	.	.	5B	47.425	26	.	.	.	.	.	.	5B,7B	4AL,7BL,7DL	1	1	1	1	1	1	1	1	1	1
313	wsnp_BE498730A_Ta_2_1	[A/G]	A	G	1301	2A	78.256	2A	151.149	4	.	.	.	.	.	.	.	.	.	2A	45.833	7	2A	74.646	5	2A	71.792	4	.	.	.	.	.	.	.	.	.	2A	1BL	1	1	1	0	1	1	1	1	1	1
314	wsnp_BE498730A_Ta_2_2	[T/G]	T	G	1298	2A	78.256	.	.	.	.	.	.	.	.	.	.	.	.	2A	45.833	7	2A	74.646	5	2A	71.792	4	.	.	.	.	.	.	.	.	.	2A	2DL	1	1	1	1	1	1	1	1	1	0
315	wsnp_BE498768A_Ta_2_1	[T/C]	T	C	.	.	.	.	.	.	.	.	.	5A	62.976	20	.	.	.	.	.	.	.	.	.	.	.	.	.	.	.	.	.	.	5A	200.18	41	5A	3BS,5AL,5BL	1	1	1	1	1	1	1	1	1	1
316	wsnp_BE498786B_Ta_2_1	[T/C]	T	C	3131	3B	63.9015	.	.	.	.	.	.	.	.	.	.	.	.	3B	24.726	13	.	.	.	3B	114.841	9	.	.	.	3B	148.694	38	3B	54.512	56	3B	3BL	1	1	1	1	1	1	1	1	1	1
317	wsnp_BE498849D_Ta_1_2	[A/G]	A	G	.	.	.	.	.	.	.	.	.	.	.	.	.	.	.	.	.	.	.	.	.	.	.	.	.	.	.	.	.	.	.	.	.	.	7DS	1	1	1	1	1	1	1	1	1	1
318	wsnp_BE498892A_Ta_2_1	[A/C]	A	C	1616	2A	209.882	.	.	.	2A	40.281	10	.	.	.	.	.	.	.	.	.	.	.	.	2A	161.166	4	.	.	.	.	.	.	2A	199.156	42	2A	2AS,4AL	1	1	1	1	1	1	0	1	1	1
319	wsnp_BE498892A_Ta_2_25	[T/C]	T	C	1615	2A	209.882	.	.	.	2A	40.597	10	.	.	.	.	.	.	.	.	.	.	.	.	2A	161.166	4	.	.	.	.	.	.	2A	199.156	42	2A	2AS,4AL	1	1	1	1	1	1	0	1	1	1
320	wsnp_BE498985A_Ta_2_1	[A/G]	A	G	7360	7B	106.148	.	.	.	.	.	.	.	.	.	7B	4.161	40	.	.	.	.	.	.	.	.	.	.	.	.	.	.	.	7B	113.338	47	7B	5DL,7BS	1	1	1	1	1	1	1	1	1	1
321	wsnp_BE499016B_Ta_2_1	[T/C]	T	C	3368	3B	101.369	.	.	.	.	.	.	.	.	.	.	.	.	.	.	.	.	.	.	3B	86.4	9	.	.	.	.	.	.	3B	25.718	56	3B	3AS,4AS	1	1	1	1	1	1	1	1	1	1
322	wsnp_BE499016D_Ta_2_1	[A/G]	A	G	.	.	.	.	.	.	.	.	.	.	.	.	.	.	.	.	.	.	.	.	.	3D	42.518	11	.	.	.	.	.	.	.	.	.	3D	3BS,3DS,4AS,4AL	1	1	1	1	1	1	1	1	1	1
323	wsnp_BE499251A_Ta_2_1	[T/C]	T	C	1642	2A	223.388	2A	8.55128	4	.	.	.	.	.	.	2A	7.92	6	.	.	.	.	.	.	.	.	.	.	.	.	.	.	.	.	.	.	2A	1BS,2AS,4AL	1	1	0	1	1	1	0	1	1	1
324	wsnp_BE499257A_Ta_2_1	[T/C]	T	C	4593	5A	140.672	.	.	.	.	.	.	.	.	.	.	.	.	.	.	.	5A	76.752	27	.	.	.	.	.	.	.	.	.	.	.	.	5A	5AL,5BL,5DL	1	1	1	1	1	1	1	1	1	1
325	wsnp_BE499309D_Ta_2_2	[A/G]	A	G	.	.	.	.	.	.	.	.	.	.	.	.	.	.	.	.	.	.	.	.	.	.	.	.	.	.	10	.	.	12	.	.	.	.	2AS,3BL,7AL	1	1	1	1	1	1	0	1	1	1
326	wsnp_be499362B_Td_2_1	[A/C]	A	C	2153	2B	149.356	.	.	.	.	.	.	.	.	.	.	.	.	.	.	.	.	.	.	2B	79.488	5	.	.	.	2B	113.984	28	.	.	.	2B	.	1	1	1	1	1	1	1	1	1	1
327	wsnp_BE499456B_Ta_1_1	[T/C]	T	C	4086	4B	43.7414	.	.	.	.	.	.	4B	106.824	18	4B	17.099	20	.	.	.	4B	33.348	24	4B	44.112	14	4B	45.943	42	.	.	.	.	.	.	4B	3BS,3DS,4BS,4DL	1	1	1	1	1	1	1	1	1	1
328	wsnp_BE499478B_Ta_2_1	[T/C]	T	C	1829	2B	94.3514	2B	94.0997	5	.	.	.	.	.	.	.	.	.	.	.	.	.	.	.	.	.	.	.	.	.	2B	145.597	28	2B	154.668	40	2B	2BL,6AL	1	1	1	1	1	1	1	0	1	1
329	wsnp_BE499546B_Ta_2_1	[A/G]	A	G	4206	4B	89.8702	.	.	.	.	.	.	.	.	.	.	.	.	.	.	.	4B	59.143	24	.	.	.	.	.	.	.	.	.	.	.	.	4B	4BS,4DS	1	1	1	1	1	1	1	1	1	1
330	wsnp_BE499835A_Ta_2_1	[A/G]	A	G	4716	5A	169.205	5A	195.89	13	.	.	.	5A	52.544	20	.	.	.	5A	22.745	19	5A	93.257	27	.	.	.	.	.	.	5A	46.586	25	.	.	.	5A	5AL,5DL	1	1	1	1	1	1	1	1	1	1
331	wsnp_BE499835A_Ta_2_2	[T/G]	T	G	4717	5A	169.205	.	.	.	.	.	.	5A	52.544	20	.	.	.	.	.	.	5A	93.257	27	.	.	.	.	.	.	.	.	.	5A	229.107	41	5A	5AL,5DL	1	1	1	1	1	1	1	1	1	1
332	wsnp_BE499835B_Ta_2_5	[T/G]	T	G	5374	5B	203.57	5B	211.272	14	5B	126.619	33	5B	188.265	21	.	.	.	5B	159.14	21	.	.	.	5B	26.441	17	.	.	.	.	.	.	.	.	.	5B	5BL	1	1	1	1	1	1	1	1	1	1
333	wsnp_BE500291A_Ta_2_1	[T/C]	T	C	4623	5A	150.037	.	.	.	5A	13.907	28	5A	62.976	20	5A	41.606	24	.	.	.	5A	76.752	27	5A	135.92	16	.	.	.	5A	71.352	25	.	.	.	5A	5AL	1	1	1	1	1	1	1	1	1	1
334	wsnp_be500615A_Ta_1_1	[T/G]	T	G	6706	7A	65.3082	.	.	.	.	.	.	.	.	.	7A	20.824	35	.	.	.	.	.	.	7A	102.802	24	.	.	.	.	.	.	7A	71.032	45	7A	7AL,7BL,7DL	1	1	1	1	1	1	1	1	1	1
335	wsnp_BE500759A_Td_2_1	[A/G]	A	G	2707	3A	60.053	.	.	.	3A	71.961	18	.	.	.	.	.	.	.	.	.	.	.	.	.	.	.	.	.	.	.	.	.	.	.	.	3A	.	1	1	1	1	1	1	1	1	1	1
336	wsnp_BE517627A_Ta_2_1	[T/C]	T	C	1349	2A	85.521	2A	168.838	4	.	.	.	.	.	.	.	.	.	2A	48.881	7	2A	72.835	5	.	.	.	.	.	.	.	.	.	.	.	.	2A	2AS	1	1	1	1	1	1	0	1	1	1
337	wsnp_BE517711B_Ta_2_1	[T/C]	T	C	5047	5B	124.527	.	.	.	.	.	.	.	.	.	.	.	.	.	.	.	5B	28.163	29	.	.	.	5B	21.884	26	.	.	.	.	.	.	5B	.	1	1	1	1	1	1	1	1	1	1
338	wsnp_BE517711B_Ta_2_2	[A/C]	A	C	5048	5B	124.527	.	.	.	.	.	.	.	.	.	.	.	.	.	.	.	5B	28.163	29	.	.	.	5B	21.884	26	.	.	.	.	.	.	5B	.	1	1	1	1	1	1	1	1	1	1
339	wsnp_BE517729A_Ta_2_1	[A/G]	A	G	403	1A	100.465	1A	68.8181	1	.	.	.	1A	21.788	1	.	.	.	.	.	.	1A	59.507	1	.	.	.	.	.	.	.	.	.	1A	109.4	53	1A	1AS	0	1	1	1	1	1	1	1	1	1
340	wsnp_BE517729D_Ta_2_4	[A/G]	A	G	904	1B	80.972	1B	70.7089	2	.	.	.	1B	40.699	4	1B	27.281	2	.	.	.	.	.	.	.	.	.	.	.	.	.	.	.	.	.	.	1B	1DS	1	1	1	1	0	1	1	1	1	1
341	wsnp_BE517780B_Ta_1_1	[T/C]	T	C	.	.	.	.	.	.	.	.	.	.	.	.	.	.	.	.	.	.	.	.	.	.	.	.	.	.	.	.	.	.	.	.	.	.	3AS,3BS,3DS,4AS	1	1	1	1	1	1	1	1	1	1
342	wsnp_BE517805D_Ta_1_1	[T/C]	T	C	1113	1D	61.7902	.	.	.	.	.	.	1D	55.005	6	.	.	.	.	.	.	.	.	.	.	.	.	.	.	.	.	.	.	1D	16.113	58	1D	1BS,1DS	1	1	0	1	0	1	1	1	1	1
343	wsnp_BE517877A_Td_2_3	[A/G]	A	G	1297	2A	78.256	.	.	.	.	.	.	.	.	.	.	.	.	.	.	.	.	.	.	2A	71.792	4	.	.	.	.	.	.	.	.	.	2A	2BL	1	1	1	1	1	1	1	0	1	1
344	wsnp_BE517914B_Ta_2_5	[A/G]	A	G	3345	3B	95.4991	.	.	.	.	.	.	.	.	.	3B	26.731	15	.	.	.	.	.	.	.	.	.	3B	43.578	33	3B	113.106	38	.	.	.	3B	3AS,3BS,4DL	1	1	1	1	1	1	1	1	1	1
345	wsnp_BE517946D_Ta_1_2	[A/G]	A	G	2541	2D	174.443	2D	89.1503	6	.	.	.	2D	20.648	9	2D	1.033	10	.	.	.	.	.	.	.	.	.	.	.	.	.	.	.	2D	23.434	48	2D	2DS	1	1	1	1	1	1	1	1	0	1
346	wsnp_BE518003B_Ta_2_2	[T/C]	T	C	.	.	.	.	.	.	.	.	.	.	.	.	.	.	.	.	.	.	.	.	.	.	.	.	.	.	.	.	.	.	.	.	.	.	3AL,3BL,3DL	1	1	1	1	1	1	1	1	1	1
347	wsnp_BE518003B_Ta_2_3	[T/C]	T	C	3133	3B	63.9015	.	.	.	3B	1.136	21	.	.	.	.	.	.	.	.	.	.	.	.	3B	114.841	9	3B	78.182	33	3B	148.694	38	3B	57.468	56	3B	3BL	1	1	1	1	1	1	1	1	1	1
348	wsnp_BE518357B_Ta_2_2	[T/C]	T	C	.	.	.	.	.	.	.	.	.	.	.	.	.	.	.	.	.	.	.	.	.	.	.	.	.	.	.	.	.	.	.	.	.	.	7AS,7BS,7DS	1	1	1	1	1	1	1	1	1	1
349	wsnp_BE518379B_Ta_2_2	[A/G]	A	G	6427	6B	126.016	.	.	.	.	.	.	6B	88.028	25	6B	17.826	33	.	.	.	.	.	.	.	.	.	6B	29.516	36	.	.	.	.	.	.	6B	6BS,6DS	1	1	1	1	1	1	1	1	1	1
350	wsnp_BE518379D_Ta_1_1	[T/C]	T	C	.	.	.	.	.	.	.	.	.	.	.	.	.	.	.	.	.	.	.	.	.	.	.	.	.	.	.	.	.	.	.	.	.	.	6AS,6DS	1	1	1	1	1	1	1	1	1	1
351	wsnp_BE518393A_Td_2_2	[T/C]	T	C	.	.	.	.	.	.	.	.	.	.	.	.	.	.	.	.	.	.	.	.	.	.	.	.	.	.	.	.	.	.	.	.	.	.	1AS,4DL,5BL	0	1	1	1	1	1	1	1	1	1
352	wsnp_BE518393A_Td_2_3	[T/G]	T	G	190	1A	64.3863	1A	100.834	1	.	.	.	.	.	.	.	.	.	.	.	.	.	.	.	1A	122.801	1	.	.	.	.	.	.	.	.	.	1A	1AS	0	1	1	1	1	1	1	1	1	1
353	wsnp_BE518403B_Ta_1_1	[A/G]	A	G	.	.	.	.	.	.	.	.	.	.	.	.	.	.	.	.	.	.	.	.	.	.	.	.	.	.	.	1B	125.51	24	.	.	.	1B	1AS,1BS	0	1	0	1	1	1	1	1	1	1
354	wsnp_be518436B_Ta_2_1	[T/G]	T	G	7260	7B	61.3824	.	.	.	.	.	.	.	.	.	.	.	.	.	.	.	.	.	.	7B	84.212	26	.	.	.	.	.	.	.	.	.	7B	7DS	1	1	1	1	1	1	1	1	1	1
355	wsnp_be518436B_Ta_2_3	[T/C]	T	C	7261	7B	61.3824	.	.	.	.	.	.	.	.	.	.	.	.	.	.	.	.	.	.	7B	84.212	26	.	.	.	.	.	.	.	.	.	7B	7AS,7BS,7DS,7DL	1	1	1	1	1	1	1	1	1	1
356	wsnp_BE585780A_Ta_2_1	[A/G]	A	G	213	1A	67.9948	1A	99.3209	1	.	.	.	.	.	.	.	.	.	.	.	.	.	.	.	.	.	.	1A	52.427	28	.	.	.	.	.	.	1A	1AS,1BS,1DS	0	1	0	1	0	1	1	1	1	1
357	wsnp_BE585780A_Ta_2_2	[A/G]	A	G	181	1A	60.9667	.	.	.	.	.	.	1A	34.541	1	.	.	.	.	.	.	.	.	.	1A	127.046	1	.	.	.	.	.	.	.	.	.	1A	1AS,1BS,1DS	0	1	0	1	0	1	1	1	1	1
358	wsnp_BE585781D_Ta_1_1	[T/C]	T	C	.	.	.	.	.	.	.	.	.	.	.	.	.	.	.	.	.	.	.	.	.	.	.	.	.	.	.	.	.	.	.	.	.	.	1DS	1	1	1	1	0	1	1	1	1	1
359	wsnp_BE586072D_Ta_1_2	[T/G]	T	G	7474	7D2	50.4535	.	.	.	.	.	.	7D	33.239	32	.	.	.	.	.	.	.	.	.	7D	25.16	28	.	.	.	.	.	.	.	.	.	7D	7DL	1	1	1	1	1	1	1	1	1	1
360	wsnp_BE586140A_Ta_2_1	[T/C]	T	C	48	1A	40.651	.	.	.	.	.	.	1A	55.753	1	.	.	.	1A	97.909	1	1A	87.381	1	.	.	.	.	.	.	.	.	.	.	.	.	1A	1AL	1	0	1	1	1	1	1	1	1	1
361	wsnp_BE586140B_Ta_2_1	[T/C]	T	C	.	.	.	.	.	.	.	.	.	.	.	.	.	.	.	.	.	.	.	.	.	.	.	.	.	.	.	1B	151.528	24	1B	40.619	38	1B	1BL,1DL	1	1	1	0	1	0	1	1	1	1
362	wsnp_BE586140D_Ta_2_2	[T/C]	T	C	1101	1D	48.8066	1D	157.8	3	.	.	.	.	.	.	1D	40.479	4	1D	26.577	5	.	.	.	.	.	.	1A	30.185	31	.	.	.	.	.	.	1D	1DL,5DL	1	1	1	1	1	0	1	1	1	1
363	wsnp_BE590553A_Ta_2_1	[T/C]	T	C	6705	7A	63.9373	7A	116.396	19	.	.	.	.	.	.	7A	17.199	35	7A	72.119	29	7A	30.345	40	7A	103.423	24	7A	109.947	32	.	.	.	7A	101.346	45	7A	1AL,7AL,7BL	1	0	1	1	1	1	1	1	1	1
364	wsnp_BE590553A_Ta_2_6	[A/G]	A	G	.	.	.	.	.	.	.	.	.	.	.	.	.	.	.	.	.	.	.	.	.	.	.	.	.	.	.	.	.	.	.	.	.	.	4AL,7AL,7BL,7DL	1	1	1	1	1	1	1	1	1	1
365	wsnp_BE590553B_Td_2_1	[T/C]	T	C	.	.	.	.	.	.	.	.	.	.	.	.	.	.	.	.	.	.	.	.	.	.	.	.	.	.	.	.	.	.	.	.	.	.	4AL,7BL,7DL	1	1	1	1	1	1	1	1	1	1
366	wsnp_BE590553B_Td_2_3	[A/G]	A	G	.	.	.	.	.	.	.	.	.	.	.	.	.	.	.	.	.	.	.	.	.	.	.	.	.	.	.	.	.	.	.	.	.	.	4AL,7BL,7DL	1	1	1	1	1	1	1	1	1	1
367	wsnp_BE590634B_Ta_2_1	[T/C]	T	C	948	1B	89.7644	.	.	.	.	.	.	.	.	.	1B	17.848	2	.	.	.	.	.	.	1B	51.499	2	.	.	.	1B	84.644	24	.	.	.	1B	1AS,1BS,1DS	0	1	0	1	0	1	1	1	1	1
368	wsnp_BE590634B_Ta_2_5	[T/C]	T	C	951	1B	89.7644	.	.	.	.	.	.	.	.	.	1B	17.848	2	.	.	.	.	.	.	.	.	.	.	.	.	1B	84.644	24	.	.	.	1B	1AS	0	1	1	1	1	1	1	1	1	1
369	wsnp_BE591002A_Ta_2_3	[A/G]	A	G	.	.	.	.	.	.	.	.	.	.	.	.	.	.	.	.	.	.	.	.	.	.	.	.	7A	108.154	32	.	.	.	.	.	.	7A	7AL,7BL,7DL	1	1	1	1	1	1	1	1	1	1
370	wsnp_BE591002A_Ta_2_4	[T/C]	T	C	.	.	.	.	.	.	.	.	.	.	.	.	.	.	.	.	.	.	.	.	.	.	.	.	7A	108.154	32	.	.	.	.	.	.	7A	7AL,7DL	1	1	1	1	1	1	1	1	1	1
371	wsnp_BE591195A_Ta_1_1	[T/C]	T	C	3979	4A	162.607	4A	54.4403	10	.	.	.	.	.	.	.	.	.	4A	109.15	15	.	.	.	4A	117.547	12	.	.	.	4A	69.312	34	.	.	.	4A	4AL,4BS,4DS	1	1	1	1	1	1	1	1	1	1
372	wsnp_BE591243A_Td_2_2	[T/C]	T	C	.	.	.	.	.	.	.	.	.	.	.	.	.	.	.	.	.	.	.	.	.	.	.	.	.	.	.	.	.	.	.	.	.	.	2AS,2DS,4DL	1	1	1	1	1	1	0	1	0	1
373	wsnp_BE591248B_Td_2_1	[A/G]	A	G	.	.	.	.	.	.	.	.	.	.	.	.	.	.	.	.	.	.	.	.	.	.	.	.	.	.	.	.	.	.	.	.	.	.	2AS	1	1	1	1	1	1	0	1	1	1
374	wsnp_BE591290B_Ta_2_7	[T/C]	T	C	517	1A	159.354	.	.	.	.	.	.	.	.	.	1A	91.592	1	.	.	.	.	.	.	1A	17.759	1	.	.	.	.	.	.	.	.	.	1A	1AS,1BS,1DS	0	1	0	1	0	1	1	1	1	1
375	wsnp_be591305B_Ta_1_1	[T/C]	T	C	7236	7B	55.4685	.	.	.	.	.	.	7B	46.42	31	.	.	.	.	.	.	.	.	.	7B	88.875	26	.	.	.	.	.	.	.	.	.	7B	7BL	1	1	1	1	1	1	1	1	1	1
376	wsnp_BE591466B_Ta_2_1	[T/G]	T	G	.	.	.	.	.	.	.	.	.	.	.	.	.	.	.	.	.	.	.	.	.	.	.	.	.	.	.	.	.	.	.	.	.	.	3BL,3DL4AL	1	1	1	1	1	1	1	1	1	1
377	wsnp_BE591466B_Ta_2_2	[T/C]	T	C	3204	3B	73.8306	.	.	.	.	.	.	.	.	.	3B	39.092	15	3B	19.743	13	.	.	.	.	.	.	.	.	.	.	.	.	.	.	.	3B	3AL,3BL,3DL	1	1	1	1	1	1	1	1	1	1
378	wsnp_BE591501B_Ta_2_1	[A/G]	A	G	746	1B	38.825	1B	35.9688	2	.	.	.	.	.	.	.	.	.	.	.	.	1B	26.237	2	.	.	.	.	.	.	.	.	.	.	.	.	1B	1AS,1BS,1DS	0	1	0	1	0	1	1	1	1	1
379	wsnp_BE591604B_Ta_2_1	[A/G]	A	G	.	.	.	.	.	.	.	.	.	.	.	.	.	.	.	.	.	.	.	.	.	.	.	.	.	.	.	.	.	.	.	.	.	.	2BL,6AL,6BS	1	1	1	1	1	1	1	0	1	1
380	wsnp_BE591684B_Ta_2_1	[A/C]	A	C	.	.	.	.	.	.	.	.	.	.	.	.	.	.	.	.	.	.	.	.	.	.	.	.	.	.	.	.	.	.	.	.	.	.	3BS,3DL,4AL	1	1	1	1	1	1	1	1	1	1
381	wsnp_BE591739A_Ta_2_2	[A/G]	A	G	.	.	.	.	.	.	.	.	.	.	.	.	.	.	.	.	.	.	.	.	.	.	.	.	.	.	.	.	.	.	.	.	.	.	4AL	1	1	1	1	1	1	1	1	1	1
382	wsnp_BE591739D_Ta_2_3	[T/C]	T	C	4277	4D	52.051	.	.	.	.	.	.	4D	16.153	19	.	.	.	.	.	.	.	.	.	4D	14.442	15	.	.	.	.	.	.	.	.	.	4D	1DS,4AL,4DS	1	1	1	1	0	1	1	1	1	1
383	wsnp_BE591777A_Ta_1_1	[A/G]	A	G	.	.	.	.	.	.	.	.	.	.	.	.	.	.	.	.	.	.	.	.	.	.	.	.	.	.	.	.	.	.	.	.	.	.	6AS,6DS	1	1	1	1	1	1	1	1	1	1
384	wsnp_BE591818D_Ta_2_2	[T/C]	T	C	.	.	.	.	.	.	.	.	.	.	.	.	.	.	.	.	.	.	.	.	.	.	.	.	.	.	.	.	.	.	.	.	.	.	1DS	1	1	1	1	0	1	1	1	1	1
385	wsnp_BE591861A_Ta_2_5	[A/G]	A	G	4010	4A	171.869	.	.	.	.	.	.	4A	154.179	17	.	.	.	.	.	.	.	.	.	.	.	.	.	.	.	.	.	.	.	.	.	4A	.	1	1	1	1	1	1	1	1	1	1
386	wsnp_BE591931B_Ta_2_1	[A/G]	A	G	6321	6B	91.8278	6B	90.9918	17	6B	81.445	38	.	.	.	.	.	.	.	.	.	.	.	.	.	.	.	.	.	.	.	.	.	.	.	.	6B	.	1	1	1	1	1	1	1	1	1	1
387	wsnp_BE591931B_Ta_2_2	[T/C]	T	C	6309	6B	89.9838	.	.	.	.	.	.	.	.	.	.	.	.	.	.	.	.	.	.	6B	72.715	21	.	.	.	6B	76.081	19	.	.	.	6B	6BS	1	1	1	1	1	1	1	1	1	1
388	wsnp_BE604721A_Ta_2_1	[A/G]	A	G	5654	6A	89.8724	6A	77.4805	16	.	.	.	.	.	.	.	.	.	6A	57.438	24	6A	42.608	33	.	.	.	.	.	.	6A	53.4	29	6A	90.263	54	6A	6AS,6AL,6BS,6DS	1	1	1	1	1	1	1	1	1	1
389	wsnp_BE604861B_Ta_2_1	[A/G]	A	G	2032	2B	141.421	2B	152.253	5	.	.	.	.	.	.	.	.	.	2B	72.998	9	.	.	.	2B	79.488	5	.	.	.	.	.	.	.	.	.	2B	2AS,2DS	1	1	1	1	1	1	0	1	0	1
390	wsnp_BE604885A_Ta_2_1	[A/G]	A	G	2993	3A	151.49	3A	14.7713	7	.	.	.	.	.	.	3A	21.328	12	.	.	.	.	.	.	3A	181.476	8	.	.	.	3A	161.179	33	.	.	.	3A	3AS,3DS,4AS	1	1	1	1	1	1	1	1	1	1
391	wsnp_BE604885A_Ta_2_2	[T/C]	T	C	2997	3A	152.543	3A	15.2739	7	3A	10.762	19	.	.	.	3A	20.304	12	.	.	.	.	.	.	3A	181.789	8	.	.	.	3A	161.179	33	.	.	.	3A	3AS,3DS,4AS,4AL	1	1	1	1	1	1	1	1	1	1
392	wsnp_BE605063A_Ta_2_2	[A/G]	A	G	215	1A	68.6461	.	.	.	.	.	.	1A	34.541	1	.	.	.	.	.	.	.	.	.	1A	117.095	1	.	.	.	.	.	.	.	.	.	1A	1AS	0	1	1	1	1	1	1	1	1	1
393	wsnp_BE605063A_Ta_2_3	[T/C]	T	C	216	1A	68.6461	.	.	.	.	.	.	1A	34.541	1	.	.	.	.	.	.	.	.	.	1A	117.095	1	.	.	.	.	.	.	.	.	.	1A	1AS	0	1	1	1	1	1	1	1	1	1
394	wsnp_BE605194B_Ta_2_1	[T/C]	T	C	7359	7B	105.712	.	.	.	.	.	.	.	.	.	7B	3.455	40	.	.	.	.	.	.	.	.	.	.	.	.	.	.	.	7B	113.338	47	7B	5DL,7BS	1	1	1	1	1	1	1	1	1	1
395	wsnp_BE605194B_Ta_2_7	[T/C]	T	C	7357	7B	105.503	.	.	.	.	.	.	.	.	.	7B	3.136	40	.	.	.	.	.	.	.	.	.	.	.	.	.	.	.	7B	113.338	47	7B	5DL,7AS,7BS	1	1	1	1	1	1	1	1	1	1
396	wsnp_BE606403B_Ta_2_1	[A/G]	A	G	5172	5B	164.002	.	.	.	.	.	.	.	.	.	.	.	.	5B	138.691	21	.	.	.	5B	50.961	17	5B	33.939	26	.	.	.	.	.	.	5B	.	1	1	1	1	1	1	1	1	1	1
397	wsnp_BE606541B_Ta_2_1	[A/C]	A	C	.	.	.	.	.	.	.	.	.	.	.	.	.	.	.	.	.	.	.	.	.	.	.	.	.	.	.	.	.	.	.	.	.	.	6AL,6BL,7DS	1	1	1	1	1	1	1	1	1	1
398	wsnp_BE606541B_Ta_2_2	[T/C]	T	C	.	.	.	.	.	.	.	.	.	.	.	.	.	.	.	.	.	.	.	.	.	.	.	.	.	.	.	.	.	.	.	.	.	.	6BL,7DS	1	1	1	1	1	1	1	1	1	1
399	wsnp_BE607043A_Td_2_1	[A/G]	A	G	5748	6A	107.291	.	.	.	.	.	.	6A	72.064	24	.	.	.	.	.	.	.	.	.	6A	97.815	20	.	.	.	.	.	.	.	.	.	6A	6AS	1	1	1	1	1	1	1	1	1	1
400	wsnp_BE636872A_Ta_2_6	[A/G]	A	G	5954	6A	214.81	6A	219.551	16	.	.	.	.	.	.	.	.	.	.	.	.	.	.	.	6A	0	20	.	.	.	.	.	.	.	.	.	6A	6AS,6BS,6DS	1	1	1	1	1	1	1	1	1	1
401	wsnp_BE637507A_Ta_2_1	[T/C]	T	C	4011	4A	171.869	.	.	.	.	.	.	4A	154.179	17	.	.	.	.	.	.	.	.	.	.	.	.	.	.	.	.	.	.	.	.	.	4A	3BS,4BS,4DS	1	1	1	1	1	1	1	1	1	1
402	wsnp_BE637808A_Ta_2_1	[T/C]	T	C	3803	4A	137.287	.	.	.	.	.	.	.	.	.	4A	69.125	17	.	.	.	.	.	.	.	.	.	.	.	.	.	.	.	.	.	.	4A	.	1	1	1	1	1	1	1	1	1	1
403	wsnp_BE637864B_Ta_1_1	[T/G]	T	G	688	1B	31.4371	1B	28.1166	2	1B	15.444	4	.	.	.	.	.	.	1B	76.028	4	.	.	.	1B	95.214	2	.	.	.	.	.	.	.	.	.	1B	1BL,1DL	1	1	1	0	1	0	1	1	1	1
404	wsnp_BE637911B_Ta_2_1	[T/C]	T	C	6414	6B	118.54	6B	127.048	17	.	.	.	.	.	.	.	.	.	.	.	.	.	.	.	.	.	.	.	.	.	.	.	.	.	.	.	6B	6BS	1	1	1	1	1	1	1	1	1	1
405	wsnp_BE637911B_Ta_2_2	[A/G]	A	G	6415	6B	118.54	6B	127.048	17	.	.	.	.	.	.	.	.	.	.	.	.	.	.	.	.	.	.	.	.	.	.	.	.	.	.	.	6B	6AS,6BS,6DS	1	1	1	1	1	1	1	1	1	1
406	wsnp_BE637971B_Ta_1_20	[T/C]	T	C	610	1B	9.55554	1B	0.502517	2	.	.	.	.	.	.	.	.	.	1B	103.457	4	.	.	.	.	.	.	1B	13.243	41	.	.	.	.	.	.	1B	1AL,IBL,1DL,3BS	1	0	1	0	1	0	1	1	1	1
407	wsnp_BE637971D_Ta_2_3	[A/G]	A	G	1061	1D	17.0941	.	.	.	1D	12.3	7	.	.	.	.	.	.	.	.	.	.	.	.	1D	91.596	3	.	.	.	.	.	.	1B	75.182	38	1A,1D	1AL,IBL,1DL,3BS	1	0	1	0	1	0	1	1	1	1
408	wsnp_BE638137B_Ta_2_2	[T/C]	T	C	4232	4B	119.74	4B	123.365	11	4B	59.658	25	.	.	.	4B	0	21	4B	88.655	17	.	.	.	.	.	.	.	.	.	.	.	.	.	.	.	4B	3BS,3DS,4BS	1	1	1	1	1	1	1	1	1	1
409	wsnp_BF145459A_Ta_2_1	[A/G]	A	G	4033	4A	191.314	.	.	.	.	.	.	.	.	.	.	.	.	4A	9.183	16	.	.	.	.	.	.	.	.	.	.	.	.	.	.	.	4A	4AL,4DS	1	1	1	1	1	1	1	1	1	1
410	wsnp_BF145459D_Ta_2_1	[A/G]	A	G	4159	4B	71.636	4B	75.0185	11	4B	22.841	25	.	.	.	.	.	.	4B	42.024	17	.	.	.	.	.	.	.	.	.	4B	61.276	41	.	.	.	4B	4AL,4BS,4DS	1	1	1	1	1	1	1	1	1	1
411	wsnp_BF145580A_Ta_2_1	[A/G]	A	G	1481	2A	119.283	.	.	.	.	.	.	.	.	.	2A	127.59	6	.	.	.	.	.	.	.	.	.	2A	111.509	29	.	.	.	.	.	.	2A	2AS	1	1	1	1	1	1	0	1	1	1
412	wsnp_BF145580A_Ta_2_2	[T/C]	T	C	1483	2A	119.672	.	.	.	.	.	.	.	.	.	2A	126.938	6	.	.	.	.	.	.	.	.	.	2A	111.509	29	.	.	.	.	.	.	2A	2AS,2DS	1	1	1	1	1	1	0	1	0	1
413	wsnp_BF146221B_Ta_2_2	[T/C]	T	C	1749	2B	53.0139	.	.	.	.	.	.	.	.	.	.	.	.	.	.	.	.	.	.	2B	113.486	5	.	.	.	.	.	.	.	.	.	2B	2BL,6AL,6BS	1	1	1	1	1	1	1	0	1	1
414	wsnp_BF200531A_Ta_2_1	[A/C]	A	C	35	1A	28.2101	1A	136.323	1	1A	0	1	1A	69.167	1	.	.	.	1A	118.37	1	.	.	.	.	.	.	1A	16.321	28	1A	7.039	23	1A	5.818	53	1A	1AL,3BS	1	0	1	1	1	1	1	1	1	1
415	wsnp_BF200640B_Ta_2_1	[A/G]	A	G	973	1B	96.1262	1B	86.5208	2	.	.	.	.	.	.	.	.	.	.	.	.	.	.	.	.	.	.	.	.	.	.	.	.	.	.	.	1B	1BS	1	1	0	1	1	1	1	1	1	1
416	wsnp_BF200644A_Ta_1_1	[T/G]	T	G	5699	6A	89.8724	6A	74.9628	16	.	.	.	6A	76.583	24	.	.	.	.	.	.	6A	42.608	33	6A	105.631	20	.	.	.	6A	53.4	29	6A	92.544	54	6A	6AL,6DL	1	1	1	1	1	1	1	1	1	1
417	wsnp_BF200742D_Ta_1_1	[T/C]	T	C	.	.	.	.	.	.	.	.	.	1A	7.491	2	.	.	.	.	.	.	.	.	.	.	.	.	.	.	.	.	.	.	.	.	.	1A	1AS,1DS	0	1	1	1	0	1	1	1	1	1
418	wsnp_BF200891B_Ta_2_1	[T/C]	T	C	7153	7B	40.6224	.	.	.	.	.	.	.	.	.	.	.	.	.	.	.	.	.	.	7B	95.575	26	.	.	.	.	.	.	.	.	.	7B	7BL	1	1	1	1	1	1	1	1	1	1
419	wsnp_BF201102A_Ta_2_1	[T/C]	T	C	4710	5A	167.198	5A	193.378	13	.	.	.	.	.	.	.	.	.	5A	23.112	19	.	.	.	5A	135.92	16	5A	48.448	35	5A	46.586	25	5A	233.692	41	5A	5AL	1	1	1	1	1	1	1	1	1	1
420	wsnp_BF201102B_Ta_2_1	[T/G]	T	G	4777	5A	193.515	.	.	.	.	.	.	.	.	.	5B	0.328	28	.	.	.	.	.	.	5A	139.487	16	.	.	.	.	.	.	.	.	.	5A,5B	5AL,5BL	1	1	1	1	1	1	1	1	1	1
421	wsnp_BF201102B_Ta_2_5	[A/G]	A	G	5372	5B	203.28	5B	210.77	14	5B	126.619	33	.	.	.	.	.	.	5B	159.35	21	.	.	.	.	.	.	.	.	.	.	.	.	.	.	.	5B	5AL,5BL,5DL	1	1	1	1	1	1	1	1	1	1
422	wsnp_BF201235A_Ta_2_19	[A/G]	A	G	1227	2A	9.90627	2A	264.15	4	2A	0	8	2A	20.599	7	.	.	.	.	.	.	.	.	.	2A	9.994	4	2A	26.003	29	.	.	.	2A	36.41	42	2A	2BL,2DL,6AL,6BS	1	1	1	1	1	1	1	0	1	0
423	wsnp_BF201235A_Ta_2_4	[A/G]	A	G	1226	2A	9.90627	2A	264.15	4	2A	0	8	2A	20.599	7	.	.	.	.	.	.	.	.	.	2A	9.994	4	2A	26.003	29	.	.	.	2A	36.41	42	2A	2DL,6AL,6BS	1	1	1	1	1	1	1	1	1	0
424	wsnp_BF201533A_Ta_2_3	[A/G]	A	G	1300	2A	78.256	2A	151.149	4	.	.	.	.	.	.	.	.	.	2A	45.833	7	2A	74.646	5	2A	71.792	4	.	.	.	.	.	.	.	.	.	2A	2DL	1	1	1	1	1	1	1	1	1	0
425	wsnp_BF201652B_Td_2_1	[T/C]	T	C	.	.	.	.	.	.	.	.	.	.	.	.	.	.	.	.	.	.	.	.	.	.	.	.	.	.	.	.	.	.	.	.	.	.	7AS,7BS,7DS	1	1	1	1	1	1	1	1	1	1
426	wsnp_BF201830B_Ta_1_1	[A/G]	A	G	.	.	.	.	.	.	.	.	.	.	.	.	.	.	.	.	.	.	.	.	.	.	.	.	.	.	.	.	.	.	.	.	.	.	.	1	1	1	1	1	1	1	1	1	1
427	wsnp_BF201830B_Ta_1_2	[A/G]	A	G	.	.	.	.	.	.	.	.	.	.	.	.	.	.	.	.	.	.	.	.	.	.	.	.	.	.	.	.	.	.	.	.	.	.	.	1	1	1	1	1	1	1	1	1	1
428	wsnp_BF202329A_Ta_2_2	[A/C]	A	C	5730	6A	97.6947	6A	74.9628	16	.	.	.	.	.	.	6A	3.043	30	.	.	.	6A	43.731	33	.	.	.	.	.	.	.	.	.	6A	90.263	54	6A	6AS,6BS,6DS	1	1	1	1	1	1	1	1	1	1
429	wsnp_BF202681B_Ta_2_2	[A/C]	A	C	1825	2B	94.0082	2B	93.5972	5	.	.	.	.	.	.	.	.	.	2B	57.409	9	.	.	.	2B	86.312	5	2B	37.054	25	.	.	.	2B	149.722	40	2B	2BL,4AL	1	1	1	1	1	1	1	0	1	1
430	wsnp_BF202706D_Ta_1_1	[A/G]	A	G	4257	4D	18.9426	.	.	.	.	.	.	4D	8.637	19	.	.	.	.	.	.	4D	11.479	26	.	.	.	4D	10.673	34	.	.	.	.	.	.	4D	.	1	1	1	1	1	1	1	1	1	1
431	wsnp_BF202806B_Ta_2_1	[A/G]	A	G	7374	7B	123.589	7B	41.5904	20	7B	5.8	48	.	.	.	7B	24.513	39	7B	23.014	31	7B	23.992	44	7B	15.629	26	.	.	.	7B	11.318	20	.	.	.	7B	7AS,7BS,7DS	1	1	1	1	1	1	1	1	1	1
432	wsnp_BF202806B_Ta_2_8	[T/C]	T	C	7375	7B	123.589	7B	41.5904	20	7B	5.8	48	.	.	.	7B	24.513	39	7B	23.014	31	7B	23.992	44	7B	15.629	26	.	.	.	7B	11.318	20	.	.	.	7B	1BS,7AS,7BS,7DS	1	1	0	1	1	1	1	1	1	1
433	wsnp_BF202975B_Ta_2_1	[T/G]	T	G	2004	2B	134.865	2B	142.705	5	.	.	.	.	.	.	.	.	.	.	.	.	.	.	.	2B	79.488	5	.	.	.	2B	121.272	28	.	.	.	2B	2AS	1	1	1	1	1	1	0	1	1	1
434	wsnp_BF291478B_Ta_2_1	[T/C]	T	C	6234	6B	79.9988	.	.	.	6B	74.859	38	6B	66.599	25	.	.	.	6B	4.901	25	.	.	.	6B	69.345	21	6B	68.886	36	.	.	.	6B	110.432	46	6B	6AL,6BL	1	1	1	1	1	1	1	1	1	1
435	wsnp_BF291549B_Ta_1_1	[T/C]	T	C	684	1B	30.4687	.	.	.	.	.	.	1B	22.213	4	.	.	.	.	.	.	1B	30.903	2	1B	95.214	2	.	.	.	.	.	.	1B	48.561	38	1B	1BL	1	1	1	0	1	1	1	1	1	1
436	wsnp_BF291608B_Ta_2_1	[T/G]	T	G	7323	7B	90.0787	7B	91.6921	20	.	.	.	7B	75.503	31	.	.	.	7B	63.9	31	7B	12.554	44	.	.	.	.	.	.	7B	97.282	30	.	.	.	7B	5DL,7BS	1	1	1	1	1	1	1	1	1	1
437	wsnp_BF291608B_Ta_2_2	[T/C]	T	C	7324	7B	90.0787	7B	91.6921	20	.	.	.	7B	75.503	31	.	.	.	7B	63.9	31	7B	12.554	44	.	.	.	.	.	.	7B	97.282	30	.	.	.	7B	2DS,5DL,7BS	1	1	1	1	1	1	1	1	0	1
438	wsnp_BF291674B_Ta_2_1	[A/G]	A	G	2166	2B	149.356	.	.	.	2B	42.375	11	.	.	.	.	.	.	.	.	.	2B	43.407	8	.	.	.	.	.	.	.	.	.	.	.	.	2B	1BS,2BL,2DL	1	1	0	1	1	1	1	0	1	0
439	wsnp_BF291736B_Ta_1_1	[A/G]	A	G	1931	2B	125.887	2B	121.501	5	.	.	.	2B	109.009	8	.	.	.	2B	65.25	9	2B	46.233	8	2B	81.812	5	.	.	.	2B	133.84	28	2B	128.404	40	2B	1BL,2BL	1	1	1	0	1	1	1	0	1	1
440	wsnp_BF291928A_Ta_1_1	[T/G]	T	G	3513	3B	156.86	.	.	.	.	.	.	.	.	.	.	.	.	.	.	.	.	.	.	3B	41.793	9	.	.	.	.	.	.	.	.	.	3B	3AS,3BS	1	1	1	1	1	1	1	1	1	1
441	wsnp_BF291974A_Ta_2_1	[T/C]	T	C	5894	6A	197.391	.	.	.	.	.	.	.	.	.	.	.	.	.	.	.	.	.	.	6A	9.724	20	.	.	.	.	.	.	.	.	.	6A	6AS,6BS,6DS	1	1	1	1	1	1	1	1	1	1
442	wsnp_BF291974A_Ta_2_2	[T/C]	T	C	5898	6A	198.143	6A	203.233	16	6A	75.279	37	.	.	.	.	.	.	6A	92.139	24	6A	95.519	33	6A	8.837	20	.	.	.	6A	0	29	6A	0	54	6A	6AS,6DS	1	1	1	1	1	1	1	1	1	1
443	wsnp_BF292295A_Ta_2_1	[A/C]	A	C	2669	3A	46.835	3A	104.539	7	.	.	.	.	.	.	.	.	.	3A	100.058	12	3A	52.007	12	.	.	.	3A	70.163	27	.	.	.	.	.	.	3A	3AL	1	1	1	1	1	1	1	1	1	1
444	wsnp_BF292596A_Ta_1_1	[T/C]	T	C	2927	3A	119.09	.	.	.	.	.	.	.	.	.	.	.	.	.	.	.	3A	67.715	12	.	.	.	.	.	.	.	.	.	.	.	.	3A	2AS,3AS,3BS,3DS,4AS	1	1	1	1	1	1	0	1	1	1
445	wsnp_BF292596A_Ta_1_3	[A/C]	A	C	2928	3A	119.09	.	.	.	.	.	.	.	.	.	.	.	.	.	.	.	3A	67.715	12	.	.	.	.	.	.	.	.	.	.	.	.	3A	2AS,3AS,3BS	1	1	1	1	1	1	0	1	1	1
446	wsnp_BF292987B_Td_2_1	[T/C]	T	C	7334	7B	98.7774	.	.	.	.	.	.	7B	59.875	31	.	.	.	.	.	.	.	.	.	7B	69.081	26	.	.	.	.	.	.	.	.	.	7B	7AS,7DS	1	1	1	1	1	1	1	1	1	1
447	wsnp_BF293133A_Ta_2_2	[T/C]	T	C	2598	3A	3.93132	.	.	.	.	.	.	3A	170.825	12	.	.	.	3A	161.526	12	3A	4.351	12	3A	0.91	8	.	.	.	.	.	.	.	.	.	3A	3AL	1	1	1	1	1	1	1	1	1	1
448	wsnp_BF293181A_Ta_2_4	[T/C]	T	C	6884	7A	100.182	.	.	.	.	.	.	.	.	.	.	.	.	.	.	.	7A	35.307	40	.	.	.	.	.	.	.	.	.	7A	85.79	45	7A	7AS	1	1	1	1	1	1	1	1	1	1
449	wsnp_BF293181B_Ta_2_1	[A/G]	A	G	7270	7B	63.7123	7B	101.381	20	.	.	.	.	.	.	.	.	.	.	.	.	7B	0	44	7B	84.212	26	.	.	.	.	.	.	.	.	.	7B	4AL,7BS	1	1	1	1	1	1	1	1	1	1
450	wsnp_BF293311B_Ta_2_1	[T/C]	T	C	6158	6B	63.9175	6B	56.7539	17	.	.	.	6B	63.635	25	.	.	.	.	.	.	.	.	.	6B	67.826	21	6B	68.886	36	.	.	.	.	.	.	6B	.	1	1	1	1	1	1	1	1	1	1
451	wsnp_BF293311B_Ta_2_3	[A/C]	A	C	6159	6B	63.9175	6B	56.7539	17	.	.	.	6B	63.635	25	.	.	.	.	.	.	.	.	.	6B	67.826	21	6B	68.886	36	.	.	.	.	.	.	6B	.	1	1	1	1	1	1	1	1	1	1
452	wsnp_BF293500A_Ta_2_1	[A/C]	A	C	.	.	.	.	.	.	.	.	.	.	.	.	.	.	.	.	.	.	.	.	.	.	.	.	.	.	.	.	.	.	.	.	.	.	3AS,4AS	1	1	1	1	1	1	1	1	1	1
453	wsnp_BF293573B_Ta_1_1	[A/G]	A	G	4087	4B	43.7414	.	.	.	.	.	.	4B	106.824	18	.	.	.	.	.	.	4B	33.348	24	4B	44.112	14	4B	46.65	42	.	.	.	.	.	.	4B	3BS,3DS,4BS,4DL	1	1	1	1	1	1	1	1	1	1
454	wsnp_BF293620A_Ta_2_1	[T/C]	T	C	4389	5A	66.2298	.	.	.	.	.	.	.	.	.	.	.	.	.	.	.	5A	21.247	27	.	.	.	5A	57.99	45	.	.	.	.	.	.	5A	.	1	1	1	1	1	1	1	1	1	1
455	wsnp_BF293620A_Ta_2_3	[A/C]	A	C	4381	5A	64.8143	5A	72.8346	13	.	.	.	.	.	.	.	.	.	.	.	.	.	.	.	5A	77.068	16	5A	57.99	45	5A	38.316	32	5A	69.7	41	5A	.	1	1	1	1	1	1	1	1	1	1
456	wsnp_BF428573A_Ta_1_1	[A/C]	A	C	.	.	.	.	.	.	.	.	.	.	.	.	.	.	.	.	.	.	.	.	.	.	.	.	.	.	.	.	.	.	.	.	.	.	6AS,6BS,6DS	1	1	1	1	1	1	1	1	1	1
457	wsnp_BF428573B_Td_2_2	[A/G]	A	G	6364	6B	97.1777	.	.	.	6B	84.354	38	6B	66.599	25	6B	44.36	33	.	.	.	.	.	.	6B	78.496	21	.	.	.	.	.	.	.	.	.	6B	6AS,6BS,6DS	1	1	1	1	1	1	1	1	1	1
458	wsnp_BF428701D_Ta_1_1	[T/C]	T	C	6566	6D2	73.2837	.	.	.	.	.	.	.	.	.	.	.	.	6D	0.431	26	6D	14.354	38	6D	106.121	22	.	.	.	.	.	.	6D	19.157	66	6D	.	1	1	1	1	1	1	1	1	1	1
459	wsnp_BF428726A_Ta_2_5	[T/C]	T	C	322	1A	80.8004	1A	81.4898	1	.	.	.	1A	28.065	1	1A	13.722	1	.	.	.	1A	74.34	1	.	.	.	.	.	.	.	.	.	1A	58.354	53	1A	1AS	0	1	1	1	1	1	1	1	1	1
460	wsnp_BF428726B_Ta_2_2	[T/C]	T	C	875	1B	73.1223	.	.	.	.	.	.	1B	40.699	4	.	.	.	.	.	.	.	.	.	.	.	.	.	.	.	.	.	.	.	.	.	1B	1BS	1	1	0	1	1	1	1	1	1	1
461	wsnp_BF428792D_Ta_1_3	[A/G]	A	G	2466	2D	78.8747	.	.	.	.	.	.	.	.	.	.	.	.	.	.	.	.	.	.	2D	0.881	6	.	.	.	.	.	.	.	.	.	2D	2DL	1	1	1	1	1	1	1	1	1	0
462	wsnp_BF429272A_Ta_2_1	[A/G]	A	G	2751	3A	75.2428	.	.	.	.	.	.	.	.	.	.	.	.	3A	96.401	12	.	.	.	3A	88.063	8	.	.	.	3A	62.052	33	3A	126.561	50	3A	3AS	1	1	1	1	1	1	1	1	1	1
463	wsnp_BF429272A_Ta_2_3	[T/G]	T	G	2752	3A	75.2428	.	.	.	.	.	.	.	.	.	.	.	.	3A	96.401	12	.	.	.	3A	88.063	8	.	.	.	3A	62.052	33	3A	126.561	50	3A	.	1	1	1	1	1	1	1	1	1	1
464	wsnp_BF429272B_Ta_2_3	[T/C]	T	C	.	.	.	.	.	.	.	.	.	.	.	.	.	.	.	.	.	.	.	.	.	.	.	.	.	.	.	.	.	.	.	.	.	.	3BS	1	1	1	1	1	1	1	1	1	1
465	wsnp_BF473052D_Ta_2_1	[A/G]	A	G	4275	4D	47.8803	4D	42.0156	12	.	.	.	.	.	.	.	.	.	.	.	.	.	.	.	.	.	.	.	.	.	.	.	.	4D	23.202	69	4D	1DS,4AL,4DS	1	1	1	1	0	1	1	1	1	1
466	wsnp_BF473056D_Ta_2_1	[A/G]	A	G	1084	1D	34.6324	.	.	.	.	.	.	.	.	.	1D	31.096	4	1D	14.571	5	1D	15.583	4	.	.	.	.	.	.	.	.	.	1B	57.092	38	1B,1D	1BL,1DL	1	1	1	0	1	0	1	1	1	1
467	wsnp_BF473138A_Ta_2_1	[A/G]	A	G	.	.	.	.	.	.	.	.	.	.	.	.	.	.	.	.	.	.	.	.	.	.	.	.	7A	114.87	32	.	.	.	.	.	.	7A	7AL	1	1	1	1	1	1	1	1	1	1
468	wsnp_BF473658B_Ta_2_1	[A/G]	A	G	5209	5B	167.645	5B	167.95	14	.	.	.	.	.	.	.	.	.	5B	140.159	21	.	.	.	.	.	.	5B	45.74	26	.	.	.	5B	6.068	44	5B	5BL	1	1	1	1	1	1	1	1	1	1
469	wsnp_BF473744B_Ta_2_1	[T/C]	T	C	2244	2B	169.503	2B	185.134	5	.	.	.	2B	154.837	8	.	.	.	2B	85.141	9	.	.	.	2B	72.311	5	.	.	.	.	.	.	.	.	.	2B	2DS	1	1	1	1	1	1	1	1	0	1
470	wsnp_BF473744B_Ta_2_2	[T/G]	T	G	2246	2B	169.503	.	.	.	.	.	.	2B	159.249	8	.	.	.	.	.	.	.	.	.	2B	72.311	5	.	.	.	.	.	.	.	.	.	2B	2DS	1	1	1	1	1	1	1	1	0	1
471	wsnp_BF473825A_Ta_1_4	[A/G]	A	G	.	.	.	.	.	.	.	.	.	.	.	.	.	.	.	.	.	.	.	.	.	.	.	.	.	.	.	.	.	.	.	.	.	.	7AL,7BL,7DL	1	1	1	1	1	1	1	1	1	1
472	wsnp_BF473884A_Ta_1_1	[A/G]	A	G	6646	7A	41.0428	.	.	.	7A	15.401	43	.	.	.	.	.	.	7A	50.9	29	7A	18.868	40	.	.	.	.	.	.	.	.	.	7A	13.687	45	7A	7AL,7DL	1	1	1	1	1	1	1	1	1	1
473	wsnp_BF473884A_Ta_1_3	[A/G]	A	G	6645	7A	41.0428	.	.	.	7A	15.401	43	.	.	.	.	.	.	7A	50.9	29	7A	18.868	40	.	.	.	.	.	.	.	.	.	7A	13.687	45	7A	7AL	1	1	1	1	1	1	1	1	1	1
474	wsnp_BF474139D_Ta_2_1	[T/C]	T	C	.	.	.	.	.	.	.	.	.	.	.	.	.	.	.	.	.	.	1D	66.395	4	.	.	.	.	.	.	.	.	.	.	.	.	1D	1DS,4DL	1	1	1	1	0	1	1	1	1	1
475	wsnp_BF474340A_Ta_2_1	[T/C]	T	C	477	1A	131.808	.	.	.	.	.	.	.	.	.	1A	66.107	1	.	.	.	.	.	.	.	.	.	.	.	.	.	.	.	.	.	.	1A	1AS	0	1	1	1	1	1	1	1	1	1
476	wsnp_BF474379A_Ta_2_1	[A/G]	A	G	6882	7A	100.182	7A	85.2045	19	7A	27.448	41	.	.	.	.	.	.	.	.	.	7A	35.307	40	7A	93.724	24	7A	90.376	32	7A	1.926	36	7A	92.37	45	7A	7DS	1	1	1	1	1	1	1	1	1	1
477	wsnp_BF474379A_Ta_2_2	[T/C]	T	C	6880	7A	100.182	7A	81.1844	19	.	.	.	7A	173.287	29	.	.	.	.	.	.	.	.	.	.	.	.	7A	90.376	32	7A	1.926	36	.	.	.	7A	7AS,7BS,7DS	1	1	1	1	1	1	1	1	1	1
478	wsnp_BF474379B_Ta_2_1	[T/C]	T	C	7305	7B	81.921	.	.	.	.	.	.	7B	68.892	31	.	.	.	.	.	.	.	.	.	.	.	.	.	.	.	.	.	.	.	.	.	7B	7BS,7DS	1	1	1	1	1	1	1	1	1	1
479	wsnp_BF474552B_Ta_1_1	[A/G]	A	G	7143	7B	31.8869	.	.	.	7B	6.171	46	.	.	.	.	.	.	.	.	.	.	.	.	7B	100.86	26	.	.	.	7B	47.538	30	7B	34.578	47	7B	7BL	1	1	1	1	1	1	1	1	1	1
480	wsnp_BF474606A_Td_2_1	[A/G]	A	G	4737	5A	190.948	.	.	.	.	.	.	.	.	.	.	.	.	.	.	.	.	.	.	5A	136.786	16	.	.	.	.	.	.	.	.	.	5A	5AL,5BL,5DL	1	1	1	1	1	1	1	1	1	1
481	wsnp_BF474606A_Td_2_2	[A/G]	A	G	.	.	.	.	.	.	.	.	.	.	.	.	.	.	.	.	.	.	.	.	.	.	.	.	.	.	.	.	.	.	.	.	.	.	5AL,5BL,5DL	1	1	1	1	1	1	1	1	1	1
482	wsnp_BF474615A_Ta_1_1	[T/C]	T	C	3764	4A	133.286	4A	83.1505	10	.	.	.	4A	146.013	17	4A	67.406	17	4A	103.97	15	.	.	.	4A	112.969	12	.	.	.	4A	56.323	34	4A	53.875	59	4A	.	1	1	1	1	1	1	1	1	1	1
483	wsnp_BF474615A_Ta_1_4	[T/C]	T	C	3781	4A	134.932	4A	81.643	10	.	.	.	.	.	.	.	.	.	4A	103.97	15	.	.	.	4A	112.969	12	.	.	.	.	.	.	.	.	.	4A	.	1	1	1	1	1	1	1	1	1	1
484	wsnp_bf474746A_Ta_1_1	[T/C]	T	C	.	.	.	.	.	.	.	.	.	.	.	.	.	.	.	.	.	.	.	.	.	.	.	.	.	.	.	.	.	.	.	.	.	.	7AS,7BS,7DS	1	1	1	1	1	1	1	1	1	1
485	wsnp_BF474862A_Ta_2_1	[T/C]	T	C	3709	4A	77.403	4A	137.265	10	.	.	.	4A	92.492	17	.	.	.	4A	58.577	15	.	.	.	4A	49.032	12	.	.	.	4A	9.109	34	4A	146.382	59	4A	4AL,5BL	1	1	1	1	1	1	1	1	1	1
486	wsnp_bf474966A_Ta_2_1	[T/C]	T	C	6743	7A	74.2388	7A	111.806	19	.	.	.	7A	187.884	29	.	.	.	.	.	.	.	.	.	7A	101.568	24	7A	102.265	32	.	.	.	7A	72.455	45	7A	7AL,7BL,7DL	1	1	1	1	1	1	1	1	1	1
487	wsnp_bf474966B_Ta_2_1	[A/C]	A	C	.	.	.	.	.	.	.	.	.	.	.	.	.	.	.	.	.	.	.	.	.	.	.	.	.	.	.	.	.	.	.	.	.	.	7BL	1	1	1	1	1	1	1	1	1	1
488	wsnp_BF475068A_Ta_2_1	[T/C]	T	C	1486	2A	120.51	2A	132.428	4	.	.	.	2A	114.681	7	2A	125.539	6	2A	52.927	7	.	.	.	2A	81.539	4	.	.	.	2A	45.497	37	.	.	.	2A	2AS	1	1	1	1	1	1	0	1	1	1
489	wsnp_BF475120B_Td_2_1	[T/C]	T	C	.	.	.	.	.	.	.	.	.	.	.	.	.	.	.	.	.	.	.	.	.	.	.	.	.	.	.	.	.	.	.	.	.	.	6AS,6BS,6DS	1	1	1	1	1	1	1	1	1	1
490	wsnp_BF475149A_Ta_2_1	[T/C]	T	C	249	1A	70.6263	1A	95.3007	1	1A	29.666	1	.	.	.	.	.	.	.	.	.	.	.	.	.	.	.	.	.	.	1A	27.892	23	.	.	.	1A	1AS,1DS	0	1	1	1	0	1	1	1	1	1
491	wsnp_BF478690B_Ta_2_1	[T/G]	T	G	817	1B	57.6026	1B	51.0596	2	.	.	.	1B	40.699	4	1B	53.315	2	.	.	.	.	.	.	.	.	.	.	.	.	.	.	.	1B	26.752	38	1B	1BS	1	1	0	1	1	1	1	1	1	1
492	wsnp_BF478737A_Ta_2_1	[A/C]	A	C	98	1A	57.2996	1A	105.356	1	.	.	.	1A	39.527	1	.	.	.	.	.	.	.	.	.	1A	129.159	1	.	.	.	.	.	.	.	.	.	1A	1AL,IBL,1DL	1	0	1	0	1	0	1	1	1	1
493	wsnp_BF482269A_Ta_2_1	[T/C]	T	C	4012	4A	171.869	.	.	.	.	.	.	4A	154.179	17	.	.	.	.	.	.	.	.	.	.	.	.	.	.	.	.	.	.	.	.	.	4A	.	1	1	1	1	1	1	1	1	1	1
494	wsnp_BF482269B_Ta_1_1	[T/C]	T	C	4097	4B	59.7469	.	.	.	.	.	.	.	.	.	.	.	.	.	.	.	4B	33.348	24	.	.	.	.	.	.	.	.	.	.	.	.	4B	4BS	1	1	1	1	1	1	1	1	1	1
495	wsnp_BF482403B_Ta_1_1	[T/C]	T	C	7317	7B	87.0726	.	.	.	.	.	.	.	.	.	.	.	.	.	.	.	.	.	.	7B	76.954	26	.	.	.	.	.	.	.	.	.	7B	7AS,7BS,7DS	1	1	1	1	1	1	1	1	1	1
496	wsnp_BF482403D_Ta_2_1	[A/G]	A	G	.	.	.	.	.	.	.	.	.	.	.	.	.	.	.	.	.	.	.	.	.	.	.	.	.	.	.	.	.	.	.	.	.	.	7AS	1	1	1	1	1	1	1	1	1	1
497	wsnp_BF482529A_Ta_2_5	[T/C]	T	C	6851	7A	95.5142	7A	85.707	19	7A	33.361	41	7A	179.18	29	.	.	.	.	.	.	.	.	.	.	.	.	7A	97.612	32	7A	16.075	36	.	.	.	7A	7AS	1	1	1	1	1	1	1	1	1	1
498	wsnp_BF482891A_Ta_2_2	[T/C]	T	C	65	1A	51.1247	.	.	.	1A	29.114	1	.	.	.	.	.	.	.	.	.	.	.	.	.	.	.	.	.	.	1A	26.893	23	.	.	.	1A	1AS,1BS,1DS	0	1	0	1	0	1	1	1	1	1
499	wsnp_BF482950A_Ta_2_1	[A/G]	A	G	.	.	.	.	.	.	.	.	.	.	.	.	.	.	.	.	.	.	.	.	.	.	.	.	.	.	.	.	.	.	.	.	.	.	7DL	1	1	1	1	1	1	1	1	1	1
500	wsnp_BF482960B_Ta_1_4	[T/G]	T	G	4076	4B	37.8564	.	.	.	.	.	.	.	.	.	.	.	.	4B	33.325	17	4B	26.741	24	.	.	.	.	.	.	.	.	.	.	.	.	4B	4BS,4DL	1	1	1	1	1	1	1	1	1	1
501	wsnp_BF483039A_Ta_2_1	[T/C]	T	C	7074	7A	185.036	.	.	.	7A	46.564	44	.	.	.	.	.	.	.	.	.	.	.	.	.	.	.	.	.	.	7A	35.461	43	.	.	.	7A	1BS,7AS,7BS,7DS	1	1	0	1	1	1	1	1	1	1
502	wsnp_BF483039A_Ta_2_3	[A/G]	A	G	7073	7A	185.036	.	.	.	7A	46.564	44	.	.	.	.	.	.	.	.	.	.	.	.	.	.	.	.	.	.	.	.	.	.	.	.	7A	1BS,7AS,7BS	1	1	0	1	1	1	1	1	1	1
503	wsnp_BF483091A_Ta_2_2	[T/C]	T	C	5887	6A	190.98	6A	201.726	16	.	.	.	.	.	.	.	.	.	.	.	.	.	.	.	6A	16.666	20	.	.	.	6A	1.721	29	6A	4.124	54	6A	6AS,6BS,6DS	1	1	1	1	1	1	1	1	1	1
504	wsnp_BF483091A_Ta_2_5	[T/C]	T	C	5888	6A	191.411	6A	202.228	16	6A	68.09	37	.	.	.	.	.	.	.	.	.	.	.	.	.	.	.	.	.	.	6A	1.721	29	6A	2.039	54	6A	6AS,6BS,6DS	1	1	1	1	1	1	1	1	1	1
505	wsnp_BF483091D_Ta_2_3	[T/C]	T	C	.	.	.	.	.	.	.	.	.	.	.	.	.	.	.	.	.	.	.	.	.	.	.	.	.	.	.	6D	12.442	47	.	.	.	6D	6BS,6DS	1	1	1	1	1	1	1	1	1	1
506	wsnp_BF483640B_Ta_2_2	[T/C]	T	C	4052	4B	10.9215	4B	10.8332	11	.	.	.	4B	127.855	18	.	.	.	.	.	.	.	.	.	4B	3.936	14	.	.	.	4B	10.929	41	4B	0	39	4B	3BS,3DS,4BS,4DL	1	1	1	1	1	1	1	1	1	1
507	wsnp_BF483648B_Ta_2_1	[T/C]	T	C	7280	7B	65.5565	.	.	.	.	.	.	.	.	.	.	.	.	7B	73.213	31	.	.	.	7B	82.078	26	5B	40.08	26	7B	72.587	30	7B	57.705	47	5B,7B	4AL,5DL,7BS	1	1	1	1	1	1	1	1	1	1
508	wsnp_BF483993A_Ta_2_1	[A/G]	A	G	5613	6A	80.3521	6A	69.9222	16	.	.	.	6A	88.08	24	6A	6.759	30	.	.	.	.	.	.	6A	111.362	20	.	.	.	6A	56.348	29	.	.	.	6A	4AL,6AL,6BL,6DL	1	1	1	1	1	1	1	1	1	1
509	wsnp_BF484028B_Td_2_1	[T/C]	T	C	4358	5A	57.0014	.	.	.	.	.	.	5A	135.694	20	.	.	.	.	.	.	.	.	.	5A	72.786	16	.	.	.	.	.	.	.	.	.	5A	.	1	1	1	1	1	1	1	1	1	1
510	wsnp_BF484270A_Ta_2_2	[T/C]	T	C	.	.	.	.	.	.	.	.	.	.	.	.	.	.	.	.	.	.	.	.	.	.	.	.	.	.	.	.	.	.	.	.	.	.	2AS,2DS	1	1	1	1	1	1	0	1	0	1
511	wsnp_BF484585A_Td_2_1	[A/G]	A	G	3776	4A	134.048	.	.	.	.	.	.	4A	147.258	17	.	.	.	.	.	.	.	.	.	4A	112.969	12	.	.	.	.	.	.	.	.	.	4A	4AL,4DL	1	1	1	1	1	1	1	1	1	1
512	wsnp_BF484585D_Ta_1_1	[T/G]	T	G	.	.	.	.	.	.	.	.	.	.	.	.	.	.	.	.	.	.	.	.	.	.	.	.	.	.	.	.	.	.	.	.	.	.	1DS,4BS,4DL	1	1	1	1	0	1	1	1	1	1
513	wsnp_BF484606A_Ta_2_3	[T/G]	T	G	45	1A	39.003	.	.	.	1A	13.001	1	.	.	.	.	.	.	.	.	.	.	.	.	.	.	.	1A	35.473	28	.	.	.	.	.	.	1A	1AL	1	0	1	1	1	1	1	1	1	1
514	wsnp_BF484656D_Ta_1_1	[T/C]	T	C	1144	1D	89.8457	.	.	.	.	.	.	1D	57.394	6	.	.	.	.	.	.	.	.	.	1D	19.327	3	.	.	.	.	.	.	.	.	.	1D	1AS,1BS,1DS	0	1	0	1	0	1	1	1	1	1
515	wsnp_BF485168B_Ta_2_1	[A/G]	A	G	850	1B	66.5104	1B	57.1051	2	.	.	.	.	.	.	.	.	.	1B	69.912	4	1B	11.743	2	.	.	.	.	.	.	1B	106.114	24	1B	18.098	38	1B	1AS,1BS,1DS	0	1	0	1	0	1	1	1	1	1
516	wsnp_BF485305D_Ta_2_1	[T/C]	T	C	.	.	.	.	.	.	.	.	.	.	.	.	.	.	.	.	.	.	.	.	.	.	.	.	.	.	.	.	.	.	.	.	.	.	1AS,1BS,1DS	0	1	0	1	0	1	1	1	1	1
517	wsnp_BF485305D_Ta_2_2	[T/C]	T	C	.	.	.	.	.	.	.	.	.	.	.	.	.	.	.	.	.	.	.	.	.	.	.	.	.	.	.	.	.	.	.	.	.	.	1AS,1DS	0	1	1	1	0	1	1	1	1	1
518	wsnp_BF485380B_Ta_2_1	[T/C]	T	C	7136	7B	29.9873	7B	153.598	20	7B	3.353	46	.	.	.	.	.	.	.	.	.	.	.	.	7D	1.748	28	5B	5.096	26	7B	46.535	30	7B	27.004	47	5B,7B,7D	4AL,7BL	1	1	1	1	1	1	1	1	1	1
519	wsnp_BF485399B_Td_2_1	[T/G]	T	G	.	.	.	.	.	.	.	.	.	.	.	.	.	.	.	.	.	.	.	.	.	.	.	.	.	.	.	.	.	.	.	.	.	.	4BS,4DS	1	1	1	1	1	1	1	1	1	1
520	wsnp_BG262287B_Td_2_2	[T/C]	T	C	7362	7B	108.742	.	.	.	.	.	.	7B	82.412	31	.	.	.	.	.	.	.	.	.	.	.	.	.	.	.	.	.	.	.	.	.	7B	7AS,7BS,7DS	1	1	1	1	1	1	1	1	1	1
521	wsnp_BG262287B_Td_2_5	[T/C]	T	C	7363	7B	108.742	.	.	.	.	.	.	7B	82.412	31	.	.	.	.	.	.	.	.	.	.	.	.	.	.	.	.	.	.	.	.	.	7B	7AS,7BS	1	1	1	1	1	1	1	1	1	1
522	wsnp_BG262421A_Ta_2_2	[T/C]	T	C	5622	6A	82.0501	6A	71.9323	16	.	.	.	6A	88.08	24	.	.	.	.	.	.	6A	40.893	33	6A	111.362	20	.	.	.	6A	56.348	29	6A	93.006	54	6A	4AL,6AL,6BL,6DL	1	1	1	1	1	1	1	1	1	1
523	wsnp_BG262734A_Ta_2_3	[T/C]	T	C	2976	3A	131.681	3A	43.2176	7	3A	134.926	18	3A	11.903	12	.	.	.	.	.	.	.	.	.	.	.	.	.	.	.	3A	103.353	33	.	.	.	3A	3AS,3BS,4DL	1	1	1	1	1	1	1	1	1	1
524	wsnp_BG262734A_Ta_2_7	[A/C]	A	C	2977	3A	131.681	3A	43.2176	7	3A	134.926	18	3A	11.903	12	.	.	.	.	.	.	.	.	.	.	.	.	.	.	.	3A	103.353	33	3A	56.91	50	3A	3AS,3DS,4AS	1	1	1	1	1	1	1	1	1	1
525	wsnp_BG262734D_Ta_1_1	[T/C]	T	C	.	.	.	.	.	.	.	.	.	.	.	.	.	.	.	.	.	.	.	.	.	.	.	.	.	.	.	.	.	.	.	.	.	.	3DS,4AS,4AL	1	1	1	1	1	1	1	1	1	1
526	wsnp_BG263028B_Ta_2_2	[A/G]	A	G	685	1B	30.4687	.	.	.	.	.	.	.	.	.	.	.	.	.	.	.	1B	30.903	2	.	.	.	.	.	.	.	.	.	.	.	.	1B	1BL,1DL	1	1	1	0	1	0	1	1	1	1
527	wsnp_BG263233A_Td_2_2	[A/G]	A	G	.	.	.	.	.	.	.	.	.	.	.	.	.	.	.	.	.	.	.	.	.	.	.	.	1B	29.349	44	.	.	.	.	.	.	1B	1AS,1BS,1DS	0	1	0	1	0	1	1	1	1	1
528	wsnp_BG263263A_Ta_2_1	[A/G]	A	G	1844	2B	110.847	2B	113.964	5	.	.	.	.	.	.	.	.	.	.	.	.	.	.	.	.	.	.	2A	108.704	29	.	.	.	.	.	.	2A,2B	2AS,2DS	1	1	1	1	1	1	0	1	0	1
529	wsnp_BG263266A_Ta_1_1	[A/G]	A	G	.	.	.	.	.	.	.	.	.	.	.	.	.	.	.	.	.	.	.	.	.	.	.	.	.	.	.	.	.	.	.	.	.	.	7AL,7BL	1	1	1	1	1	1	1	1	1	1
530	wsnp_BG263358A_Ta_2_1	[T/C]	T	C	419	1A	107.252	.	.	.	.	.	.	1A	18.855	1	.	.	.	1A	67.801	1	1A	55.263	1	.	.	.	.	.	.	1A	65.005	23	1A	114.431	53	1A	1AS,1BS,1DS,4AL	0	1	0	1	0	1	1	1	1	1
531	wsnp_BG263358A_Ta_2_3	[A/G]	A	G	423	1A	107.942	.	.	.	1A	66.012	1	.	.	.	.	.	.	.	.	.	1A	55.263	1	1A	80.596	1	.	.	.	.	.	.	.	.	.	1A	1AS,4AL	0	1	1	1	1	1	1	1	1	1
532	wsnp_BG263358D_Ta_2_1	[T/C]	T	C	.	.	.	.	.	.	.	.	.	.	.	.	.	.	.	.	.	.	1D	65.854	4	.	.	.	.	.	.	.	.	.	.	.	.	1D	1DS,4AL,7BL	1	1	1	1	0	1	1	1	1	1
533	wsnp_BG263521A_Ta_2_1	[T/G]	T	G	1348	2A	85.521	.	.	.	.	.	.	.	.	.	.	.	.	2A	48.881	7	2A	72.835	5	.	.	.	.	.	.	.	.	.	.	.	.	2A	2BL,2DL	1	1	1	1	1	1	1	0	1	0
534	wsnp_BG263521A_Ta_2_2	[A/G]	A	G	1347	2A	85.521	.	.	.	.	.	.	.	.	.	.	.	.	2A	48.881	7	2A	72.835	5	.	.	.	.	.	.	.	.	.	.	.	.	2A	1BL	1	1	1	0	1	1	1	1	1	1
535	wsnp_BG263521B_Ta_2_1	[T/C]	T	C	1946	2B	126.285	.	.	.	.	.	.	.	.	.	.	.	.	.	.	.	.	.	.	2B	81.812	5	.	.	.	.	.	.	2B	134.089	40	2B	2BL,2DL	1	1	1	1	1	1	1	0	1	0
536	wsnp_BG263758A_Ta_1_1	[A/G]	A	G	2711	3A	62.4934	.	.	.	.	.	.	3A	78.537	12	.	.	.	.	.	.	.	.	.	3A	86.915	8	.	.	.	.	.	.	.	.	.	3A	3AS,4AL	1	1	1	1	1	1	1	1	1	1
537	wsnp_BG263758B_Ta_2_1	[A/G]	A	G	3253	3B	84.1871	.	.	.	3B	53.387	20	.	.	.	.	.	.	3B	15.11	13	.	.	.	3B	99.46	9	3B	59.653	33	3B	126.647	38	.	.	.	3B	3BS	1	1	1	1	1	1	1	1	1	1
538	wsnp_BG263769A_Td_2_1	[A/G]	A	G	2712	3A	62.4934	.	.	.	.	.	.	3A	78.537	12	.	.	.	.	.	.	.	.	.	3A	86.915	8	.	.	.	.	.	.	.	.	.	3A	3AS,3DS,4AS,4AL	1	1	1	1	1	1	1	1	1	1
539	wsnp_BG274019B_Ta_2_1	[A/G]	A	G	2188	2B	160.442	2B	125.019	5	.	.	.	.	.	.	.	.	.	2B	77.226	9	2B	42.855	8	.	.	.	.	.	.	.	.	.	.	.	.	2B	2AS,2DS	1	1	1	1	1	1	0	1	0	1
540	wsnp_BG274294B_Ta_2_3	[T/C]	T	C	848	1B	66.1834	1B	56.6026	2	.	.	.	1B	31.754	4	1B	38.495	2	.	.	.	1B	11.743	2	.	.	.	1B	51.761	44	.	.	.	1B	15.678	38	1B	.	1	1	1	1	1	1	1	1	1	1
541	wsnp_BG274584A_Ta_2_1	[A/G]	A	G	.	.	.	.	.	.	.	.	.	.	.	.	.	.	.	.	.	.	.	.	.	.	.	.	.	.	.	.	.	.	.	.	36	.	2AS	1	1	1	1	1	1	0	1	1	1
542	wsnp_BG274584A_Ta_2_4	[A/G]	A	G	1509	2A	153.781	.	.	.	.	.	.	.	.	.	.	.	.	2A	64.415	7	.	.	.	2A	98.247	4	.	.	.	.	.	.	2A	118.455	42	2A	2AS	1	1	1	1	1	1	0	1	1	1
543	wsnp_BG274584B_Ta_2_1	[A/G]	A	G	1508	2A	153.781	2B	207.334	5	.	.	.	.	.	.	.	.	.	.	.	.	.	.	.	2A	98.247	4	.	.	.	2B	89.042	28	.	.	.	2A,2B	2AS	1	1	1	1	1	1	0	1	1	1
544	wsnp_BG274584B_Ta_2_3	[A/G]	A	G	1517	2A	158.932	2B	112.958	5	.	.	.	2B	158.806	8	.	.	.	.	.	.	.	.	.	2A	105.061	4	.	.	.	2B	89.042	28	.	.	.	2A,2B	.	1	1	1	1	1	1	1	1	1	1
545	wsnp_BG274687B_Ta_2_1	[T/G]	T	G	1034	1B	136.888	1B	149.697	2	.	.	.	1B	7.027	5	1B	0	3	.	.	.	.	.	.	.	.	.	.	.	.	.	.	.	.	.	.	1B	1BS,2DS	1	1	0	1	1	1	1	1	0	1
546	wsnp_BG275030A_Td_2_1	[A/G]	A	G	1756	2B	56.1715	.	.	.	.	.	.	2B	81.382	8	.	.	.	.	.	.	.	.	.	2B	109.425	5	.	.	.	.	.	.	.	.	.	2B	2BL,2DL,6AL	1	1	1	1	1	1	1	0	1	0
547	wsnp_BG275030D_Ta_2_2	[T/C]	T	C	2451	2D	41.9138	.	.	.	.	.	.	2D	80.069	9	.	.	.	.	.	.	.	.	.	.	.	.	.	.	.	.	.	.	.	.	.	2D	2BL,2DL,6AL	1	1	1	1	1	1	1	0	1	0
548	wsnp_BG313179A_Ta_1_1	[A/G]	A	G	.	.	.	.	.	.	.	.	.	.	.	.	.	.	.	.	.	.	.	.	.	.	.	.	.	.	.	.	.	.	.	.	.	.	2AS,2DS	1	1	1	1	1	1	0	1	0	1
549	wsnp_BG313179A_Ta_1_2	[A/C]	A	C	.	.	.	.	.	.	.	.	.	.	.	.	.	.	.	.	.	.	.	.	.	.	.	.	.	.	.	.	.	.	.	.	.	.	2AS	1	1	1	1	1	1	0	1	1	1
550	wsnp_BG313179B_Ta_2_1	[T/C]	T	C	.	.	.	.	.	.	.	.	.	.	.	.	.	.	.	.	.	.	.	.	.	.	.	.	.	.	.	.	.	.	.	.	.	.	2AS,2DS	1	1	1	1	1	1	0	1	0	1
551	wsnp_BG313362A_Ta_2_1	[T/C]	T	C	1662	2A	230.863	2A	0	4	.	.	.	.	.	.	2A	2.313	6	2A	2.539	8	2B	3.49	8	.	.	.	.	.	.	.	.	.	.	.	.	2A,2B	2AS,2DS	1	1	1	1	1	1	0	1	0	1
552	wsnp_BG313362D_Ta_2_1	[T/C]	T	C	2511	2D	159.884	2D	75.9048	6	.	.	.	2D	8.834	11	.	.	.	2A	4.792	8	.	.	.	.	.	.	2D	4.776	47	2D	0.662	46	.	.	.	2A,2D	2AS,2DS	1	1	1	1	1	1	0	1	0	1
553	wsnp_BG313738D_Ta_2_1	[A/G]	A	G	2527	2D	171.781	.	.	.	2D	8.701	14	2D	2.679	10	.	.	.	.	.	.	.	.	.	.	.	.	.	.	.	.	.	.	.	.	.	2D	2AS,2DS	1	1	1	1	1	1	0	1	0	1
554	wsnp_BG313767B_Ta_2_1	[T/C]	T	C	876	1B	73.1223	.	.	.	.	.	.	1B	40.699	4	.	.	.	.	.	.	.	.	.	.	.	.	.	.	.	.	.	.	.	.	.	1B	1AS,1BS,1DS	0	1	0	1	0	1	1	1	1	1
555	wsnp_BG313767D_Ta_2_1	[T/C]	T	C	1118	1D	71.9295	.	.	.	.	.	.	.	.	.	.	.	.	.	.	.	.	.	.	1D	28.536	3	.	.	.	.	.	.	.	.	.	1D	1BS,1BL,1DS	1	1	0	0	0	1	1	1	1	1
556	wsnp_BG313770A_Ta_2_1	[A/G]	A	G	6629	7A	19.6564	7A	173.288	19	7A	2.891	42	.	.	.	.	.	.	7A	14.51	29	7A	13.503	41	.	.	.	7A	0	30	7A	127.642	36	.	.	.	7A	7AL	1	1	1	1	1	1	1	1	1	1
557	wsnp_BG313770A_Ta_2_3	[T/C]	T	C	6628	7A	19.6564	7A	173.288	19	7A	2.891	42	.	.	.	.	.	.	7A	14.51	29	7A	13.503	41	.	.	.	7A	0	30	7A	127.642	36	.	.	.	7A	7AL	1	1	1	1	1	1	1	1	1	1
558	wsnp_BG313770B_Ta_1_1	[A/G]	A	G	3693	4A	56.8638	.	.	.	.	.	.	.	.	.	.	.	.	.	.	.	4A	54.306	20	4A	42.425	12	.	.	.	.	.	.	.	.	.	4A	2BL,4AL	1	1	1	1	1	1	1	0	1	1
559	wsnp_BG313770B_Ta_1_3	[A/G]	A	G	3694	4A	56.8638	.	.	.	.	.	.	.	.	.	.	.	.	.	.	.	4A	54.306	20	.	.	.	.	.	.	.	.	.	.	.	.	4A	2BL	1	1	1	1	1	1	1	0	1	1
560	wsnp_BG314157A_Ta_2_1	[T/C]	T	C	366	1A	89.7174	1A	74.9209	1	1A	52.724	1	1A	28.065	1	1A	25.867	1	.	.	.	1A	68.52	1	.	.	.	.	.	.	.	.	.	1A	84.998	53	1A	1AS	0	1	1	1	1	1	1	1	1	1
561	wsnp_BG314205D_Ta_2_3	[A/G]	A	G	1845	2B	110.847	2B	113.964	5	.	.	.	.	.	.	.	.	.	.	.	.	.	.	.	.	.	.	.	.	.	.	.	.	.	.	.	2B	.	1	1	1	1	1	1	1	1	1	1
562	wsnp_BG314532A_Ta_2_1	[A/G]	A	G	1287	2A	75.9142	2A	194.475	4	.	.	.	.	.	.	.	.	.	.	.	.	.	.	.	.	.	.	2A	97.765	29	.	.	.	.	.	.	2A	2BL,2DL,6AL	1	1	1	1	1	1	1	0	1	0
563	wsnp_BG314532D_Ta_1_1	[T/C]	T	C	2477	2D	97.8949	.	.	.	2D	2.595	15	.	.	.	.	.	.	.	.	.	2D	23.713	10	.	.	.	.	.	.	.	.	.	2D	4.252	64	2D	2DL	1	1	1	1	1	1	1	1	1	0
564	wsnp_BG604404B_Ta_2_1	[A/G]	A	G	4225	4B	111.348	4B	114.648	11	.	.	.	.	.	.	.	.	.	.	.	.	.	.	.	.	.	.	.	.	.	4B	100.899	41	.	.	.	4B	1DS,3BS,3DS,4BS,4DS	1	1	1	1	0	1	1	1	1	1
565	wsnp_BG604404B_Ta_2_2	[A/G]	A	G	4226	4B	111.348	4B	114.648	11	.	.	.	.	.	.	.	.	.	.	.	.	.	.	.	.	.	.	.	.	.	4B	100.899	41	.	.	.	4B	1DS,4BS,4DS,6AL	1	1	1	1	0	1	1	1	1	1
566	wsnp_BG604493B_Ta_1_1	[T/C]	T	C	4077	4B	38.9588	.	.	.	.	.	.	4B	35.633	18	.	.	.	.	.	.	.	.	.	4B	38.748	14	.	.	.	.	.	.	.	.	.	4B	3BS,4DL	1	1	1	1	1	1	1	1	1	1
567	wsnp_BG604577D_Ta_1_1	[T/G]	T	G	.	.	.	.	.	.	.	.	.	.	.	.	.	.	.	.	.	.	.	.	.	.	.	.	.	.	.	.	.	.	.	.	.	.	3AL,3BL	1	1	1	1	1	1	1	1	1	1
568	wsnp_BG604678A_Ta_1_2	[T/G]	T	G	3782	4A	134.932	4A	81.643	10	.	.	.	.	.	.	.	.	.	4A	103.97	15	.	.	.	4A	112.969	12	.	.	.	.	.	.	.	.	.	4A	.	1	1	1	1	1	1	1	1	1	1
569	wsnp_BG604678A_Ta_1_3	[T/C]	T	C	3783	4A	134.932	4A	81.643	10	.	.	.	.	.	.	.	.	.	4A	103.97	15	.	.	.	4A	112.969	12	.	.	.	.	.	.	.	.	.	4A	.	1	1	1	1	1	1	1	1	1	1
570	wsnp_BG605258B_Ta_2_1	[T/C]	T	C	2384	2B	240.337	.	.	.	.	.	.	.	.	.	.	.	.	2B	118.42	9	.	.	.	.	.	.	.	.	.	2B	53.71	28	.	.	.	2B	2AS,2DS	1	1	1	1	1	1	0	1	0	1
571	wsnp_BG605258B_Ta_2_7	[T/C]	T	C	2379	2B	230.088	2B	226.79	5	.	.	.	2B	195.984	8	.	.	.	.	.	.	2B	20.912	8	.	.	.	.	.	.	2B	53.71	28	.	.	.	2B	2AS,2DS	1	1	1	1	1	1	0	1	0	1
572	wsnp_BG605368A_Ta_2_4	[A/G]	A	G	1533	2A	164.975	.	.	.	.	.	.	.	.	.	2A	62.415	6	.	.	.	2A	53.113	5	.	.	.	.	.	.	2A	24.885	37	.	.	.	2A	.	1	1	1	1	1	1	1	1	1	1
573	wsnp_BG606586B_Ta_2_13	[A/G]	A	G	839	1B	63.9323	1B	55.5924	2	.	.	.	1B	31.754	4	1B	44.468	2	1B	71.039	4	.	.	.	.	.	.	1B	54.612	44	1B	107.107	24	.	.	.	1B	1AS,1BS,7DL	0	1	0	1	1	1	1	1	1	1
574	wsnp_bg606625A_Ta_2_1	[T/G]	T	G	1467	2A	103.393	2A	145.077	4	.	.	.	.	.	.	.	.	.	.	.	.	.	.	.	.	.	.	.	.	.	.	.	.	.	.	.	2A	2AS,2DS	1	1	1	1	1	1	0	1	0	1
575	wsnp_BG606636A_Ta_1_1	[T/C]	T	C	1846	2B	110.847	2B	113.964	5	.	.	.	.	.	.	.	.	.	.	.	.	.	.	.	.	.	.	.	.	.	.	.	.	.	.	.	2B	2AS	1	1	1	1	1	1	0	1	1	1
576	wsnp_BG606780A_Td_2_1	[T/C]	T	C	4355	5A	53.7067	.	.	.	.	.	.	5A	153.464	20	.	.	.	.	.	.	.	.	.	5A	68.659	16	.	.	.	.	.	.	.	.	.	5A	4DL	1	1	1	1	1	1	1	1	1	1
577	wsnp_BG606986A_Ta_2_1	[A/C]	A	C	433	1A	111.238	1A	61.7624	1	.	.	.	.	.	.	1A	48.088	1	.	.	.	.	.	.	.	.	.	1A	96.824	28	.	.	.	.	.	.	1A	1AS	0	1	1	1	1	1	1	1	1	1
578	wsnp_BG606986A_Ta_2_4	[A/G]	A	G	434	1A	111.57	1A	61.2598	1	.	.	.	.	.	.	1A	48.088	1	.	.	.	.	.	.	.	.	.	1A	96.824	28	.	.	.	.	.	.	1A	1AS,1DS	0	1	1	1	0	1	1	1	1	1
579	wsnp_BG606986B_Ta_2_1	[T/C]	T	C	943	1B	86.1281	.	.	.	.	.	.	.	.	.	.	.	.	1B	57.904	4	.	.	.	.	.	.	1B	35.46	44	1B	88.176	24	.	.	.	1B	1BS	1	1	0	1	1	1	1	1	1	1
580	wsnp_BG607036B_Ta_1_1	[A/G]	A	G	737	1B	38.1516	.	.	.	.	.	.	1B	22.213	4	.	.	.	.	.	.	.	.	.	.	.	.	.	.	.	.	.	.	.	.	.	1B	1BS	1	1	0	1	1	1	1	1	1	1
581	wsnp_BG607088A_Ta_1_1	[T/C]	T	C	1323	2A	82.2688	2A	147.118	4	.	.	.	.	.	.	.	.	.	2A	48.665	7	2A	72.835	5	2A	71.792	4	.	.	.	.	.	.	.	.	.	2A	2BL,2DL	1	1	1	1	1	1	1	0	1	0
582	wsnp_BG607308A_Ta_2_1	[T/C]	T	C	4343	5A	50.9558	.	.	.	.	.	.	.	.	.	5A	5.412	25	.	.	.	.	.	.	5A	65.815	16	.	.	.	.	.	.	.	.	.	5A	.	1	1	1	1	1	1	1	1	1	1
583	wsnp_BG607308A_Ta_2_2	[A/G]	A	G	4344	5A	50.9558	.	.	.	.	.	.	.	.	.	5A	5.412	25	.	.	.	.	.	.	5A	65.815	16	.	.	.	.	.	.	.	.	.	5A	.	1	1	1	1	1	1	1	1	1	1
584	wsnp_BG607308B_Ta_2_1	[T/G]	T	G	4881	5B	54.4253	.	.	.	.	.	.	5B	69.368	21	.	.	.	.	.	.	.	.	.	.	.	.	.	.	.	.	.	.	.	.	.	5B	2DL	1	1	1	1	1	1	1	1	1	0
585	wsnp_BG607523B_Ta_2_4	[T/C]	T	C	3703	4A	64.2092	4A	154.038	10	.	.	.	.	.	.	.	.	.	4A	43.913	15	7A	1.756	40	.	.	.	.	.	.	4A	8.355	1	4A	176.379	59	4A,7A	.	1	1	1	1	1	1	1	1	1	1
586	wsnp_BG608232B_Ta_2_1	[A/G]	A	G	2053	2B	147.283	2B	160.795	5	.	.	.	.	.	.	.	.	.	.	.	.	.	.	.	2B	79.488	5	.	.	.	2B	115.973	28	.	.	.	2B	.	1	1	1	1	1	1	1	1	1	1
587	wsnp_BG608232B_Ta_2_2	[A/G]	A	G	2054	2B	147.283	2B	160.795	5	.	.	.	.	.	.	.	.	.	.	.	.	.	.	.	2B	79.488	5	.	.	.	2B	115.973	28	.	.	.	2B	.	1	1	1	1	1	1	1	1	1	1
588	wsnp_BG608354A_Ta_2_1	[A/G]	A	G	1448	2A	96.2358	2A	165.32	4	.	.	.	.	.	.	2A	133.737	6	2A	49.093	7	2A	72.243	5	.	.	.	.	.	.	2A	52.724	37	.	.	.	2A	2AS,2DS	1	1	1	1	1	1	0	1	0	1
589	wsnp_BJ224975A_Ta_2_1	[T/C]	T	C	4390	5A	66.2298	5A	73.3372	13	.	.	.	5A	122.619	20	.	.	.	.	.	.	5A	21.247	27	.	.	.	.	.	.	5A	38.316	32	5A	68.356	41	5A	.	1	1	1	1	1	1	1	1	1	1
590	wsnp_BJ224975A_Ta_2_2	[A/G]	A	G	4391	5A	66.2298	.	.	.	.	.	.	.	.	.	.	.	.	.	.	.	5A	21.247	27	.	.	.	5A	57.99	45	.	.	.	.	.	.	5A	.	1	1	1	1	1	1	1	1	1	1
591	wsnp_BJ288895B_Td_2_1	[A/G]	A	G	.	.	.	.	.	.	.	.	.	.	.	.	.	.	.	.	.	.	.	.	.	.	.	.	.	.	.	.	.	.	.	.	.	.	3BL,3DL	1	1	1	1	1	1	1	1	1	1
592	wsnp_BJ291318B_Td_2_1	[T/C]	T	C	.	.	.	.	.	.	.	.	.	.	.	.	.	.	.	.	.	.	.	.	.	.	.	.	.	.	.	.	.	.	.	.	.	.	1AL,2DL	1	0	1	1	1	1	1	1	1	0
593	wsnp_BM134363A_Ta_2_4	[A/G]	A	G	6948	7A	107.389	.	.	.	7A	17.632	41	.	.	.	.	.	.	.	.	.	7A	38.895	40	.	.	.	7A	83.753	32	.	.	.	.	.	.	7A	1BL,2AS,4DL,7AS	1	1	1	0	1	1	0	1	1	1
594	wsnp_BM134363B_Ta_2_7	[A/G]	A	G	7322	7B	88.173	7B	94.7859	20	.	.	.	7B	75.503	31	.	.	.	.	.	.	.	.	.	7B	74.661	26	.	.	.	.	.	.	.	.	.	7B	5DL,7BS	1	1	1	1	1	1	1	1	1	1
595	wsnp_BM134512A_Ta_2_2	[A/C]	A	C	5731	6A	97.6947	6A	74.9628	16	.	.	.	.	.	.	6A	3.043	30	.	.	.	6A	43.731	33	.	.	.	.	.	.	.	.	.	6A	90.263	54	6A	6AS,6BS,6DS	1	1	1	1	1	1	1	1	1	1
596	wsnp_BM134512B_Ta_2_1	[T/C]	T	C	6275	6B	83.0407	.	.	.	.	.	.	.	.	.	.	.	.	.	.	.	6B	34.498	34	.	.	.	6B	68.886	36	.	.	.	.	.	.	6B	6BS	1	1	1	1	1	1	1	1	1	1
597	wsnp_BM136727B_Ta_2_6	[A/G]	A	G	6331	6B	94.9575	6B	95.5299	17	6B	83.366	38	6B	63.635	25	6B	44.815	33	.	.	.	6B	35.045	34	.	.	.	.	.	.	.	.	.	.	.	.	6B	6AS,6BS	1	1	1	1	1	1	1	1	1	1
598	wsnp_BM137749D_Ta_2_1	[A/G]	A	G	7394	7B	133.381	7B	31.976	20	.	.	.	7B	115.094	31	.	.	.	7B	19.125	31	7B	25.727	44	.	.	.	7B	26.653	39	7B	19.52	20	.	.	.	7B	7BS,7DS	1	1	1	1	1	1	1	1	1	1
599	wsnp_BM137835D_Ta_2_1	[A/G]	A	G	6518	6D1	8.48892	.	.	.	.	.	.	.	.	.	.	.	.	.	.	.	.	.	.	6D	7.62	22	.	.	.	6D	11.358	47	.	.	.	6D	6AS,6DS	1	1	1	1	1	1	1	1	1	1
600	wsnp_BM137835D_Ta_2_3	[A/C]	A	C	5895	6A	197.391	6A	203.233	16	.	.	.	.	.	.	.	.	.	.	.	.	.	.	.	6D	7.62	22	.	.	.	6D	11.358	47	.	.	.	6A,6D	6AS,6DS	1	1	1	1	1	1	1	1	1	1
601	wsnp_BM137879A_Ta_2_1	[A/G]	A	G	396	1A	99.0253	.	.	.	.	.	.	1A	15.48	1	.	.	.	.	.	.	1A	61.718	1	.	.	.	1A	87.762	28	1A	55.713	23	.	.	.	1A	1AS,1DS	0	1	1	1	0	1	1	1	1	1
602	wsnp_BM137927A_Ta_2_1	[A/C]	A	C	3026	3A	172.15	.	.	.	.	.	.	.	.	.	3A	0	12	3A	0.563	12	3A	0	13	.	.	.	3A	10.16	49	3A	185.473	33	.	.	.	3A	3AS,3BS	1	1	1	1	1	1	1	1	1	1
603	wsnp_BM138178A_Ta_2_1	[A/G]	A	G	4025	4A	177.429	4A	43.2975	10	.	.	.	.	.	.	.	.	.	4A	112.327	15	.	.	.	4A	123.501	12	.	.	.	.	.	.	.	.	.	4A	4AL,4BS	1	1	1	1	1	1	1	1	1	1
604	wsnp_bm138650D_Ta_2_2	[A/G]	A	G	7485	7D2	52.7006	7D	28.2414	21	.	.	.	.	.	.	.	.	.	7D	16.487	32	.	.	.	7D	26.31	28	.	.	.	.	.	.	.	.	.	7D	5DL,7DL	1	1	1	1	1	1	1	1	1	1
605	wsnp_BM140362A_Ta_2_2	[T/C]	T	C	377	1A	93.0719	.	.	.	1A	56.283	1	.	.	.	.	.	.	.	.	.	.	.	.	.	.	.	1A	80.459	28	.	.	.	.	.	.	1A	1AS,1DS	0	1	1	1	0	1	1	1	1	1
606	wsnp_BM140362B_Ta_1_1	[T/C]	T	C	886	1B	76.3674	.	.	.	.	.	.	.	.	.	1B	34.45	2	.	.	.	.	.	.	.	.	.	.	.	.	1B	103.04	24	.	.	.	1B	1AS,1BS,1DS	0	1	0	1	0	1	1	1	1	1
607	wsnp_BM140364B_Ta_2_1	[T/C]	T	C	1796	2B	76.0234	2B	72.7867	5	.	.	.	.	.	.	.	.	.	.	.	.	.	.	.	2B	86.312	5	.	.	.	.	.	.	2B	163.319	40	2B	2BL,4AL,6AL	1	1	1	1	1	1	1	0	1	1
608	wsnp_BM140364B_Ta_2_3	[T/C]	T	C	1797	2B	76.0234	2B	72.7867	5	.	.	.	.	.	.	.	.	.	.	.	.	.	.	.	2B	86.312	5	.	.	.	.	.	.	2B	163.319	40	2B	2BL,4AL,6AL	1	1	1	1	1	1	1	0	1	1
609	wsnp_BM140538D_Ta_2_1	[A/G]	A	G	2472	2D	90.4715	2D	1.50755	6	.	.	.	2D	49.555	9	.	.	.	.	.	.	2D	22.055	10	.	.	.	.	.	.	2D	33.636	48	.	.	.	2D	1BL,2DL	1	1	1	0	1	1	1	1	1	0
610	wsnp_BQ159467B_Ta_2_1	[T/C]	T	C	3267	3B	84.5491	.	.	.	.	.	.	.	.	.	.	.	.	3B	14.903	13	.	.	.	3B	99.46	9	3B	59.653	33	3B	126.647	38	.	.	.	3B	3BS	1	1	1	1	1	1	1	1	1	1
611	wsnp_BQ159467B_Ta_2_2	[A/G]	A	G	3268	3B	84.5491	.	.	.	.	.	.	.	.	.	.	.	.	3B	14.903	13	.	.	.	3B	99.46	9	3B	59.653	33	3B	126.647	38	.	.	.	3B	3BS,3DS,4AS	1	1	1	1	1	1	1	1	1	1
612	wsnp_BQ159493A_Ta_2_2	[T/C]	T	C	5556	6A	52.5769	6A	37.4799	16	6A	29.666	36	6A	108.402	24	.	.	.	.	.	.	.	.	.	6A	129.531	20	6A	39.539	50	.	.	.	.	.	.	6A	3BL,6AL,6DL	1	1	1	1	1	1	1	1	1	1
613	wsnp_BQ159615B_Ta_2_1	[T/C]	T	C	6235	6B	79.9988	.	.	.	6B	74.859	38	6B	66.599	25	.	.	.	6B	4.901	25	.	.	.	6B	69.345	21	6B	68.886	36	.	.	.	6B	110.432	46	6B	6BL	1	1	1	1	1	1	1	1	1	1
614	wsnp_BQ160404A_Ta_1_1	[A/G]	A	G	6955	7A	116.509	.	.	.	.	.	.	7A	154.859	29	.	.	.	.	.	.	.	.	.	.	.	.	7A	75.497	32	.	.	.	.	.	.	7A	7AS	1	1	1	1	1	1	1	1	1	1
615	wsnp_BQ160404B_Ta_2_2	[A/G]	A	G	7361	7B	107.433	.	.	.	.	.	.	7B	80.281	31	.	.	.	.	.	.	.	.	.	.	.	.	.	.	14	.	.	.	.	.	.	7B	7AS,7BS	1	1	1	1	1	1	1	1	1	1
616	wsnp_BQ160970A_Ta_2_7	[A/G]	A	G	2967	3A	127.512	.	.	.	.	.	.	3A	19.731	12	3A	23.696	13	.	.	.	3A	77.498	12	3A	132.526	8	3A	122.859	27	3A	100.687	33	.	.	.	3A	3AS	1	1	1	1	1	1	1	1	1	1
617	wsnp_BQ161448B_Ta_2_1	[A/G]	A	G	6218	6B	77.4273	6B	74.8649	17	6B	74.859	38	.	.	.	6B	61.711	33	6B	4.901	25	.	.	.	.	.	.	6B	68.886	36	6B	65.345	19	6B	100.874	46	6B	6BL,6DL	1	1	1	1	1	1	1	1	1	1
618	wsnp_BQ161779B_Ta_2_4	[A/G]	A	G	6347	6B	95.039	6B	95.5299	17	6B	83.366	38	6B	63.635	25	6B	44.687	33	.	.	.	6B	35.045	34	.	.	.	.	.	.	.	.	.	.	.	.	6B	6BS,6DS	1	1	1	1	1	1	1	1	1	1
619	wsnp_BQ161779D_Ta_2_1	[T/C]	T	C	6552	6D2	45.4154	.	.	.	.	.	.	.	.	.	.	.	.	6D	11.933	26	.	.	.	.	.	.	6D	4.794	38	.	.	.	6D	11.709	66	6D	6AS,6BS,6DS	1	1	1	1	1	1	1	1	1	1
620	wsnp_BQ166999B_Ta_2_1	[T/G]	T	G	5292	5B	173.691	5B	171.971	14	5B	101.207	33	5B	178.532	21	.	.	.	.	.	.	.	.	.	5B	48.655	17	.	.	.	.	.	.	5B	6.068	44	5B	5BL,5DL	1	1	1	1	1	1	1	1	1	1
621	wsnp_BQ167224A_Ta_2_1	[A/G]	A	G	5571	6A	53.0246	6A	37.9824	16	6A	30.218	36	6A	108.402	24	.	.	.	.	.	.	.	.	.	6A	129.531	20	.	.	.	.	.	.	.	.	.	6A	6AL	1	1	1	1	1	1	1	1	1	1
622	wsnp_BQ167224B_Ta_2_1	[A/C]	A	C	6034	6B	32.2504	.	.	.	.	.	.	.	.	.	.	.	.	.	.	.	.	.	.	6B	49.323	21	.	.	.	6B	45.383	19	.	.	.	6B	6BL,6DL	1	1	1	1	1	1	1	1	1	1
623	wsnp_BQ167580A_Ta_1_1	[A/G]	A	G	2936	3A	123.088	3A	51.4848	7	.	.	.	.	.	.	3A	8.714	13	.	.	.	3A	69.373	12	.	.	.	.	.	.	.	.	.	.	.	.	3A	3AS	1	1	1	1	1	1	1	1	1	1
624	wsnp_BQ167580B_Ta_2_1	[T/C]	T	C	3425	3B	123.286	3B	102.047	8	3B	76.277	20	3B	141.729	14	3B	1.684	15	3B	4.445	13	.	.	.	3B	84.137	9	3B	29.045	33	3B	97.626	38	.	.	.	3B	3BS	1	1	1	1	1	1	1	1	1	1
625	wsnp_BQ168298A_Ta_1_1	[A/G]	A	G	.	.	.	.	.	.	.	.	.	.	.	.	.	.	.	.	.	.	.	.	.	.	.	.	.	.	.	.	.	.	.	.	.	.	7AL,7BL,7DL	1	1	1	1	1	1	1	1	1	1
626	wsnp_BQ168298B_Ta_1_6	[A/G]	A	G	7169	7B	44.4338	.	.	.	.	.	.	.	.	.	7B	29.354	38	.	.	.	.	.	.	.	.	.	.	.	.	.	.	.	.	.	.	7B	.	1	1	1	1	1	1	1	1	1	1
627	wsnp_BQ168329A_Td_2_1	[A/G]	A	G	.	.	.	.	.	.	.	.	.	.	.	.	.	.	.	.	.	.	.	.	.	.	.	.	2A	99.528	29	.	.	.	.	.	.	2A	2BL,6AL	1	1	1	1	1	1	1	0	1	1
628	wsnp_BQ168706B_Ta_2_1	[T/C]	T	C	3209	3B	73.8306	.	.	.	.	.	.	.	.	.	.	.	.	3B	19.743	13	.	.	.	.	.	.	.	.	.	.	.	.	.	.	.	3B	3BL	1	1	1	1	1	1	1	1	1	1
629	wsnp_BQ168706B_Ta_2_2	[A/G]	A	G	3205	3B	73.8306	.	.	.	.	.	.	.	.	.	3B	39.092	15	3B	19.743	13	.	.	.	.	.	.	.	.	.	.	.	.	.	.	.	3B	3BL,3DL	1	1	1	1	1	1	1	1	1	1
630	wsnp_BQ168780B_Ta_2_1	[T/C]	T	C	1266	2A	67.3734	2A	204.251	4	2A	48.976	8	.	.	.	2A	110.131	6	2A	37.794	7	2A	85.627	5	.	.	.	2A	91.63	29	2A	65.743	37	2A	96.239	42	2A	.	1	1	1	1	1	1	1	1	1	1
631	wsnp_BQ169501A_Ta_1_1	[T/C]	T	C	.	.	.	.	.	.	.	.	.	.	.	.	.	.	.	.	.	.	.	.	.	.	.	.	.	.	.	.	.	.	.	.	.	.	7AL,7BL	1	1	1	1	1	1	1	1	1	1
632	wsnp_BQ169669B_Ta_2_2	[T/C]	T	C	7225	7B	53.1509	7B	115.523	20	.	.	.	.	.	.	.	.	.	.	.	.	.	.	.	7B	88.875	26	.	.	.	.	.	.	.	.	.	7B	7BL,7DL	1	1	1	1	1	1	1	1	1	1
633	wsnp_bq170165A_Ta_1_1	[A/G]	A	G	6859	7A	97.5837	.	.	.	7A	28.559	41	.	.	.	.	.	.	.	.	.	.	.	.	7A	96.774	24	.	.	.	.	.	.	.	.	.	7A	7AS	1	1	1	1	1	1	1	1	1	1
634	wsnp_BQ171182B_Ta_1_1	[A/G]	A	G	6400	6B	109.069	6B	117.76	17	6B	88.112	38	.	.	.	.	.	.	.	.	.	6B	37.286	34	6B	88.802	21	.	.	.	.	.	.	6B	76.195	46	6B	6BS	1	1	1	1	1	1	1	1	1	1
635	wsnp_BQ171683A_Ta_2_1	[A/C]	A	C	6881	7A	100.182	7A	85.2045	19	7A	27.448	41	.	.	.	.	.	.	.	.	.	7A	35.307	40	7A	93.724	24	7A	90.376	32	7A	1.926	36	7A	92.37	45	7A	7AS,7BS	1	1	1	1	1	1	1	1	1	1
636	wsnp_BQ171683B_Ta_2_1	[A/C]	A	C	7266	7B	62.6242	7B	101.883	20	7B	26.473	46	7B	50.815	31	.	.	.	7B	74.487	31	7B	5.313	44	.	.	.	.	.	.	.	.	.	.	.	.	7B	4AL,5DL,7BS	1	1	1	1	1	1	1	1	1	1
637	wsnp_BQ171931A_Ta_2_1	[T/C]	T	C	2762	3A	75.2428	3A	87.5998	7	.	.	.	.	.	.	.	.	.	.	.	.	.	.	.	.	.	.	3A	79.589	27	.	.	.	.	.	.	3A	3DS,4AS,4AL	1	1	1	1	1	1	1	1	1	1
638	wsnp_BQ172173B_Ta_2_2	[T/C]	T	C	2326	2B	203.64	.	.	.	.	.	.	.	.	.	.	.	.	.	.	.	2B	27.22	8	.	.	.	.	.	.	.	.	.	.	.	.	2B	.	1	1	1	1	1	1	1	1	1	1
639	wsnp_CAP11_c1029_611774	[A/G]	A	G	214	1A	68.3205	1A	98.8184	1	.	.	.	1A	34.541	1	.	.	.	.	.	.	.	.	.	1A	127.046	1	.	.	.	.	.	.	.	.	.	1A	1AS	0	1	1	1	1	1	1	1	1	1
640	wsnp_CAP11_c103_134545	[T/C]	T	C	6946	7A	106.227	.	.	.	7A	21.292	41	.	.	.	.	.	.	7A	87.501	29	7A	37.147	40	7A	92.638	24	7A	85.873	32	.	.	.	.	.	.	7A	4AL,5DL,7AS,7BS,7DS	1	1	1	1	1	1	1	1	1	1
641	wsnp_CAP11_c1031_612626	[A/G]	A	G	.	.	.	.	.	.	.	.	.	.	.	.	.	.	.	.	.	.	.	.	.	.	.	.	.	.	.	.	.	.	.	.	.	.	5AL	1	1	1	1	1	1	1	1	1	1
642	wsnp_CAP11_c1043_618449	[T/C]	T	C	1103	1D	50.7532	1D	158.302	3	.	.	.	1D	54.106	6	1D	40.995	4	1D	28.603	5	.	.	.	.	.	.	.	.	.	.	.	.	.	.	.	1D	1DL,5DL	1	1	1	1	1	0	1	1	1	1
643	wsnp_CAP11_c1051_622082	[A/C]	A	C	3612	3D3	21.8501	3D	0.502517	9	3D	14.147	22	.	.	.	.	.	.	3D	5.236	14	3D	1.676	18	3D	17.607	10	.	.	.	3D	2.289	21	.	.	.	3D	3AS,3DS,4AS	1	1	1	1	1	1	1	1	1	1
644	wsnp_CAP11_c1056_624790	[A/G]	A	G	.	.	.	.	.	.	.	.	.	.	.	.	.	.	.	.	.	.	.	.	.	.	.	.	.	.	.	.	.	.	.	.	.	.	4DL	1	1	1	1	1	1	1	1	1	1
645	wsnp_CAP11_c1103_647926	[T/C]	T	C	4071	4B	26.3955	4B	24.6152	11	.	.	.	.	.	.	.	.	.	4B	25.657	17	.	.	.	.	.	.	.	.	.	4B	35.364	41	.	.	.	4B	3DS,4BS	1	1	1	1	1	1	1	1	1	1
646	wsnp_CAP11_c1110_651691	[A/G]	A	G	.	.	.	.	.	.	.	.	.	.	.	.	.	.	.	.	.	.	.	.	.	.	.	.	.	.	.	.	.	.	.	.	.	.	3BS	1	1	1	1	1	1	1	1	1	1
647	wsnp_CAP11_c1114_653767	[A/C]	A	C	5546	6A	45.7345	6A	33.3108	16	6A	29.107	36	6A	100.05	24	.	.	.	6A	34.33	24	6A	22.892	33	.	.	.	6A	42.86	50	6A	84.795	29	.	.	.	6A	6DL	1	1	1	1	1	1	1	1	1	1
648	wsnp_CAP11_c1116_654940	[T/C]	T	C	4303	5A	12.7709	5A	7.28319	13	5A	29.756	30	.	.	.	.	.	.	5A	6.55	20	.	.	.	.	.	.	5A	0	45	.	.	.	.	.	.	5A	.	1	1	1	1	1	1	1	1	1	1
649	wsnp_CAP11_c1116_654975	[T/C]	T	C	4304	5A	12.7709	5A	7.28319	13	5A	29.756	30	.	.	.	.	.	.	5A	6.55	20	.	.	.	.	.	.	5A	0	45	.	.	.	.	.	.	5A	.	1	1	1	1	1	1	1	1	1	1
650	wsnp_CAP11_c1137_665073	[A/G]	A	G	5773	6A	115.764	.	.	.	.	.	.	.	.	.	.	.	.	6A	61.92	24	6A	47.694	33	.	.	.	6A	0	43	6A	48.751	29	.	.	.	6A	4AL,6AS	1	1	1	1	1	1	1	1	1	1
651	wsnp_CAP11_c1137_665340	[A/G]	A	G	5774	6A	115.764	.	.	.	.	.	.	.	.	.	.	.	.	6A	61.92	24	6A	47.694	33	.	.	.	.	.	.	6A	48.751	29	.	.	.	6A	4AL,6AS	1	1	1	1	1	1	1	1	1	1
652	wsnp_CAP11_c114_140053	[T/C]	T	C	1847	2B	110.847	2B	113.964	5	.	.	.	.	.	.	.	.	.	.	.	.	.	.	.	.	.	.	.	.	.	.	.	.	.	.	.	2B	1BL	1	1	1	0	1	1	1	1	1	1
653	wsnp_CAP11_c1155_673549	[A/G]	A	G	5775	6A	115.764	.	.	.	.	.	.	.	.	.	.	.	.	6A	61.92	24	6A	47.694	33	.	.	.	6A	0	43	6A	48.751	29	.	.	.	6A	4AL,6AS,6BS,6DS	1	1	1	1	1	1	1	1	1	1
654	wsnp_CAP11_c1178_684471	[A/G]	A	G	5810	6A	122.944	6A	91.2365	16	.	.	.	6A	68.196	24	.	.	.	.	.	.	6A	51.4	33	6A	83.022	20	.	.	.	.	.	.	.	.	.	6A	4AL,6AS,6DS	1	1	1	1	1	1	1	1	1	1
655	wsnp_CAP11_c1182_686503	[T/G]	T	G	.	.	.	.	.	.	.	.	.	.	.	.	.	.	.	.	.	.	.	.	.	.	.	.	7A	136.262	32	.	.	.	.	.	.	7A	2AS,7AL	1	1	1	1	1	1	0	1	1	1
656	wsnp_CAP11_c1185_687603	[T/C]	T	C	.	.	.	.	.	.	.	.	.	.	.	.	.	.	.	.	.	.	.	.	.	.	.	.	.	.	.	.	.	.	.	.	.	.	6AS,6BS,6DS	1	1	1	1	1	1	1	1	1	1
657	wsnp_CAP11_c1185_687769	[T/C]	T	C	6334	6B	94.9575	6B	95.5299	17	6B	83.366	38	6B	66.599	25	6B	44.36	33	.	.	.	6B	35.045	34	.	.	.	.	.	.	.	.	.	.	.	.	6B	6AS,6BS,6DS	1	1	1	1	1	1	1	1	1	1
658	wsnp_CAP11_c1185_687858	[T/C]	T	C	.	.	.	.	.	.	.	.	.	.	.	.	.	.	.	.	.	.	.	.	.	.	.	.	.	.	.	.	.	.	.	.	.	.	6BS,6DS	1	1	1	1	1	1	1	1	1	1
659	wsnp_CAP11_c1190_689748	[T/C]	T	C	.	.	.	.	.	.	.	.	.	.	.	.	.	.	.	.	.	.	.	.	.	.	.	.	.	.	.	.	.	.	.	.	.	.	3BL	1	1	1	1	1	1	1	1	1	1
660	wsnp_CAP11_c1196_692246	[T/C]	T	C	7241	7B	57.3804	.	.	.	.	.	.	.	.	.	.	.	.	.	.	.	7B	2.354	44	7B	87.197	26	.	.	.	.	.	.	.	.	.	7B	4AL,5DL,7BS	1	1	1	1	1	1	1	1	1	1
661	wsnp_CAP11_c1207_696674	[A/G]	A	G	.	.	.	.	.	.	.	.	.	.	.	.	.	.	.	.	.	.	.	.	.	.	.	.	.	.	.	.	.	.	.	.	.	.	.	1	1	1	1	1	1	1	1	1	1
662	wsnp_CAP11_c1214_700133	[T/C]	T	C	3091	3B	52.7972	.	.	.	.	.	.	.	.	.	3B	71.064	15	.	.	.	.	.	.	.	.	.	.	.	.	.	.	.	.	.	.	3B	2AS,3BL,4AL,6BL,7AL	1	1	1	1	1	1	0	1	1	1
663	wsnp_CAP11_c1214_700174	[T/C]	T	C	3092	3B	52.7972	.	.	.	.	.	.	.	.	.	3B	71.064	15	.	.	.	3B	12.527	14	.	.	.	.	.	.	.	.	.	.	.	.	3B	2BL,7AL	1	1	1	1	1	1	0	1	1	1
664	wsnp_CAP11_c1244_714229	[A/G]	A	G	5800	6A	117.039	.	.	.	.	.	.	6A	72.064	24	.	.	.	6A	61.291	24	.	.	.	6A	92.093	20	.	.	.	.	.	.	.	.	.	6A	4AL,6AS,6DS	1	1	1	1	1	1	1	1	1	1
665	wsnp_CAP11_c1335_758794	[A/G]	A	G	.	.	.	.	.	.	.	.	.	.	.	.	.	.	.	.	.	.	.	.	.	.	.	.	.	.	.	.	.	.	.	.	.	.	1AS,1DS,5BL	0	1	1	1	0	1	1	1	1	1
666	wsnp_CAP11_c1355_767877	[T/C]	T	C	5985	6B	2.58405	6B	2.01007	17	.	.	.	6B	5.511	25	.	.	.	.	.	.	6B	0	34	.	.	.	.	.	.	6B	6.636	19	.	.	.	6B	6BL,6DS,6DL	1	1	1	1	1	1	1	1	1	1
667	wsnp_CAP11_c1394_789039	[T/G]	T	G	.	.	.	.	.	.	.	.	.	.	.	.	.	.	.	.	.	.	.	.	.	.	.	.	.	.	.	.	.	.	.	.	.	.	2AS,2DS	1	1	1	1	1	1	0	1	0	1
668	wsnp_CAP11_c1401_791844	[A/G]	A	G	.	.	.	.	.	.	.	.	.	.	.	.	.	.	.	.	.	.	.	.	.	.	.	.	.	.	.	.	.	.	.	.	.	.	.	1	1	1	1	1	1	1	1	1	1
669	wsnp_CAP11_c1417_798570	[A/G]	A	G	.	.	.	.	.	.	.	.	.	.	.	.	.	.	.	.	.	.	.	.	.	.	.	.	.	.	.	.	.	.	.	.	.	.	1AS,1DS	0	1	1	1	0	1	1	1	1	1
670	wsnp_CAP11_c1432_806102	[T/C]	T	C	6395	6B	105.193	6B	111.631	17	6B	86.537	38	.	.	.	.	.	.	.	.	.	6B	35.591	34	6B	80.815	21	.	.	.	.	.	.	.	.	.	6B	6BS	1	1	1	1	1	1	1	1	1	1
671	wsnp_CAP11_c1436_808089	[T/C]	T	C	2039	2B	143.487	2B	155.268	5	.	.	.	.	.	.	.	.	.	.	.	.	.	.	.	2B	79.488	5	.	.	.	2B	119.947	28	.	.	.	2B	6BL	1	1	1	1	1	1	1	1	1	1
672	wsnp_CAP11_c146_160903	[A/G]	A	G	484	1A	148.131	1A	16.3007	1	.	.	.	.	.	.	.	.	.	.	.	.	1A	38.193	1	.	.	.	.	.	.	.	.	.	1A	161.506	53	1A	1AS	0	1	1	1	1	1	1	1	1	1
673	wsnp_CAP11_c1488_833183	[A/G]	A	G	1392	2A	85.521	2A	166.828	4	.	.	.	.	.	.	.	.	.	2A	48.881	7	2A	72.835	5	.	.	.	.	.	.	.	.	.	.	.	.	2A	2AS	1	1	1	1	1	1	0	1	1	1
674	wsnp_CAP11_c1506_840938	[T/C]	T	C	4345	5A	50.9558	5A	49.218	13	.	.	.	.	.	.	.	.	.	.	.	.	5A	9.058	27	.	.	.	.	.	.	5A	53.982	32	.	.	.	5A	.	1	1	1	1	1	1	1	1	1	1
675	wsnp_CAP11_c1506_840951	[A/C]	A	C	4346	5A	50.9558	5A	49.218	13	.	.	.	.	.	.	.	.	.	.	.	.	5A	9.058	27	.	.	.	.	.	.	5A	53.982	32	.	.	.	5A	.	1	1	1	1	1	1	1	1	1	1
676	wsnp_CAP11_c1541_857160	[A/G]	A	G	6373	6B	97.8112	6B	100.058	17	6B	85.123	38	6B	63.635	25	6B	44.036	33	6B	8.372	25	.	.	.	.	.	.	.	.	.	.	.	.	.	.	.	6B	6AS,6BS,6DS	1	1	1	1	1	1	1	1	1	1
677	wsnp_CAP11_c1556_864919	[T/C]	T	C	1462	2A	99.4161	.	.	.	.	.	.	.	.	.	.	.	.	2A	49.093	7	2A	72.243	5	.	.	.	.	.	.	2A	51.368	37	.	.	.	2A	2AS	1	1	1	1	1	1	0	1	1	1
678	wsnp_CAP11_c157_167844	[T/C]	T	C	.	.	.	.	.	.	.	.	.	.	.	.	.	.	.	.	.	.	.	.	.	.	.	.	.	.	.	.	0	15	.	.	.	.	.	1	1	1	1	1	1	1	1	1	1
679	wsnp_CAP11_c1591_881161	[T/C]	T	C	6680	7A	52.885	.	.	.	.	.	.	.	.	.	.	.	.	.	.	.	.	.	.	7A	106.899	24	.	.	.	.	.	.	7A	58.392	45	7A	7AL,7BL,7DL	1	1	1	1	1	1	1	1	1	1
680	wsnp_CAP11_c1594_882280	[A/G]	A	G	5535	6A	37.3293	.	.	.	.	.	.	6A	115.625	24	.	.	.	6A	33.078	24	6A	22.328	33	.	.	.	.	.	.	6A	85.664	29	.	.	.	6A	6BL,6DL	1	1	1	1	1	1	1	1	1	1
681	wsnp_CAP11_c1604_886894	[T/C]	T	C	.	.	.	.	.	.	.	.	.	.	.	.	.	.	.	.	.	.	.	.	.	.	.	.	.	.	.	.	.	.	.	.	.	.	2BL,6AL,6BS	1	1	1	1	1	1	1	0	1	1
682	wsnp_CAP11_c1656_909791	[A/G]	A	G	3183	3B	71.6822	3B	57.2666	8	.	.	.	.	.	.	.	.	.	.	.	.	.	.	.	3B	109.606	9	.	.	.	3B	143.058	38	3B	48.197	56	3B	3BL	1	1	1	1	1	1	1	1	1	1
683	wsnp_CAP11_c166_172556	[T/C]	T	C	6349	6B	95.3526	6B	96.0324	17	.	.	.	6B	66.599	25	.	.	.	6B	7.263	25	6B	35.045	34	6B	78.496	21	.	.	.	6B	77.546	19	.	.	.	6B	6BS,6DS	1	1	1	1	1	1	1	1	1	1
684	wsnp_CAP11_c1711_934478	[A/G]	A	G	1570	2A	187.86	2A	74.9718	4	2A	0	10	2A	178.079	7	.	.	.	.	.	.	2A	31.882	5	2A	136.644	4	2A	168.383	29	.	.	.	2A	151.572	42	2A	2AS,2DS	1	1	1	1	1	1	0	1	0	1
685	wsnp_CAP11_c1724_940246	[A/C]	A	C	6239	6B	79.9988	.	.	.	.	.	.	6B	63.635	25	.	.	.	.	.	.	.	.	.	6B	69.345	21	.	.	.	.	.	.	.	.	.	6B	.	1	1	1	1	1	1	1	1	1	1
686	wsnp_CAP11_c1737_946813	[T/C]	T	C	1643	2A	223.436	.	.	.	.	.	.	2A	238.484	7	.	.	.	2A	2.099	8	.	.	.	.	.	.	.	.	.	.	.	.	2A	216.829	42	2A	2AS	1	1	1	1	1	1	0	1	1	1
687	wsnp_CAP11_c1740_947838	[T/C]	T	C	4443	5A	98.8089	.	.	.	.	.	.	.	.	.	.	.	.	5A	72.201	19	5A	56.428	27	5A	109.458	16	.	.	.	.	.	.	.	.	.	5A	.	1	1	1	1	1	1	1	1	1	1
688	wsnp_CAP11_c176_177381	[A/G]	A	G	7488	7D3	8.25	.	.	.	.	.	.	.	.	.	.	.	.	7D	19.682	32	.	.	.	.	.	.	.	.	.	.	.	.	.	.	.	7D	7DS	1	1	1	1	1	1	1	1	1	1
689	wsnp_CAP11_c1761_958064	[T/C]	T	C	6891	7A	100.515	7A	80.6819	19	.	.	.	7A	173.287	29	.	.	.	.	.	.	7A	35.307	40	7A	93.724	24	.	.	.	.	.	.	7A	88.478	45	7A	7AS	1	1	1	1	1	1	1	1	1	1
690	wsnp_CAP11_c1787_968410	[A/G]	A	G	1322	2A	82.2688	2A	147.118	4	.	.	.	.	.	.	.	.	.	2A	48.665	7	2A	72.835	5	2A	71.792	4	.	.	.	.	.	.	.	.	.	2A	.	1	1	1	1	1	1	1	1	1	1
691	wsnp_CAP11_c1815_982483	[A/G]	A	G	446	1A	117.003	.	.	.	.	.	.	1A	11.041	1	.	.	.	.	.	.	.	.	.	.	.	.	.	.	.	.	.	.	1A	142.031	53	1A	1DS	1	1	1	1	0	1	1	1	1	1
692	wsnp_CAP11_c1820_985143	[T/C]	T	C	2401	2B	260.553	.	.	.	.	.	.	.	.	.	.	.	.	2B	138.554	9	2B	7.591	8	.	.	.	.	.	.	.	.	.	.	.	.	2B	1BL	1	1	1	0	1	1	1	1	1	1
693	wsnp_CAP11_c1827_988367	[A/C]	A	C	542	1A	169.814	.	.	.	.	.	.	.	.	.	.	.	.	.	.	.	.	.	.	1A	4.841	1	.	.	.	.	.	.	.	.	.	1A	1AS,1BS	0	1	0	1	1	1	1	1	1	1
694	wsnp_CAP11_c1838_993298	[T/C]	T	C	.	.	.	.	.	.	.	.	.	.	.	.	.	.	.	.	.	.	.	.	.	.	.	.	.	.	.	.	.	.	.	.	.	.	1BS,1BL,1DS	1	1	0	0	0	1	1	1	1	1
695	wsnp_CAP11_c1902_1022408	[A/G]	A	G	1000	1B	111.203	.	.	.	.	.	.	.	.	.	.	.	.	1B	39.538	4	1B	7.708	3	.	.	.	.	.	.	1B	44.721	24	1B	0	51	1B	1BS	1	1	0	1	1	1	1	1	1	1
696	wsnp_CAP11_c1902_1022590	[T/C]	T	C	1001	1B	111.203	.	.	.	.	.	.	1B	85.328	4	.	.	.	1B	39.538	4	1B	7.708	3	1B	29.377	2	1B	0	44	1B	44.721	24	1B	0	51	1B	1DS	1	1	1	1	0	1	1	1	1	1
697	wsnp_CAP11_c1956_1045077	[A/G]	A	G	2074	2B	149.356	.	.	.	.	.	.	.	.	.	.	.	.	.	.	.	.	.	.	2B	79.488	5	.	.	.	2B	117.298	28	.	.	.	2B	2DS	1	1	1	1	1	1	1	1	0	1
698	wsnp_CAP11_c203_195421	[T/C]	T	C	7226	7B	53.4583	7B	115.021	20	.	.	.	.	.	.	.	.	.	.	.	.	.	.	.	7B	88.875	26	.	.	.	.	.	.	.	.	.	7B	7AL,7BL,7DL	1	1	1	1	1	1	1	1	1	1
699	wsnp_CAP11_c209_198432	[A/G]	A	G	5412	5D3cult	10.591	5D	10.1971	15	.	.	.	.	.	.	.	.	.	5D	0.854	22	5D	3.887	31	.	.	.	.	.	.	5D	4.345	42	.	.	.	5D	.	1	1	1	1	1	1	1	1	1	1
700	wsnp_CAP11_c209_198467	[A/G]	A	G	5413	5D3cult	10.591	5D	10.1971	15	.	.	.	.	.	.	.	.	.	5D	0.854	22	5D	3.887	31	.	.	.	.	.	.	5D	4.345	42	.	.	.	5D	.	1	1	1	1	1	1	1	1	1	1
701	wsnp_CAP11_c209_198671	[T/C]	T	C	5414	5D3cult	10.591	5D	10.1971	15	.	.	.	.	.	.	.	.	.	5D	0.854	22	5D	3.887	31	.	.	.	.	.	.	5D	4.345	42	.	.	.	5D	.	1	1	1	1	1	1	1	1	1	1
702	wsnp_CAP11_c210_199161	[T/G]	T	G	.	.	.	.	.	.	.	.	.	.	.	.	.	.	.	.	.	.	.	.	.	.	.	.	.	.	.	.	.	.	2A	197.854	42	2A	2AS,2DS,4AL	1	1	1	1	1	1	0	1	0	1
703	wsnp_CAP11_c2100_1109583	[T/G]	T	G	4516	5A	122.719	5A	141.562	13	.	.	.	.	.	.	.	.	.	.	.	.	5A	67.501	27	5A	129.783	16	.	.	.	5A	86.747	25	.	.	.	5A	.	1	1	1	1	1	1	1	1	1	1
704	wsnp_CAP11_c211_199741	[A/G]	A	G	.	.	.	.	.	.	.	.	.	.	.	.	.	.	.	.	.	.	.	.	.	.	.	.	.	.	.	.	.	.	.	.	.	.	1BS,1BL,2AS	1	1	0	0	1	1	0	1	1	1
705	wsnp_CAP11_c2142_1128735	[T/C]	T	C	5498	6A	14.4958	6A	8.5582	16	.	.	.	6A	147.023	24	6A	6.17	31	6A	22.705	24	.	.	.	.	.	.	.	.	.	.	.	.	6A	6.881	52	6A	3BL,6AL,6DL	1	1	1	1	1	1	1	1	1	1
706	wsnp_CAP11_c2158_1135290	[A/G]	A	G	.	.	.	.	.	.	.	.	.	.	.	.	.	.	.	.	.	.	.	.	.	.	.	.	.	.	.	.	.	.	.	.	.	.	1BS	1	1	0	1	1	1	1	1	1	1
707	wsnp_CAP11_c2211_1157166	[T/G]	T	G	6922	7A	103.714	7A	77.1642	19	7A	25.772	41	7A	173.287	29	.	.	.	.	.	.	7A	35.307	40	7A	93.724	24	7A	88.691	32	.	.	.	.	.	.	7A	7AS	1	1	1	1	1	1	1	1	1	1
708	wsnp_CAP11_c225_207483	[T/C]	T	C	3805	4A	137.287	.	.	.	.	.	.	.	.	.	.	.	.	4A	104.609	15	.	.	.	.	.	.	.	.	.	.	.	.	.	.	.	4A	.	1	1	1	1	1	1	1	1	1	1
709	wsnp_CAP11_c2255_1176515	[T/C]	T	C	.	.	.	.	.	.	.	.	.	.	.	.	.	.	.	.	.	.	.	.	.	.	.	.	.	.	.	.	.	.	.	.	.	.	7BS,7DS	1	1	1	1	1	1	1	1	1	1
710	wsnp_CAP11_c23_61357	[A/G]	A	G	82	1A	53.9516	1A	107.366	1	.	.	.	.	.	.	.	.	.	.	.	.	.	.	.	1A	120.562	1	.	.	.	.	.	.	.	.	.	1A	1AL	1	0	1	1	1	1	1	1	1	1
711	wsnp_CAP11_c230_210875	[A/G]	A	G	.	.	.	.	.	.	.	.	.	.	.	.	.	.	.	.	.	.	.	.	.	.	.	.	.	.	.	.	.	.	.	.	.	.	.	1	1	1	1	1	1	1	1	1	1
712	wsnp_CAP11_c2302_1198101	[A/G]	A	G	.	.	.	.	.	.	.	.	.	.	.	.	.	.	.	.	.	.	.	.	.	.	.	.	.	.	.	.	.	.	.	.	.	.	7BL	1	1	1	1	1	1	1	1	1	1
713	wsnp_CAP11_c2307_1200406	[A/G]	A	G	1079	1D	25.6648	.	.	.	.	.	.	.	.	.	1D	8.479	4	1D	4.259	5	.	.	.	1D	83.225	3	.	.	.	.	.	.	.	.	.	1D	1BL,1DL	1	1	1	0	1	0	1	1	1	1
714	wsnp_CAP11_c2309_1201554	[T/C]	T	C	3439	3B	123.583	3B	102.55	8	3B	74.796	20	3B	141.729	14	3B	1.684	15	3B	4.445	13	.	.	.	3B	84.137	9	3B	29.045	33	3B	97.626	38	.	.	.	3B	3DS,4AS,4AL	1	1	1	1	1	1	1	1	1	1
715	wsnp_CAP11_c232_211960	[T/C]	T	C	3085	3B	32.5294	3B	21.2173	8	3B	13.529	20	.	.	.	.	.	.	.	.	.	.	.	.	.	.	.	3B	34.663	58	.	.	.	.	.	.	3B	2AS,3BL	1	1	1	1	1	1	0	1	1	1
716	wsnp_CAP11_c232_212121	[T/C]	T	C	.	.	.	.	.	.	.	.	.	.	.	.	.	.	.	.	.	.	.	.	.	.	.	.	3B	35.263	58	.	.	.	.	.	.	3B	2AS,3BL,3DL,6BL	1	1	1	1	1	1	0	1	1	1
717	wsnp_CAP11_c2352_1220675	[T/C]	T	C	2628	3A	13.7535	.	.	.	.	.	.	.	.	.	.	.	.	.	.	.	3A	10.848	12	.	.	.	.	.	.	.	.	.	.	.	.	3A	3AL,3DL,6BL	1	1	1	1	1	1	1	1	1	1
718	wsnp_CAP11_c24_62115	[A/G]	A	G	1475	2A	115.27	.	.	.	.	.	.	2A	119.115	7	.	.	.	.	.	.	.	.	.	.	.	.	.	.	.	.	.	.	.	.	.	2A	2BL,2DL	1	1	1	1	1	1	1	0	1	0
719	wsnp_CAP11_c2435_1256981	[A/C]	A	C	6956	7A	117.07	.	.	.	.	.	.	7A	153.995	29	.	.	.	.	.	.	.	.	.	.	.	.	.	.	.	.	.	.	.	.	.	7A	7AS	1	1	1	1	1	1	1	1	1	1
720	wsnp_CAP11_c2438_1258747	[A/C]	A	C	2727	3A	65.5362	.	.	.	3A	76.083	18	.	.	.	.	.	.	3A	97.899	12	.	.	.	.	.	.	3A	77.603	27	3A	60.841	33	3A	135.165	50	3A	3AS	1	1	1	1	1	1	1	1	1	1
721	wsnp_CAP11_c2439_1259157	[T/G]	T	G	5118	5B	138.846	.	.	.	.	.	.	.	.	.	5B	39.256	28	.	.	.	.	.	.	.	.	.	.	.	.	.	.	.	.	.	.	5B	.	1	1	1	1	1	1	1	1	1	1
722	wsnp_CAP11_c2439_1259299	[T/C]	T	C	5113	5B	137.888	.	.	.	5B	79.22	33	.	.	.	.	.	.	.	.	.	.	.	.	.	.	.	.	.	.	.	.	.	.	.	.	5B	.	1	1	1	1	1	1	1	1	1	1
723	wsnp_CAP11_c2485_1280612	[A/G]	A	G	6390	6B	102.747	6B	108.098	17	6B	85.972	38	.	.	.	6B	42.684	33	.	.	.	.	.	.	6B	78.496	21	.	.	.	.	.	.	.	.	.	6B	.	1	1	1	1	1	1	1	1	1	1
724	wsnp_CAP11_c2596_1325540	[T/C]	T	C	1023	1B	127.858	1B	133.893	2	1B	19.734	6	.	.	.	.	.	.	.	.	.	.	.	.	.	.	.	.	.	.	1B	9.615	24	1B	2.443	67	1B	1AS,1BS,1DS,2DS	0	1	0	1	0	1	1	1	0	1
725	wsnp_CAP11_c2596_1325713	[T/C]	T	C	.	.	.	.	.	.	.	.	.	.	.	.	.	.	.	.	.	.	.	.	.	.	.	.	.	.	.	.	.	.	.	.	.	.	1BS	1	1	0	1	1	1	1	1	1	1
726	wsnp_CAP11_c262_229860	[A/G]	A	G	.	.	.	.	.	.	.	.	.	.	.	.	.	.	.	.	.	.	.	.	.	.	.	.	.	.	.	.	.	.	.	.	.	.	2AS,2DS	1	1	1	1	1	1	0	1	0	1
727	wsnp_CAP11_c2680_1362020	[T/C]	T	C	.	.	.	.	.	.	.	.	.	.	.	.	.	.	.	.	.	.	.	.	.	.	.	.	.	.	.	.	.	.	.	.	.	.	1DS,4DS	1	1	1	1	0	1	1	1	1	1
728	wsnp_CAP11_c269_233382	[T/G]	T	G	2509	2D	159.285	2D	75.4023	6	.	.	.	.	.	.	.	.	.	2A	4.792	8	.	.	.	.	.	.	2B	109.051	25	.	.	.	.	.	.	2A,2B,2D	2AS,2DS	1	1	1	1	1	1	0	1	0	1
729	wsnp_CAP11_c272_234769	[A/G]	A	G	3213	3B	73.8306	.	.	.	.	.	.	.	.	.	.	.	.	.	.	.	.	.	.	3B	107.137	9	.	.	.	3B	136.047	38	3B	44.087	56	3B	3AS,3BS,3DS	1	1	1	1	1	1	1	1	1	1
730	wsnp_CAP11_c279_238344	[A/G]	A	G	.	.	.	.	.	.	.	.	.	.	.	.	.	.	.	.	.	.	.	.	.	.	.	.	.	.	.	.	.	.	.	.	.	.	.	1	1	1	1	1	1	1	1	1	1
731	wsnp_CAP11_c2817_1415793	[A/G]	A	G	5638	6A	87.6254	.	.	.	.	.	.	.	.	.	.	.	.	6A	54.769	24	.	.	.	.	.	.	.	.	.	6A	56.348	29	.	.	.	6A	6AL	1	1	1	1	1	1	1	1	1	1
732	wsnp_CAP11_c2839_1425826	[T/C]	T	C	7496	7D3	0.01	.	.	.	.	.	.	.	.	.	.	.	.	.	.	.	7D	41.282	46	.	.	.	.	.	.	.	.	.	.	.	.	7D	5DL,7AL,7DL	1	1	1	1	1	1	1	1	1	1
733	wsnp_CAP11_c2865_1435198	[A/G]	A	G	.	.	.	.	.	.	.	.	.	.	.	.	.	.	.	.	.	.	.	.	.	.	.	.	.	.	.	.	.	.	.	.	.	.	7AL,7BL,7DL	1	1	1	1	1	1	1	1	1	1
734	wsnp_CAP11_c287_244799	[T/C]	T	C	905	1B	80.972	.	.	.	.	.	.	.	.	.	.	.	.	1B	63.371	4	1B	8.912	2	.	.	.	1B	40.863	44	1B	94.393	24	.	.	.	1B	1BS,1DS	1	1	0	1	0	1	1	1	1	1
735	wsnp_CAP11_c29_68486	[T/G]	T	G	470	1A	123.06	1A	44.1838	1	.	.	.	1A	2.486	1	1A	54.275	1	1A	57.751	1	1A	38.193	1	.	.	.	.	.	.	1A	82.954	23	.	.	.	1A	1AS,1DS	0	1	1	1	0	1	1	1	1	1
736	wsnp_CAP11_c298_250735	[A/G]	A	G	7067	7A	177.796	7A	10.7328	19	.	.	.	7A	33.406	29	.	.	.	7A	150.575	29	.	.	.	.	.	.	.	.	.	7A	35.461	43	7A	33.731	55	7A	1BS,7AS,7BS	1	1	0	1	1	1	1	1	1	1
737	wsnp_CAP11_c298_250917	[T/C]	T	C	7071	7A	181.909	7A	10.7328	19	.	.	.	7A	26.704	29	.	.	.	.	.	.	.	.	.	.	.	.	.	.	.	.	.	.	7A	33.731	55	7A	1BS,7AS,7DS	1	1	0	1	1	1	1	1	1	1
738	wsnp_CAP11_c299_251377	[T/G]	T	G	.	.	.	.	.	.	.	.	.	.	.	.	.	.	.	.	.	.	.	.	.	.	.	.	.	.	.	5A	88.377	25	.	.	.	5A	7DS	1	1	1	1	1	1	1	1	1	1
739	wsnp_CAP11_c299_251533	[T/C]	T	C	4506	5A	119.321	.	.	.	.	.	.	.	.	.	5A	0	23	5A	55.442	19	5A	65.767	27	.	.	.	.	.	.	.	.	.	.	.	.	5A	.	1	1	1	1	1	1	1	1	1	1
740	wsnp_CAP11_c299_251594	[T/C]	T	C	.	.	.	.	.	.	.	.	.	.	.	.	.	.	.	.	.	.	.	.	.	.	.	.	.	.	.	5A	88.377	25	.	.	.	5A	.	1	1	1	1	1	1	1	1	1	1
741	wsnp_CAP11_c303_253438	[T/G]	T	G	5776	6A	115.764	.	.	.	.	.	.	.	.	.	.	.	.	6A	61.92	24	6A	47.694	33	.	.	.	6A	0	43	6A	48.751	29	.	.	.	6A	4AL,6AS,6DS	1	1	1	1	1	1	1	1	1	1
742	wsnp_CAP11_c307_255609	[T/C]	T	C	2049	2B	146.253	2B	159.288	5	.	.	.	.	.	.	.	.	.	.	.	.	.	.	.	2B	79.488	5	.	.	.	2B	121.272	28	.	.	.	2B	.	1	1	1	1	1	1	1	1	1	1
743	wsnp_CAP11_c318_261649	[A/G]	A	G	2814	3A	82.5516	3A	81.0517	7	3A	89.291	18	.	.	.	.	.	.	.	.	.	3A	55.988	12	3A	88.063	8	3A	82.493	27	3A	64.417	33	3A	117.254	50	3A	3AS,3DS,4AS	1	1	1	1	1	1	1	1	1	1
744	wsnp_CAP11_c32_70127	[A/G]	A	G	2691	3A	58.4282	.	.	.	3A	69.29	18	.	.	.	.	.	.	7B	81.907	31	.	.	.	7B	93.089	26	.	.	.	.	.	.	.	.	.	3A,7B	4AL,7BL,7DL	1	1	1	1	1	1	1	1	1	1
745	wsnp_CAP11_c3219_1585635	[A/G]	A	G	5977	6B	0.633468	6B	1.00503	17	.	.	.	.	.	.	.	.	.	.	.	.	6B	0	34	.	.	.	.	.	.	6B	4.293	19	.	.	.	6B	.	1	1	1	1	1	1	1	1	1	1
746	wsnp_CAP11_c3226_1588070	[T/C]	T	C	2397	2B	259.516	2B	281.698	5	.	.	.	.	.	.	.	.	.	2B	138.128	9	2B	8.143	8	2B	13.827	5	2B	105.514	25	2B	19.816	28	.	.	.	2B	2AS,2DS,4AL	1	1	1	1	1	1	0	1	0	1
747	wsnp_CAP11_c323_263628	[T/C]	T	C	3109	3B	60.0794	.	.	.	.	.	.	3B	78.207	14	.	.	.	.	.	.	3B	2.261	14	.	.	.	3B	83.582	33	3B	151.541	38	3B	65.516	56	3B	2AS,3BL	1	1	1	1	1	1	0	1	1	1
748	wsnp_CAP11_c323_263800	[T/C]	T	C	3110	3B	60.0794	.	.	.	.	.	.	.	.	.	.	.	.	.	.	.	3B	2.261	14	3B	119.828	9	3B	83.582	33	3B	151.541	38	3B	65.516	56	3B	2AS,3AL,3BL,3DL	1	1	1	1	1	1	0	1	1	1
749	wsnp_CAP11_c3271_1608092	[T/C]	T	C	1702	2B	20.4628	.	.	.	.	.	.	.	.	.	.	.	.	.	.	.	2B	12.913	9	.	.	.	.	.	.	.	.	.	.	.	.	2B	2BL,6AL,6BS	1	1	1	1	1	1	1	0	1	1
750	wsnp_CAP11_c3346_1639010	[A/G]	A	G	3957	4A	159.499	.	.	.	.	.	.	4A	144.489	17	4A	76.381	17	.	.	.	.	.	.	4A	117.547	12	.	.	.	.	.	.	.	.	.	4A	4AL	1	1	1	1	1	1	1	1	1	1
751	wsnp_CAP11_c3521_1709956	[A/C]	A	C	.	.	.	.	.	.	.	.	.	.	.	.	.	.	.	.	.	.	.	.	.	.	.	.	.	.	.	.	.	.	.	.	.	.	5AL,5DL	1	1	1	1	1	1	1	1	1	1
752	wsnp_CAP11_c356_280910	[T/C]	T	C	4248	4D	7.99204	.	.	.	.	.	.	4D	0	19	.	.	.	.	.	.	.	.	.	.	.	.	.	.	.	.	.	.	.	.	.	4D	1DS,4DL	1	1	1	1	0	1	1	1	1	1
753	wsnp_CAP11_c3570_1730584	[T/C]	T	C	5586	6A	75.4526	.	.	.	6A	49.392	36	.	.	.	.	.	.	.	.	.	.	.	.	.	.	.	.	.	.	.	.	.	.	.	.	6A	6BL	1	1	1	1	1	1	1	1	1	1
754	wsnp_CAP11_c3570_1730776	[A/G]	A	G	5587	6A	75.4526	.	.	.	6A	49.392	36	.	.	.	.	.	.	.	.	.	.	.	.	.	.	.	.	.	.	.	.	.	.	.	.	6A	.	1	1	1	1	1	1	1	1	1	1
755	wsnp_CAP11_c3599_1741800	[T/C]	T	C	6277	6B	83.0407	6B	81.4028	17	.	.	.	.	.	.	.	.	.	6B	5.977	25	6B	34.498	34	.	.	.	6B	68.886	36	6B	69.978	19	6B	91.773	46	6B	6BS,6DS	1	1	1	1	1	1	1	1	1	1
756	wsnp_CAP11_c360_282889	[A/G]	A	G	1594	2A	201.096	2A	61.9477	4	.	.	.	.	.	.	.	.	.	.	.	.	2A	20.483	5	.	.	.	.	.	.	.	.	.	.	.	.	2A	2AS	1	1	1	1	1	1	0	1	1	1
757	wsnp_CAP11_c3658_1764767	[A/G]	A	G	5399	5B	226.904	.	.	.	.	.	.	5B	223.12	21	.	.	.	.	.	.	.	.	.	5B	0	17	.	.	.	.	.	.	.	.	.	5B	5AL,5DL,7DL	1	1	1	1	1	1	1	1	1	1
758	wsnp_CAP11_c3742_1796552	[T/C]	T	C	3061	3B	11.674	3B	9.10705	8	.	.	.	3B	16.079	14	.	.	.	.	.	.	3B	10.43	17	.	.	.	3B	13.908	58	.	.	.	.	.	.	3B	2AS,3BL,7AL	1	1	1	1	1	1	0	1	1	1
759	wsnp_CAP11_c383_294401	[T/G]	T	G	6836	7A	85.513	7A	101.253	19	.	.	.	.	.	.	.	.	.	.	.	.	7A	32.121	40	.	.	.	7A	99.614	32	7A	17.75	36	7A	77.138	45	7A	7AS	1	1	1	1	1	1	1	1	1	1
760	wsnp_CAP11_c3842_1829821	[T/C]	T	C	2454	2D	59.7227	.	.	.	.	.	.	.	.	.	2D	2.03	11	.	.	.	2D	2.353	10	.	.	.	.	.	.	.	.	.	.	.	.	2D	2BL,2DL,6AL	1	1	1	1	1	1	1	0	1	0
761	wsnp_CAP11_c393_299341	[T/G]	T	G	7040	7A	171.326	.	.	.	7A	39.256	44	.	.	.	7A	18.957	37	7A	144.141	29	7A	41.42	39	7A	34.129	24	.	.	.	7A	35.461	43	7A	0	55	7A	1BS,7AS	1	1	0	1	1	1	1	1	1	1
762	wsnp_CAP11_c3947_1866837	[A/G]	A	G	1792	2B	76.0234	.	.	.	.	.	.	2B	98.637	8	.	.	.	.	.	.	.	.	.	2B	86.312	5	2B	33.876	25	.	.	.	2B	163.319	40	2B	2BL,6AL	1	1	1	1	1	1	1	0	1	1
763	wsnp_CAP11_c3947_1867089	[A/C]	A	C	1794	2B	76.0234	2B	74.2943	5	.	.	.	2B	98.637	8	.	.	.	.	.	.	.	.	.	2B	86.312	5	2B	33.876	25	.	.	.	2B	163.319	40	2B	2BL,2DL,6AL	1	1	1	1	1	1	1	0	1	0
764	wsnp_CAP11_c3968_1874257	[T/C]	T	C	114	1A	57.9509	1A	104.351	1	.	.	.	1A	36.48	1	.	.	.	.	.	.	.	.	.	1A	129.159	1	.	.	.	.	.	.	.	.	.	1A	1AL,IDL	1	0	1	1	1	0	1	1	1	1
765	wsnp_CAP11_c437_321740	[T/C]	T	C	.	.	.	.	.	.	.	.	.	.	.	.	.	.	.	.	.	.	.	.	.	.	.	.	.	.	.	.	.	.	.	.	.	.	1BL,2BL	1	1	1	0	1	1	1	0	1	1
766	wsnp_CAP11_c442_324312	[A/G]	A	G	4821	5B	18.0135	.	.	.	.	.	.	.	.	.	5B	17.903	27	5D	1.272	22	.	.	.	5D	9.537	19	.	.	.	5B	25.659	39	.	.	.	5B,5D	1AS	0	1	1	1	1	1	1	1	1	1
767	wsnp_CAP11_c4558_2144436	[A/C]	A	C	778	1B	47.2134	1B	41.5118	2	.	.	.	.	.	.	1B	60.539	2	1B	72.751	4	1B	24.509	2	.	.	.	.	.	.	1B	113.152	24	1B	29.276	38	1B	1BS	1	1	0	1	1	1	1	1	1	1
768	wsnp_CAP11_c4646_2184257	[A/G]	A	G	.	.	.	.	.	.	.	.	.	.	.	.	.	.	.	.	.	.	.	.	.	.	.	.	.	.	.	.	.	.	.	.	.	.	1BL,2AS,2BL	1	1	1	0	1	1	0	0	1	1
769	wsnp_CAP11_c472_338956	[T/G]	T	G	.	.	.	.	.	.	.	.	.	.	.	.	.	.	.	.	.	.	.	.	.	.	.	.	.	.	.	.	.	.	.	.	.	.	2BL	1	1	1	1	1	1	1	0	1	1
770	wsnp_CAP11_c4938_2315244	[T/C]	T	C	5536	6A	37.8023	6A	23.6271	16	.	.	.	.	.	.	.	.	.	6A	33.704	24	6A	22.892	33	6A	136.861	20	.	.	.	.	.	.	.	.	.	6A	2BL,3BL,6AL,7AL	1	1	1	1	1	1	1	0	1	1
771	wsnp_CAP11_c5240_2436441	[A/G]	A	G	1951	2B	126.285	2B	80.8888	5	.	.	.	2B	110.878	8	.	.	.	2B	66.119	9	2B	45.121	8	.	.	.	2B	50.885	25	2B	132.099	28	2B	128.404	40	2B	2BL,2DL	1	1	1	1	1	1	1	0	1	0
772	wsnp_CAP11_c5255_2442548	[A/G]	A	G	2075	2B	149.356	.	.	.	.	.	.	.	.	.	.	.	.	.	.	.	.	.	.	2B	79.488	5	.	.	.	2B	115.973	28	.	.	.	2B	2AS,2DS	1	1	1	1	1	1	0	1	0	1
773	wsnp_CAP11_c530_369045	[T/C]	T	C	3343	3B	94.6444	.	.	.	.	.	.	3B	115.888	14	.	.	.	.	.	.	.	.	.	3B	89.913	9	.	.	.	.	.	.	.	.	.	3B	3AS	1	1	1	1	1	1	1	1	1	1
774	wsnp_CAP11_c543_375296	[T/C]	T	C	.	.	.	.	.	.	.	.	.	.	.	.	.	.	.	.	.	.	.	.	.	.	.	.	.	.	.	.	.	.	.	.	.	.	.	1	1	1	1	1	1	1	1	1	1
775	wsnp_CAP11_c543_375403	[A/G]	A	G	847	1B	65.5228	1B	56.6026	2	1B	32.902	4	1B	33.523	4	1B	39.525	2	1B	69.912	4	.	.	.	.	.	.	1B	51.761	44	1B	106.114	24	.	.	.	1B	1BS	1	1	0	1	1	1	1	1	1	1
776	wsnp_CAP11_c5474_2542512	[T/C]	T	C	1952	2B	126.285	2B	80.8888	5	.	.	.	2B	110.878	8	.	.	.	2B	66.119	9	2B	45.121	8	.	.	.	2B	50.885	25	2B	132.099	28	2B	128.404	40	2B	2BL,2DL	1	1	1	1	1	1	1	0	1	0
777	wsnp_CAP11_c5474_2542616	[T/C]	T	C	1953	2B	126.285	2B	80.8888	5	.	.	.	2B	110.878	8	.	.	.	2B	66.119	9	2B	45.121	8	.	.	.	2B	50.885	25	2B	132.099	28	2B	128.404	40	2B	2BL,2DL	1	1	1	1	1	1	1	0	1	0
778	wsnp_CAP11_c5554_2579815	[T/G]	T	G	2189	2B	160.442	2B	129.044	5	.	.	.	.	.	.	.	.	.	2B	77.226	9	2B	42.855	8	.	.	.	.	.	.	.	.	.	.	.	.	2B	.	1	1	1	1	1	1	1	1	1	1
779	wsnp_CAP11_c5554_2579994	[A/G]	A	G	2200	2B	161.053	.	.	.	.	.	.	.	.	.	.	.	.	2B	78.119	9	.	.	.	.	.	.	.	.	.	.	.	.	.	.	.	2B	.	1	1	1	1	1	1	1	1	1	1
780	wsnp_CAP11_c5554_2580044	[A/C]	A	C	2190	2B	160.442	2B	126.526	5	.	.	.	.	.	.	.	.	.	2B	77.226	9	2B	42.855	8	.	.	.	.	.	.	.	.	.	.	.	.	2B	.	1	1	1	1	1	1	1	1	1	1
781	wsnp_CAP11_c558_382875	[T/C]	T	C	3219	3B	73.8306	.	.	.	3B	46.011	20	.	.	.	3B	39.092	15	.	.	.	.	.	.	3B	107.137	9	.	.	.	3B	136.047	38	3B	44.087	56	3B	3BS	1	1	1	1	1	1	1	1	1	1
782	wsnp_CAP11_c575_392117	[A/G]	A	G	4141	4B	68.3286	4B	70.9984	11	4B	22.294	25	4B	57.778	18	4B	7.316	20	.	.	.	.	.	.	.	.	.	4B	53.981	42	4B	61.276	41	4B	64.835	39	4B	1DS,3BS,4BS,4DS	1	1	1	1	0	1	1	1	1	1
783	wsnp_CAP11_c589_398835	[T/G]	T	G	7089	7B	0	7B	190.989	20	.	.	.	7B	0	31	.	.	.	.	.	.	.	.	.	7B	3.531	27	.	.	.	.	.	.	.	.	.	7B	7AL,7BL,7DL	1	1	1	1	1	1	1	1	1	1
784	wsnp_CAP11_c59_99263	[T/C]	T	C	3515	3B	163.739	.	.	.	.	.	.	.	.	.	.	.	.	.	.	.	.	.	.	3B	30.745	9	.	.	.	.	.	.	.	.	.	3B	3BS	1	1	1	1	1	1	1	1	1	1
785	wsnp_CAP11_c59_99317	[T/C]	T	C	3516	3B	163.739	.	.	.	3B	15.66	21	3B	0	15	.	.	.	.	.	.	3B	19.792	15	3B	30.745	9	.	.	.	3B	57.141	38	.	.	.	3B	3BS,3DS,4AS	1	1	1	1	1	1	1	1	1	1
786	wsnp_CAP11_c59_99702	[A/G]	A	G	3517	3B	163.739	.	.	.	3B	15.66	21	3B	0	15	.	.	.	.	.	.	3B	19.792	15	3B	30.745	9	.	.	.	3B	57.141	38	.	.	.	3B	3BS,3DS,4AS,4AL	1	1	1	1	1	1	1	1	1	1
787	wsnp_CAP11_c59_99769	[T/C]	T	C	3518	3B	163.739	.	.	.	3B	15.66	21	3B	0	15	.	.	.	.	.	.	3B	19.792	15	3B	30.745	9	.	.	.	3B	57.141	38	.	.	.	3B	3BS,3DS,4AS	1	1	1	1	1	1	1	1	1	1
788	wsnp_CAP11_c592_400447	[T/C]	T	C	6823	7A	82.3403	7A	102.761	19	.	.	.	7A	179.18	29	.	.	.	7A	77.218	29	7A	32.121	40	.	.	.	.	.	.	7A	17.75	36	.	.	.	7A	7AS,7DS	1	1	1	1	1	1	1	1	1	1
789	wsnp_CAP11_c6249_2889355	[A/G]	A	G	.	.	.	.	.	.	.	.	.	.	.	.	.	.	.	.	.	.	.	.	.	.	.	.	.	.	.	.	.	.	.	.	.	.	.	1	1	1	1	1	1	1	1	1	1
790	wsnp_CAP11_c6264_2895652	[A/G]	A	G	825	1B	60.2512	.	.	.	.	.	.	1B	18.174	4	.	.	.	.	.	.	.	.	.	1B	83.463	2	.	.	.	.	.	.	.	.	.	1B	1BS,7DL	1	1	0	1	1	1	1	1	1	1
791	wsnp_CAP11_c6309_2915345	[T/C]	T	C	1408	2A	85.521	2A	182.913	4	.	.	.	.	.	.	.	.	.	2A	48.881	7	2A	72.835	5	.	.	.	.	.	.	.	.	.	.	.	.	2A	2AS	1	1	1	1	1	1	0	1	1	1
792	wsnp_CAP11_c631_419930	[T/C]	T	C	759	1B	45.0585	.	.	.	.	.	.	1B	31.754	4	.	.	.	.	.	.	1B	24.509	2	1B	89.009	2	.	.	.	.	.	.	.	.	.	1B	1BS,3BL	1	1	0	1	1	1	1	1	1	1
793	wsnp_CAP11_c631_420055	[T/C]	T	C	.	.	.	.	.	.	.	.	.	.	.	.	.	.	.	.	.	.	.	.	.	.	.	.	.	.	.	.	.	.	.	.	.	.	1AS,1BS	0	1	0	1	1	1	1	1	1	1
794	wsnp_CAP11_c639_424059	[T/C]	T	C	7441	7B	166.51	.	.	.	.	.	.	.	.	.	.	.	.	7B	4.2	31	.	.	.	.	.	.	7A	12.65	32	.	.	.	7A	35.073	55	7A,7B	1BS,7AS,7BS,7DS	1	1	0	1	1	1	1	1	1	1
795	wsnp_CAP11_c639_424134	[A/G]	A	G	7070	7A	180.694	7A	10.7328	19	.	.	.	7A	28.567	29	.	.	.	.	.	.	.	.	.	.	.	.	7A	12.65	32	7A	35.461	43	7A	35.073	55	7A	1BS,7AS,7BS,7DS	1	1	0	1	1	1	1	1	1	1
796	wsnp_CAP11_c651_429138	[T/C]	T	C	6716	7A	66.9533	7A	112.309	19	.	.	.	7A	181.38	29	.	.	.	.	.	.	.	.	.	7A	101.568	24	7A	102.265	32	.	.	.	.	.	.	7A	7AL,7BL	1	1	1	1	1	1	1	1	1	1
797	wsnp_CAP11_c651_429263	[A/G]	A	G	6715	7A	66.9533	7A	112.309	19	.	.	.	7A	181.38	29	.	.	.	.	.	.	.	.	.	7A	101.568	24	7A	102.265	32	.	.	.	.	.	.	7A	7AL	1	1	1	1	1	1	1	1	1	1
798	wsnp_CAP11_c651_429294	[A/G]	A	G	6714	7A	66.9533	7A	112.309	19	.	.	.	7A	181.38	29	.	.	.	.	.	.	.	.	.	7A	101.568	24	7A	102.265	32	.	.	.	.	.	.	7A	7AL	1	1	1	1	1	1	1	1	1	1
799	wsnp_CAP11_c68_106078	[T/C]	T	C	2978	3A	131.681	3A	43.2176	7	3A	134.926	18	3A	11.903	12	.	.	.	.	.	.	.	.	.	.	.	.	.	.	.	3A	103.353	33	3A	56.91	50	3A	4DL	1	1	1	1	1	1	1	1	1	1
800	wsnp_CAP11_c681_443861	[T/C]	T	C	6307	6B	88.8235	6B	86.9615	17	6B	81.445	38	6B	66.599	25	6B	50.522	33	.	.	.	6B	35.045	34	.	.	.	.	.	.	6B	76.081	19	.	.	.	6B	6AS,6BS	1	1	1	1	1	1	1	1	1	1
801	wsnp_CAP11_c706_455304	[A/G]	A	G	.	.	.	.	.	.	.	.	.	.	.	.	.	.	.	.	.	.	.	.	.	.	.	.	.	.	.	.	.	.	.	.	.	.	1BL,4DL	1	1	1	0	1	1	1	1	1	1
802	wsnp_CAP11_c71_108454	[A/G]	A	G	1015	1B	123.433	.	.	.	.	.	.	.	.	.	.	.	.	.	.	.	1B	32.918	3	.	.	.	.	.	.	.	.	.	.	.	.	1B	1AS,1BS,1DS	0	1	0	1	0	1	1	1	1	1
803	wsnp_CAP11_c710_458019	[T/C]	T	C	14	1A	10.2002	1A	143.97	1	.	.	.	.	.	.	.	.	.	1A	2.761	2	.	.	.	.	.	.	1A	4.543	28	.	.	.	.	.	.	1A	1AL,3BS	1	0	1	1	1	1	1	1	1	1
804	wsnp_CAP11_c739_471760	[A/G]	A	G	.	.	.	.	.	.	.	.	.	.	.	.	.	.	.	.	.	.	.	.	.	.	.	.	.	.	.	.	.	.	.	.	.	.	.	1	1	1	1	1	1	1	1	1	1
805	wsnp_CAP11_c76_113375	[T/C]	T	C	762	1B	46.245	1B	40.0042	2	.	.	.	.	.	.	.	.	.	1B	73.621	4	1B	24.509	2	.	.	.	.	.	.	1B	114.18	24	1B	31.08	38	1B	1BS	1	1	0	1	1	1	1	1	1	1
806	wsnp_CAP11_c763_483530	[T/C]	T	C	.	.	.	.	.	.	.	.	.	.	.	.	.	.	.	.	.	.	.	.	.	.	.	.	.	.	.	.	.	.	.	.	.	.	6AL,6BL,6DL	1	1	1	1	1	1	1	1	1	1
807	wsnp_CAP11_c765_484572	[T/G]	T	G	.	.	.	.	.	.	.	.	.	.	.	.	.	.	.	.	.	.	.	.	.	.	.	.	.	.	.	.	.	.	.	.	.	.	3AL,3BL,3DL	1	1	1	1	1	1	1	1	1	1
808	wsnp_CAP11_c78_114341	[A/G]	A	G	6924	7A	104.366	7A	76.1592	19	.	.	.	.	.	.	.	.	.	7A	84.264	29	7A	35.307	40	.	.	.	7A	88.691	32	.	.	.	.	.	.	7A	7AS,7DS	1	1	1	1	1	1	1	1	1	1
809	wsnp_CAP11_c802_502739	[A/G]	A	G	7135	7B	29.6799	7B	154.1	20	.	.	.	7B	17.463	31	.	.	.	.	.	.	.	.	.	7B	100.86	26	.	.	.	7B	46.535	30	7B	27.004	47	7B	.	1	1	1	1	1	1	1	1	1	1
810	wsnp_CAP11_c827_513472	[A/G]	A	G	6928	7A	104.863	7A	75.6567	19	.	.	.	7A	173.287	29	.	.	.	.	.	.	.	.	.	7A	93.724	24	.	.	.	.	.	.	.	.	.	7A	1BS,7AS	1	1	0	1	1	1	1	1	1	1
811	wsnp_CAP11_c8366_3622210	[T/G]	T	G	3705	4A	66.6168	4A	151.997	10	4A	47.455	24	.	.	.	.	.	.	4A	47.923	15	4A	35.979	20	4A	45.889	12	4A	51.507	37	.	.	.	.	.	.	4A	4AL,7AL	1	1	1	1	1	1	1	1	1	1
812	wsnp_CAP11_c838_518859	[T/C]	T	C	1472	2A	113.671	.	.	.	.	.	.	2A	116.446	7	.	.	.	2A	50.409	7	.	.	.	2A	73.513	4	.	.	.	.	.	.	.	.	.	2A	2AS,2DS	1	1	1	1	1	1	0	1	0	1
813	wsnp_CAP11_c84_120095	[A/C]	A	C	4142	4B	68.3286	.	.	.	4B	22.294	25	.	.	.	.	.	.	.	.	.	.	.	.	.	.	.	.	.	.	.	.	.	.	.	.	4B	4AL,4BS	1	1	1	1	1	1	1	1	1	1
814	wsnp_CAP11_c847_522893	[A/G]	A	G	7223	7B	52.5362	7B	116.528	20	.	.	.	.	.	.	.	.	.	.	.	.	.	.	.	7B	88.875	26	.	.	.	.	.	.	.	.	.	7B	7BL,7DL	1	1	1	1	1	1	1	1	1	1
815	wsnp_CAP11_c850_523955	[A/G]	A	G	.	.	.	.	.	.	.	.	.	.	.	.	.	.	.	.	.	.	.	.	.	.	.	.	.	.	.	.	.	.	.	.	.	.	1DL	1	1	1	1	1	0	1	1	1	1
816	wsnp_CAP11_c851_524280	[A/G]	A	G	.	.	.	.	.	.	.	.	.	.	.	.	.	.	.	.	.	.	.	.	.	.	.	.	.	.	.	.	.	.	.	.	.	.	2BL	1	1	1	1	1	1	1	0	1	1
817	wsnp_CAP11_c8597_3709328	[A/G]	A	G	1074	1D	22.6599	.	.	.	.	.	.	.	.	.	.	.	.	1D	2.215	5	1D	0.578	4	.	.	.	.	.	.	.	.	.	1B	47.463	38	1B,1D	1DL	1	1	1	1	1	0	1	1	1	1
818	wsnp_CAP11_c884_540663	[T/C]	T	C	.	.	.	.	.	.	.	.	.	.	.	.	.	.	.	.	.	.	.	.	.	.	.	.	.	.	.	.	.	.	.	.	.	.	1AL,IBL,1DL	1	0	1	0	1	0	1	1	1	1
819	wsnp_CAP11_c898_547108	[T/C]	T	C	.	.	.	.	.	.	.	.	.	.	.	.	.	.	.	.	.	.	.	.	.	.	.	.	.	.	.	.	.	.	.	.	.	.	7AS,7BS,7DS	1	1	1	1	1	1	1	1	1	1
820	wsnp_CAP11_c905_550912	[A/G]	A	G	1426	2A	89.1325	2A	176.878	4	2B	42.375	11	.	.	.	.	.	.	2A	48.881	7	2A	72.835	5	.	.	.	.	.	.	.	.	.	.	.	.	2A,2B	.	1	1	1	1	1	1	1	1	1	1
821	wsnp_CAP11_c923_558715	[A/G]	A	G	4323	5A	38.1209	.	.	.	5A	0.552	30	5A	186.523	20	.	.	.	.	.	.	.	.	.	.	.	.	5A	24.686	45	.	.	.	.	.	.	5A	.	1	1	1	1	1	1	1	1	1	1
822	wsnp_CAP11_c948_571287	[A/G]	A	G	5067	5B	125.892	.	.	.	.	.	.	5B	163.348	21	.	.	.	.	.	.	.	.	.	.	.	.	.	.	.	.	.	.	5B	46.505	44	5B	4DL,5BL	1	1	1	1	1	1	1	1	1	1
823	wsnp_CAP11_c949_571671	[A/G]	A	G	.	.	.	.	.	.	.	.	.	.	.	.	.	.	.	.	.	.	.	.	.	.	.	.	.	.	.	.	.	.	.	.	.	.	6BS,6DS	1	1	1	1	1	1	1	1	1	1
824	wsnp_CAP11_c949_571734	[A/C]	A	C	6455	6B	147.535	6B	156.579	17	.	.	.	.	.	.	.	.	.	.	.	.	.	.	.	.	.	.	.	.	.	6B	4.857	31	6B	5.394	46	6B	6BS,6DS	1	1	1	1	1	1	1	1	1	1
825	wsnp_CAP11_c951_572693	[A/G]	A	G	4594	5A	140.672	.	.	.	.	.	.	.	.	.	.	.	.	5A	30.219	19	.	.	.	5A	135.92	16	.	.	.	5A	62.269	25	5A	218.121	41	5A	5AL	1	1	1	1	1	1	1	1	1	1
826	wsnp_CAP11_c992_593615	[T/G]	T	G	3939	4A	157.538	4A	58.9991	10	.	.	.	4A	148.791	17	4A	75.72	17	.	.	.	.	.	.	4A	116.976	12	.	.	.	4A	68.312	34	.	.	.	4A	4AL,4DS	1	1	1	1	1	1	1	1	1	1
827	wsnp_CAP11_rep_c4009_1892626	[T/C]	T	C	.	.	.	7D	109.216	21	.	.	.	7D	0	33	.	.	.	.	.	.	.	.	.	7D	6.869	30	.	.	.	4A	2.649	40	.	.	.	4A,7D	7DL	1	1	1	1	1	1	1	1	1	1
828	wsnp_CAP11_rep_c4009_1892800	[T/C]	T	C	.	.	.	.	.	.	.	.	.	.	.	.	.	.	.	.	.	.	.	.	.	7D	6.869	30	4A	67.056	37	.	.	.	.	.	.	4A,7D	1BL,2AS,2BL,7AL,7DL	1	1	1	0	1	1	0	0	1	1
829	wsnp_CAP11_rep_c4012_1894511	[T/C]	T	C	1954	2B	126.285	2B	80.8888	5	.	.	.	2B	110.878	8	.	.	.	2B	66.119	9	2B	45.121	8	.	.	.	2B	50.885	25	2B	132.099	28	2B	128.404	40	2B	2BL,2DL	1	1	1	1	1	1	1	0	1	0
830	wsnp_CAP11_rep_c4017_1896951	[T/C]	T	C	1097	1D	48.1546	1D	157.297	3	.	.	.	.	.	.	.	.	.	1D	28.603	5	1D	26.967	4	.	.	.	.	.	.	.	.	.	.	.	.	1D	1DL,5DL	1	1	1	1	1	0	1	1	1	1
831	wsnp_CAP11_rep_c4022_1899648	[A/G]	A	G	.	.	.	.	.	.	.	.	.	.	.	.	.	.	.	.	.	.	.	.	.	.	.	.	.	.	.	.	.	.	.	.	.	.	3DL,7DL	1	1	1	1	1	1	1	1	1	1
832	wsnp_CAP11_rep_c4027_1902057	[A/G]	A	G	7273	7B	65.243	7B	99.8682	20	.	.	.	.	.	.	.	.	.	7B	73.213	31	.	.	.	7B	82.078	26	5B	40.08	26	7B	72.587	30	7B	57.705	47	5B,7B	4AL,5DL,7AS,7BS	1	1	1	1	1	1	1	1	1	1
833	wsnp_CAP11_rep_c4028_1902455	[T/C]	T	C	2257	2B	185.669	.	.	.	2B	51.949	11	.	.	.	.	.	.	.	.	.	.	.	.	2B	71.464	5	.	.	.	.	.	.	2B	104.974	40	2B	2AS,2BL	1	1	1	1	1	1	0	0	1	1
834	wsnp_CAP11_rep_c4066_1921894	[T/C]	T	C	6633	7A	22.1502	7A	170.745	19	.	.	.	7A	34.854	30	.	.	.	.	.	.	7A	19.84	41	.	.	.	.	.	.	7A	124.256	36	7A	30.374	65	7A	7DL	1	1	1	1	1	1	1	1	1	1
835	wsnp_CAP11_rep_c4073_1924782	[T/G]	T	G	4365	5A	60.1282	5A	66.7734	13	.	.	.	.	.	.	.	.	.	.	.	.	5A	19.583	27	.	.	.	.	.	.	.	.	.	5A	54.807	41	5A	5DL	1	1	1	1	1	1	1	1	1	1
836	wsnp_CAP11_rep_c4076_1926235	[A/G]	A	G	7355	7B	104.396	7B	71.3989	20	7B	67.256	46	.	.	.	7B	2.816	40	7B	49.862	31	.	.	.	.	.	.	.	.	.	.	.	.	.	.	.	7B	7BS,7DS	1	1	1	1	1	1	1	1	1	1
837	wsnp_CAP11_rep_c4105_1940985	[A/G]	A	G	2065	2B	149.013	2B	163.308	5	.	.	.	.	.	.	.	.	.	.	.	.	.	.	.	2B	79.488	5	.	.	.	2B	117.298	28	.	.	.	2B	2DS	1	1	1	1	1	1	1	1	0	1
838	wsnp_CAP11_rep_c4105_1941066	[T/C]	T	C	2076	2B	149.356	.	.	.	.	.	.	.	.	.	.	.	.	.	.	.	.	.	.	2B	79.488	5	.	.	.	2B	117.298	28	.	.	.	2B	2AS	1	1	1	1	1	1	0	1	1	1
839	wsnp_CAP11_rep_c4111_1943520	[A/G]	A	G	2283	2B	192.19	.	.	.	.	.	.	.	.	.	2D	1.033	10	.	.	.	2B	31.811	8	.	.	.	.	.	.	.	.	.	2D	17.002	48	2B,2D	.	1	1	1	1	1	1	1	1	1	1
840	wsnp_CAP11_rep_c4111_1943544	[T/C]	T	C	2284	2B	192.19	.	.	.	.	.	.	.	.	.	2D	1.033	10	.	.	.	2B	31.811	8	.	.	.	.	.	.	.	.	.	2D	18.633	48	2B,2D	.	1	1	1	1	1	1	1	1	1	1
841	wsnp_CAP11_rep_c4118_1946999	[T/C]	T	C	1239	2A	35.1631	2A	243.626	4	.	.	.	2A	43.338	7	.	.	.	.	.	.	.	.	.	2A	18.284	4	.	.	.	.	.	.	.	.	.	2A	2BL,4AL,6AL,6BS	1	1	1	1	1	1	1	0	1	1
842	wsnp_CAP11_rep_c4122_1949294	[A/G]	A	G	6042	6B	36.3209	.	.	.	.	.	.	6B	66.599	25	6B	68.814	33	6B	0	25	.	.	.	.	.	.	.	.	.	6B	51.034	19	6B	150.351	46	6B	6BL	1	1	1	1	1	1	1	1	1	1
843	wsnp_CAP11_rep_c4123_1949904	[A/G]	A	G	.	.	.	.	.	.	.	.	.	.	.	.	.	.	.	.	.	.	.	.	.	.	.	.	.	.	.	1B	84.644	24	.	.	.	1B	1BS	1	1	0	1	1	1	1	1	1	1
844	wsnp_CAP11_rep_c4123_1949936	[A/C]	A	C	.	.	.	.	.	.	.	.	.	.	.	.	.	.	.	.	.	.	.	.	.	.	.	.	.	.	.	1B	85.506	24	.	.	.	1B	.	1	1	1	1	1	1	1	1	1	1
845	wsnp_CAP11_rep_c4135_1956064	[A/G]	A	G	1318	2A	81.2806	.	.	.	.	.	.	.	.	.	.	.	.	2A	48.024	7	2A	72.835	5	.	.	.	.	.	.	.	.	.	.	.	.	2A	1DS	1	1	1	1	0	1	1	1	1	1
846	wsnp_CAP11_rep_c4138_1957291	[T/C]	T	C	1018	1B	123.568	.	.	.	.	.	.	.	.	.	.	.	.	1B	17.262	4	.	.	.	.	.	.	.	.	.	1B	17.963	24	.	.	.	1B	1AS,1BS	0	1	0	1	1	1	1	1	1	1
847	wsnp_CAP11_rep_c4138_1957384	[A/G]	A	G	.	.	.	.	.	.	.	.	.	.	.	.	.	.	.	.	.	.	.	.	.	.	.	.	.	.	.	.	.	.	.	.	.	.	1AS,1BS	0	1	0	1	1	1	1	1	1	1
848	wsnp_CAP11_rep_c4138_1957470	[T/C]	T	C	1019	1B	123.568	.	.	.	.	.	.	.	.	.	.	.	.	1B	17.262	4	.	.	.	.	.	.	.	.	.	1B	17.963	24	.	.	.	1B	1BS,1DS	1	1	0	1	0	1	1	1	1	1
849	wsnp_CAP11_rep_c4143_1959234	[T/C]	T	C	3184	3B	71.6822	3B	57.2666	8	.	.	.	.	.	.	.	.	.	.	.	.	.	.	.	3B	109.606	9	.	.	.	.	.	.	.	.	.	3B	3AL,3BL	1	1	1	1	1	1	1	1	1	1
850	wsnp_CAP11_rep_c4151_1963100	[T/C]	T	C	4551	5A	125.174	5A	144.075	13	.	.	.	5A	62.976	20	.	.	.	.	.	.	5A	68.059	27	.	.	.	.	.	.	5A	85.759	25	5A	176.853	41	5A	2DS,4AL	1	1	1	1	1	1	1	1	0	1
851	wsnp_CAP11_rep_c4157_1965583	[T/C]	T	C	2626	3A	12.8468	3A	141.53	7	3A	9	18	.	.	.	3A	14.384	14	.	.	.	3A	8.466	12	.	.	.	3A	16.666	27	3A	10.786	33	.	.	.	3A	3AL,3DL,4AL,6BL	1	1	1	1	1	1	1	1	1	1
852	wsnp_CAP11_rep_c4159_1966331	[T/C]	T	C	.	.	.	.	.	.	.	.	.	.	.	.	.	.	.	.	.	.	.	.	.	.	.	.	.	.	.	.	.	.	.	.	.	.	2BL,2DL	1	1	1	1	1	1	1	0	1	0
853	wsnp_CAP11_rep_c4170_1971400	[T/C]	T	C	3920	4A	153.449	.	.	.	.	.	.	.	.	.	.	.	.	4A	108.008	15	.	.	.	.	.	.	.	.	.	.	.	.	2D	15.381	48	2D,4A	2DS,4AL,7AS	1	1	1	1	1	1	1	1	0	1
854	wsnp_CAP11_rep_c4185_1977142	[A/G]	A	G	868	1B	69.6144	.	.	.	.	.	.	1B	36.252	4	1B	36.972	2	.	.	.	1B	11.743	2	.	.	.	1B	51.761	44	.	.	.	1B	16.721	38	1B	1BS,1DS	1	1	0	1	0	1	1	1	1	1
855	wsnp_CAP11_rep_c4226_1995152	[A/G]	A	G	2963	3A	126.587	.	.	.	.	.	.	3A	19.731	12	3A	23.696	13	.	.	.	3A	77.498	12	3A	131.374	8	3A	122.859	27	3A	100.687	33	.	.	.	3A	3AS	1	1	1	1	1	1	1	1	1	1
856	wsnp_CAP11_rep_c4229_1996843	[A/G]	A	G	.	.	.	.	.	.	.	.	.	.	.	.	.	.	.	.	.	.	.	.	.	.	.	.	.	.	.	.	.	.	1A	158.716	53	1A	1AS	0	1	1	1	1	1	1	1	1	1
857	wsnp_CAP11_rep_c4252_2008788	[T/C]	T	C	.	.	.	.	.	.	.	.	.	.	.	.	.	.	.	.	.	.	.	.	.	.	.	.	.	.	.	.	.	.	.	.	.	.	1BL,2DS	1	1	1	0	1	1	1	1	0	1
858	wsnp_CAP11_rep_c4253_2009273	[T/C]	T	C	956	1B	90.9829	1B	80.9726	2	.	.	.	1B	52.335	4	.	.	.	1B	54.333	4	1B	0.565	2	.	.	.	.	.	.	1B	84.644	24	.	.	.	1B	1AS	0	1	1	1	1	1	1	1	1	1
859	wsnp_CAP11_rep_c4288_2024322	[T/G]	T	G	.	.	.	.	.	.	.	.	.	.	.	.	.	.	.	.	.	.	.	.	.	.	.	.	.	.	.	.	.	.	.	.	.	.	5AL,5DL	1	1	1	1	1	1	1	1	1	1
860	wsnp_CAP11_rep_c4297_2028653	[A/G]	A	G	5976	6B	0.313598	6B	0.502517	17	.	.	.	6B	0	25	.	.	.	.	.	.	.	.	.	6B	0	21	.	.	.	6B	4.293	19	.	.	.	6B	6BL	1	1	1	1	1	1	1	1	1	1
861	wsnp_CAP11_rep_c4300_2030142	[T/C]	T	C	6043	6B	36.3209	.	.	.	.	.	.	6B	66.599	25	.	.	.	6B	0	25	.	.	.	.	.	.	.	.	.	6B	51.034	19	6B	150.351	46	6B	6BL,6DL	1	1	1	1	1	1	1	1	1	1
862	wsnp_CAP11_rep_c4300_2030261	[T/C]	T	C	6045	6B	36.3209	.	.	.	.	.	.	6B	58.61	25	.	.	.	6B	0	25	.	.	.	.	.	.	.	.	.	6B	51.034	19	6B	150.351	46	6B	.	1	1	1	1	1	1	1	1	1	1
863	wsnp_CAP11_rep_c4303_2031504	[A/G]	A	G	.	.	.	.	.	.	.	.	.	.	.	.	.	.	.	.	.	.	.	.	.	.	.	.	.	.	.	.	.	.	.	.	.	.	2AS,2DS	1	1	1	1	1	1	0	1	0	1
864	wsnp_CAP11_rep_c4303_2031651	[A/G]	A	G	1407	2A	85.521	2A	182.913	4	.	.	.	.	.	.	.	.	.	2A	48.881	7	2A	72.835	5	.	.	.	.	.	.	.	.	.	.	.	.	2A	2AS,2BL	1	1	1	1	1	1	0	0	1	1
865	wsnp_CAP11_rep_c4346_2050918	[T/C]	T	C	7039	7A	171.326	.	.	.	7A	39.256	44	.	.	.	.	.	.	7A	144.141	29	7A	41.42	39	7A	34.129	24	.	.	.	7A	35.461	43	7A	9.677	55	7A	1BS,7AS	1	1	0	1	1	1	1	1	1	1
866	wsnp_CAP11_rep_c4346_2051052	[T/C]	T	C	7032	7A	170.562	.	.	.	7A	39.362	44	.	.	.	7A	18.382	37	7A	144.141	29	7A	41.42	39	7A	34.129	24	.	.	.	.	.	.	7A	9.677	55	7A	1BS,7AS,7DS	1	1	0	1	1	1	1	1	1	1
867	wsnp_CAP11_rep_c4360_2057335	[T/C]	T	C	.	.	.	.	.	.	.	.	.	.	.	.	.	.	.	.	.	.	.	.	.	.	.	.	.	.	.	.	.	.	.	.	.	.	4DL	1	1	1	1	1	1	1	1	1	1
868	wsnp_CAP11_rep_c4382_2067038	[T/C]	T	C	5400	5B	226.904	.	.	.	.	.	.	5B	223.12	21	.	.	.	.	.	.	.	.	.	5B	0	17	.	.	.	.	.	.	.	.	.	5B	4DL,5BL,7DL	1	1	1	1	1	1	1	1	1	1
869	wsnp_CAP11_rep_c4487_2113015	[A/G]	A	G	1955	2B	126.285	2B	80.8888	5	.	.	.	2B	110.878	8	.	.	.	2B	66.119	9	2B	45.121	8	.	.	.	2B	50.885	25	2B	132.099	28	2B	128.404	40	2B	2BL,2DL	1	1	1	1	1	1	1	0	1	0
870	wsnp_CAP11_rep_c4580_2154541	[A/G]	A	G	.	.	.	.	.	.	.	.	.	.	.	.	.	.	.	.	.	.	.	.	.	.	.	.	.	.	.	.	.	.	.	.	.	.	1DL,6DS,6DL	1	1	1	1	1	0	1	1	1	1
871	wsnp_CAP11_rep_c5005_2344490	[A/G]	A	G	.	.	.	.	.	.	.	.	.	.	.	.	.	.	.	.	.	.	.	.	.	.	.	.	.	.	.	.	.	.	.	.	.	.	.	1	1	1	1	1	1	1	1	1	1
872	wsnp_CAP11_rep_c5024_2352900	[T/C]	T	C	1406	2A	85.521	2A	182.913	4	.	.	.	.	.	.	.	.	.	2A	48.881	7	2A	72.835	5	.	.	.	.	.	.	.	.	.	.	.	.	2A	2AS	1	1	1	1	1	1	0	1	1	1
873	wsnp_CAP11_rep_c5124_2393868	[T/C]	T	C	1405	2A	85.521	2A	182.913	4	.	.	.	.	.	.	.	.	.	2A	48.881	7	2A	72.835	5	.	.	.	.	.	.	.	.	.	.	.	.	2A	2AS	1	1	1	1	1	1	0	1	1	1
874	wsnp_CAP11_rep_c5367_2492424	[A/G]	A	G	1966	2B	126.285	.	.	.	.	.	.	2B	112.185	8	.	.	.	2B	66.119	9	2B	45.121	8	.	.	.	2B	50.885	25	2B	132.099	28	2B	128.404	40	2B	2BL,2DL	1	1	1	1	1	1	1	0	1	0
875	wsnp_CAP11_rep_c5416_2513693	[T/G]	T	G	.	.	.	.	.	.	.	.	.	.	.	.	.	.	.	.	.	.	.	.	.	.	.	.	.	.	.	.	.	.	.	.	.	.	.	1	1	1	1	1	1	1	1	1	1
876	wsnp_CAP11_rep_c5607_2605023	[A/G]	A	G	.	.	.	.	.	.	.	.	.	.	.	.	.	.	.	.	.	.	.	.	.	.	.	.	.	.	.	.	.	.	.	.	.	.	.	1	1	1	1	1	1	1	1	1	1
877	wsnp_CAP11_rep_c6137_2841945	[A/G]	A	G	1404	2A	85.521	2A	182.913	4	.	.	.	.	.	.	.	.	.	2A	48.881	7	2A	72.835	5	.	.	.	.	.	.	.	.	.	.	.	.	2A	2AS	1	1	1	1	1	1	0	1	1	1
878	wsnp_CAP11_rep_c6376_2943437	[T/C]	T	C	1403	2A	85.521	2A	182.913	4	.	.	.	.	.	.	.	.	.	2A	48.881	7	2A	72.835	5	.	.	.	.	.	.	.	.	.	.	.	.	2A	2AS	1	1	1	1	1	1	0	1	1	1
879	wsnp_CAP11_rep_c6492_2992504	[A/G]	A	G	5803	6A	117.039	.	.	.	.	.	.	.	.	.	.	.	.	.	.	.	6A	47.694	33	.	.	.	6A	0	43	.	.	.	.	.	.	6A	4AL,6AS,6DS	1	1	1	1	1	1	1	1	1	1
880	wsnp_CAP11_rep_c6615_3041849	[T/C]	T	C	1402	2A	85.521	2A	182.913	4	.	.	.	.	.	.	.	.	.	2A	48.881	7	2A	72.835	5	.	.	.	.	.	.	.	.	.	.	.	.	2A	2AS	1	1	1	1	1	1	0	1	1	1
881	wsnp_CAP11_rep_c6622_3044459	[A/G]	A	G	7185	7B	46.8006	.	.	.	7B	19.378	46	.	.	.	7B	29.69	38	7B	81.695	31	.	.	.	.	.	.	.	.	.	.	.	.	.	.	.	7B	4AL,7AL,7BL	1	1	1	1	1	1	1	1	1	1
882	wsnp_CAP11_rep_c6664_3060775	[T/C]	T	C	.	.	.	.	.	.	.	.	.	.	.	.	.	.	.	.	.	.	.	.	.	.	.	.	.	.	.	.	.	.	.	.	.	.	1BS,1DS	1	1	0	1	0	1	1	1	1	1
883	wsnp_CAP11_rep_c6803_3115167	[T/C]	T	C	1401	2A	85.521	2A	182.913	4	.	.	.	.	.	.	.	.	.	2A	48.881	7	2A	72.835	5	.	.	.	.	.	.	.	.	.	.	.	.	2A	2AS	1	1	1	1	1	1	0	1	1	1
884	wsnp_CAP11_rep_c7067_3211324	[T/C]	T	C	.	.	.	.	.	.	.	.	.	.	.	.	.	.	.	.	.	.	.	.	.	.	.	.	.	.	.	.	.	.	.	.	.	.	6AS,6DS	1	1	1	1	1	1	1	1	1	1
885	wsnp_CAP11_rep_c7339_3306558	[T/G]	T	G	2650	3A	35.8748	3A	114.332	7	.	.	.	.	.	.	.	.	.	3A	110.201	12	.	.	.	3A	60.064	8	.	.	.	.	.	.	.	.	.	3A	3AL,4AL	1	1	1	1	1	1	1	1	1	1
886	wsnp_CAP11_rep_c7847_3468669	[T/G]	T	G	513	1A	153.504	.	.	.	.	.	.	.	.	.	1A	82.797	1	1A	20.847	1	.	.	.	.	.	.	.	.	.	1A	17.042	35	.	.	.	1A	1AS	0	1	1	1	1	1	1	1	1	1
887	wsnp_CAP11_rep_c8469_3658252	[A/G]	A	G	1482	2A	119.474	.	.	.	.	.	.	.	.	.	2A	127.27	6	.	.	.	.	.	.	.	.	.	2A	111.509	29	.	.	.	.	.	.	2A	2AS	1	1	1	1	1	1	0	1	1	1
888	wsnp_CAP11_rep_c8489_3664985	[A/G]	A	G	1723	2B	39.0585	.	.	.	.	.	.	.	.	.	2B	34.684	7	.	.	.	.	.	.	.	.	.	.	.	.	2B	195.47	28	.	.	.	2B	2AS,2BL	1	1	1	1	1	1	0	0	1	1
889	wsnp_CAP11_rep_c8489_3665230	[T/C]	T	C	1724	2B	39.0585	.	.	.	.	.	.	.	.	.	2B	34.684	7	.	.	.	.	.	.	.	.	.	.	.	.	2B	195.47	28	.	.	.	2B	4AL	1	1	1	1	1	1	1	1	1	1
890	wsnp_CAP11_rep_c8576_3700031	[A/G]	A	G	803	1B	50.6957	1B	43.5218	2	1B	24.035	4	.	.	.	1B	60.198	2	1B	72.322	4	1B	22.148	2	.	.	.	1B	61.049	44	.	.	.	.	.	.	1B	1BS	1	1	0	1	1	1	1	1	1	1
891	wsnp_CAP11_rep_c8581_3702222	[A/G]	A	G	3001	3A	160.503	3A	9.6521	7	.	.	.	.	.	.	.	.	.	3A	14.44	12	.	.	.	.	.	.	.	.	.	.	.	.	.	.	.	3A	1BL,3BS	1	1	1	0	1	1	1	1	1	1
892	wsnp_CAP11_rep_c8663_3738968	[T/C]	T	C	4191	4B	79.9956	.	.	.	.	.	.	4B	63.767	18	.	.	.	.	.	.	.	.	.	4B	60.531	14	.	.	.	.	.	.	.	.	.	4B	3BS,3DS,4BS	1	1	1	1	1	1	1	1	1	1
893	wsnp_CAP11_rep_c8666_3740175	[A/G]	A	G	.	.	.	.	.	.	.	.	.	.	.	.	.	.	.	.	.	.	.	.	.	.	.	.	.	.	.	.	.	.	.	.	.	.	7AL,7DL	1	1	1	1	1	1	1	1	1	1
894	wsnp_CAP11_rep_c8668_3741698	[A/G]	A	G	5287	5B	170.2	5B	170.463	14	5B	103.649	33	5B	178.532	21	.	.	.	.	.	.	.	.	.	5B	48.655	17	.	.	.	.	.	.	5B	6.068	44	5B	5AL,5BL,5DL	1	1	1	1	1	1	1	1	1	1
895	wsnp_CAP11_rep_c8681_3747503	[T/C]	T	C	1400	2A	85.521	2A	182.913	4	.	.	.	.	.	.	.	.	.	2A	48.881	7	2A	72.835	5	.	.	.	.	.	.	.	.	.	.	.	.	2A	2AS	1	1	1	1	1	1	0	1	1	1
896	wsnp_CAP11_rep_c8685_3748837	[T/C]	T	C	460	1A	120.285	.	.	.	.	.	.	.	.	.	.	.	.	.	.	.	1A	39.329	1	.	.	.	.	.	.	.	.	.	.	.	.	1A	1AS	0	1	1	1	1	1	1	1	1	1
897	wsnp_CAP11_rep_c8700_3756682	[T/C]	T	C	1818	2B	82.8398	2B	77.3248	5	.	.	.	.	.	.	.	.	.	.	.	.	.	.	.	2B	86.312	5	.	.	.	.	.	.	2B	148.34	40	2B	2BL	1	1	1	1	1	1	1	0	1	1
898	wsnp_CAP11_rep_c8708_3760250	[T/G]	T	G	3269	3B	84.5491	.	.	.	3B	53.387	20	.	.	.	.	.	.	3B	14.903	13	.	.	.	3B	99.46	9	3B	59.653	33	3B	126.647	38	.	.	.	3B	3AS,3BS,3DS,4AS	1	1	1	1	1	1	1	1	1	1
899	wsnp_CAP11_rep_c8750_3780311	[A/G]	A	G	2749	3A	74.3664	3A	88.6048	7	.	.	.	.	.	.	.	.	.	.	.	.	.	.	.	.	.	.	3A	79.589	27	.	.	.	.	.	.	3A	3AS	1	1	1	1	1	1	1	1	1	1
900	wsnp_CAP11_rep_c8763_3786125	[T/G]	T	G	.	.	.	.	.	.	.	.	.	.	.	.	.	.	.	.	.	.	.	.	.	.	.	.	.	.	.	.	.	.	.	.	.	.	4BS,4DL	1	1	1	1	1	1	1	1	1	1
901	wsnp_CAP11_rep_c8768_3788007	[T/G]	T	G	1286	2A	75.6147	2A	194.977	4	.	.	.	2A	105.471	7	.	.	.	.	.	.	.	.	.	2A	71.221	4	.	.	.	2A	56.384	37	.	.	.	2A	.	1	1	1	1	1	1	1	1	1	1
902	wsnp_CAP11_rep_c8811_3803397	[A/G]	A	G	5603	6A	76.9393	.	.	.	6A	49.392	36	6A	84.367	24	.	.	.	6A	53.399	24	.	.	.	6A	113.106	20	.	.	.	.	.	.	.	.	.	6A	3BL,4AL,6AL,6BL	1	1	1	1	1	1	1	1	1	1
903	wsnp_CAP11_rep_c8846_3817771	[T/C]	T	C	.	.	.	.	.	.	.	.	.	.	.	.	.	.	.	.	.	.	.	.	.	.	.	.	.	.	.	.	.	.	.	.	.	.	5AL,5DL,6DL	1	1	1	1	1	1	1	1	1	1
904	wsnp_CAP11_rep_c8866_3825348	[T/C]	T	C	.	.	.	.	.	.	.	.	.	.	.	.	.	.	.	.	.	.	.	.	.	.	.	.	.	.	.	.	.	.	.	.	.	.	.	1	1	1	1	1	1	1	1	1	1
905	wsnp_CAP11_rep_c9018_3888047	[A/G]	A	G	1882	2B	112.35	2B	127.029	5	.	.	.	2B	107.197	8	.	.	.	.	.	.	.	.	.	2B	84.303	5	2B	43.355	25	2B	137.788	28	2B	144.513	40	2B	2BL,2DL	1	1	1	1	1	1	1	0	1	0
906	wsnp_CAP12_c1005_524902	[T/C]	T	C	.	.	.	7D	109.216	21	.	.	.	7D	0	33	.	.	.	.	.	.	.	.	.	7D	6.869	30	.	.	.	4A	2.649	40	.	.	.	4A,7D	7DL	1	1	1	1	1	1	1	1	1	1
907	wsnp_CAP12_c1101_569479	[T/G]	T	G	4192	4B	79.9956	4B	81.0897	11	.	.	.	.	.	.	4B	0	20	4B	44.162	17	.	.	.	4B	60.531	14	.	.	.	4B	68.033	41	4B	69.404	39	4B	3BS,3DS,4BS	1	1	1	1	1	1	1	1	1	1
908	wsnp_CAP12_c1101_569783	[T/C]	T	C	4189	4B	79.0122	4B	81.0897	11	4B	27.442	25	4B	65.001	18	4B	0	20	4B	44.162	17	.	.	.	4B	60.531	14	.	.	.	4B	68.033	41	4B	69.404	39	4B	1DS,3BS,3DS,4BS,4DS	1	1	1	1	0	1	1	1	1	1
909	wsnp_CAP12_c1127_581945	[A/G]	A	G	.	.	.	.	.	.	.	.	.	.	.	.	.	.	.	.	.	.	.	.	.	.	.	.	.	.	.	.	.	.	.	.	.	.	3BL	1	1	1	1	1	1	1	1	1	1
910	wsnp_CAP12_c113_63815	[T/C]	T	C	.	.	.	.	.	.	.	.	.	.	.	.	.	.	.	.	.	.	.	.	.	.	.	.	.	.	.	.	.	.	.	.	.	.	1BL,2BL,2DL	1	1	1	0	1	1	1	0	1	0
911	wsnp_CAP12_c1226_628910	[A/G]	A	G	5740	6A	103.904	6A	83.6318	16	.	.	.	.	.	.	6A	0.988	30	.	.	.	.	.	.	.	.	.	.	.	.	6A	48.751	29	.	.	.	6A	6AS,6BS,6DS	1	1	1	1	1	1	1	1	1	1
912	wsnp_CAP12_c124_70843	[A/G]	A	G	3958	4A	159.499	.	.	.	.	.	.	4A	144.489	17	4A	76.381	17	.	.	.	.	.	.	4A	117.547	12	.	.	.	.	.	.	.	.	.	4A	1DS,4AL,4DS	1	1	1	1	0	1	1	1	1	1
913	wsnp_CAP12_c1251_641779	[T/C]	T	C	.	.	.	.	.	.	.	.	.	.	.	.	.	.	.	.	.	.	.	.	.	.	.	.	.	.	.	.	.	.	.	.	.	.	2AS,2DS,7AS	1	1	1	1	1	1	0	1	0	1
914	wsnp_CAP12_c1268_649411	[A/G]	A	G	.	.	.	.	.	.	.	.	.	.	.	.	.	.	.	.	.	.	.	.	.	.	.	.	.	.	.	.	.	.	.	.	.	.	7AS	1	1	1	1	1	1	1	1	1	1
915	wsnp_CAP12_c1269_649827	[A/C]	A	C	1291	2A	77.0102	.	.	.	.	.	.	2A	105.471	7	.	.	.	.	.	.	.	.	.	2A	71.221	4	.	.	.	2A	55.059	37	.	.	.	2A	2BL,2DL,6AL	1	1	1	1	1	1	1	0	1	0
916	wsnp_CAP12_c1291_660155	[T/C]	T	C	.	.	.	.	.	.	.	.	.	.	.	.	.	.	.	.	.	.	.	.	.	.	.	.	.	.	.	.	.	.	.	.	.	.	6AS,6BS,6DS	1	1	1	1	1	1	1	1	1	1
917	wsnp_CAP12_c13_8078	[T/C]	T	C	.	.	.	.	.	.	.	.	.	.	.	.	.	.	.	.	.	.	.	.	.	.	.	.	4B	42.826	42	.	.	.	.	.	.	4B	3BS,3DS,4BS,4DL	1	1	1	1	1	1	1	1	1	1
918	wsnp_CAP12_c1304_666111	[A/G]	A	G	.	.	.	.	.	.	.	.	.	.	.	.	.	.	.	.	.	.	.	.	.	.	.	.	.	.	.	.	.	.	.	.	.	.	3AL	1	1	1	1	1	1	1	1	1	1
919	wsnp_CAP12_c1337_682282	[T/C]	T	C	1009	1B	121.862	.	.	.	.	.	.	1B	100.465	4	1B	22.804	3	1B	21.612	4	1B	31.248	3	1B	16.908	2	.	.	.	.	.	.	.	.	.	1B	1BS	1	1	0	1	1	1	1	1	1	1
920	wsnp_CAP12_c1337_682349	[T/G]	T	G	1010	1B	121.862	.	.	.	.	.	.	1B	100.465	4	1B	22.804	3	1B	21.612	4	1B	31.248	3	1B	16.908	2	.	.	.	1B	21.275	24	.	.	.	1B	1BS	1	1	0	1	1	1	1	1	1	1
921	wsnp_CAP12_c1388_706924	[A/G]	A	G	5997	6B	4.77923	.	.	.	6B	10.473	38	.	.	.	.	.	.	.	.	.	6B	0	34	6B	6.286	21	.	.	.	.	.	.	6B	217.458	46	6B	6BL,6DS	1	1	1	1	1	1	1	1	1	1
922	wsnp_CAP12_c1440_732368	[T/C]	T	C	.	.	.	.	.	.	.	.	.	.	.	.	.	.	.	.	.	.	.	.	.	.	.	.	.	.	.	.	.	.	.	.	.	.	4BS,4DS	1	1	1	1	1	1	1	1	1	1
923	wsnp_CAP12_c1461_744121	[T/C]	T	C	6893	7A	100.841	7A	80.1793	19	7A	27.448	41	7A	173.287	29	.	.	.	.	.	.	7A	35.307	40	7A	93.724	24	7A	90.376	32	.	.	.	7A	88.478	45	7A	.	1	1	1	1	1	1	1	1	1	1
924	wsnp_CAP12_c147_84359	[A/G]	A	G	.	.	.	.	.	.	.	.	.	.	.	.	.	.	.	.	.	.	.	.	.	.	.	.	.	.	.	.	.	.	.	.	.	.	3AS,3BS,4AS	1	1	1	1	1	1	1	1	1	1
925	wsnp_CAP12_c147_84461	[T/C]	T	C	2907	3A	116.443	.	.	.	.	.	.	3A	63.455	12	3A	0.917	13	.	.	.	3A	66.076	12	.	.	.	.	.	.	3A	80.938	33	.	.	.	3A	2AS,3DS,4AS,4AL	1	1	1	1	1	1	0	1	1	1
926	wsnp_CAP12_c15_9559	[A/G]	A	G	2979	3A	131.681	3A	43.2176	7	3A	134.926	18	3A	11.903	12	.	.	.	.	.	.	.	.	.	.	.	.	.	.	.	3A	103.353	33	3A	56.91	50	3A	3AS	1	1	1	1	1	1	1	1	1	1
927	wsnp_CAP12_c1503_764765	[A/G]	A	G	2456	2D	62.1212	.	.	.	.	.	.	.	.	.	2D	1.707	11	.	.	.	2D	6.014	10	.	.	.	.	.	.	.	.	.	.	.	.	2D	2DL	1	1	1	1	1	1	1	1	1	0
928	wsnp_CAP12_c1663_836753	[A/C]	A	C	5884	6A	188.986	6A	200.218	16	.	.	.	.	.	.	.	.	.	6A	90.573	24	.	.	.	6A	17.526	20	.	.	.	6A	1.721	29	6A	4.124	54	6A	6AS,6BS	1	1	1	1	1	1	1	1	1	1
929	wsnp_CAP12_c1663_836928	[T/C]	T	C	5880	6A	188.53	6A	200.721	16	.	.	.	.	.	.	.	.	.	6A	90.35	24	.	.	.	6A	17.843	20	.	.	.	6A	1.721	29	6A	2.708	54	6A	6AS,6BS,6DS	1	1	1	1	1	1	1	1	1	1
930	wsnp_CAP12_c179_101756	[T/C]	T	C	6632	7A	22.1502	7A	170.745	19	.	.	.	7A	34.854	30	.	.	.	.	.	.	7A	19.84	41	.	.	.	.	.	.	7A	124.256	36	7A	30.374	65	7A	.	1	1	1	1	1	1	1	1	1	1
931	wsnp_CAP12_c1960_972031	[A/G]	A	G	378	1A	93.0719	.	.	.	.	.	.	.	.	.	1A	28.327	1	.	.	.	.	.	.	1A	98.833	1	1A	82.228	28	1A	52.291	23	.	.	.	1A	1AS,1BS	0	1	0	1	1	1	1	1	1	1
932	wsnp_CAP12_c1960_972073	[T/C]	T	C	.	.	.	.	.	.	.	.	.	.	.	.	.	.	.	.	.	.	.	.	.	.	.	.	.	.	.	.	.	.	.	.	.	.	.	1	1	1	1	1	1	1	1	1	1
933	wsnp_CAP12_c197_110707	[A/G]	A	G	2251	2B	170.189	2B	186.139	5	.	.	.	.	.	.	.	.	.	.	.	.	.	.	.	.	.	.	.	.	.	2B	89.042	28	.	.	.	2B	1AS	0	1	1	1	1	1	1	1	1	1
934	wsnp_CAP12_c2118_1040487	[T/G]	T	G	.	.	.	.	.	.	.	.	.	.	.	.	.	.	.	.	.	.	.	.	.	.	.	.	.	.	.	.	.	.	.	.	.	.	.	1	1	1	1	1	1	1	1	1	1
935	wsnp_CAP12_c2124_1043228	[T/C]	T	C	.	.	.	.	.	.	.	.	.	.	.	.	.	.	.	.	.	.	.	.	.	.	.	.	.	.	.	.	.	.	.	.	.	.	6AS,6BS,6DS	1	1	1	1	1	1	1	1	1	1
936	wsnp_CAP12_c2231_1090724	[T/C]	T	C	4840	5B	29.5823	.	.	.	5B	42.794	32	5B	34.989	21	.	.	.	.	.	.	5B	20.472	30	.	.	.	.	.	.	.	.	.	5B	183.119	44	5B	6BS	1	1	1	1	1	1	1	1	1	1
937	wsnp_CAP12_c2262_1105181	[T/C]	T	C	.	.	.	.	.	.	.	.	.	.	.	.	.	.	.	.	.	.	.	.	.	.	.	.	.	.	.	.	.	.	.	.	.	.	3AS,3BL,3DS,4AS	1	1	1	1	1	1	1	1	1	1
938	wsnp_CAP12_c2270_1108719	[A/G]	A	G	.	.	.	.	.	.	.	.	.	.	.	.	.	.	.	.	.	.	.	.	.	.	.	.	.	.	.	.	.	.	.	.	.	.	3DS,4BS,4DL	1	1	1	1	1	1	1	1	1	1
939	wsnp_CAP12_c2297_1121142	[T/G]	T	G	3521	3B	165.407	3B	171.274	8	3B	12.852	21	.	.	.	3B	8.527	16	.	.	.	.	.	.	3B	29.012	9	.	.	.	3B	52.702	38	.	.	34	3B	1BL,3BS	1	1	1	0	1	1	1	1	1	1
940	wsnp_CAP12_c2317_1129876	[T/C]	T	C	.	.	.	.	.	.	.	.	.	.	.	.	.	.	.	.	.	.	.	.	.	.	.	.	.	.	.	.	.	.	.	.	.	.	3AL,3BL,3DL	1	1	1	1	1	1	1	1	1	1
941	wsnp_CAP12_c242_135767	[A/C]	A	C	6221	6B	78.3681	6B	76.3725	17	6B	74.859	38	.	.	.	6B	56.088	33	6B	4.901	25	.	.	.	.	.	.	6B	68.886	36	6B	68.485	19	6B	99.486	46	6B	6BS,6DS	1	1	1	1	1	1	1	1	1	1
942	wsnp_CAP12_c2428_1176139	[T/G]	T	G	.	.	.	.	.	.	.	.	.	.	.	.	.	.	.	.	.	.	.	.	.	.	.	.	.	.	.	.	.	.	.	.	.	.	0	1	1	1	1	1	1	1	1	1	1
943	wsnp_CAP12_c243_136063	[T/G]	T	G	.	.	.	.	.	.	.	.	.	.	.	.	.	.	.	.	.	.	.	.	.	3D	20.405	11	.	.	.	.	.	.	.	.	.	3D	3AL,3BL,3DL,4AL	1	1	1	1	1	1	1	1	1	1
944	wsnp_CAP12_c2438_1180601	[T/C]	T	C	58	1A	46.2591	.	.	.	.	.	.	1A	37.808	1	.	.	.	1A	94.751	1	.	.	.	1A	147.172	1	.	.	.	.	.	.	1B	57.092	38	1A,1B	1AL,IBL	1	0	1	0	1	1	1	1	1	1
945	wsnp_CAP12_c2547_1227972	[A/G]	A	G	5045	5B	123.78	5B	101.978	14	.	.	.	5B	161.524	21	.	.	.	.	.	.	.	.	.	5B	77.803	17	.	.	.	5B	32.805	27	.	.	.	5B	.	1	1	1	1	1	1	1	1	1	1
946	wsnp_CAP12_c257_143515	[T/C]	T	C	871	1B	70.9419	.	.	.	.	.	.	.	.	.	1B	34.803	2	.	.	.	.	.	.	.	.	.	.	.	.	.	.	.	.	.	.	1B	1AS	0	1	1	1	1	1	1	1	1	1
947	wsnp_CAP12_c2642_1266964	[T/G]	T	G	.	.	.	.	.	.	.	.	.	.	.	.	.	.	.	.	.	.	.	.	.	.	.	.	.	.	.	.	.	.	.	.	.	.	7AL,7BL,7DL	1	1	1	1	1	1	1	1	1	1
948	wsnp_CAP12_c2645_1267978	[A/G]	A	G	127	1A	57.9509	1A	104.351	1	.	.	.	1A	36.48	1	.	.	.	.	.	.	.	.	.	1A	122.801	1	.	.	.	.	.	.	.	.	.	1A	1AS,1BL,1DL	0	1	1	0	1	0	1	1	1	1
949	wsnp_CAP12_c2656_1272704	[T/G]	T	G	.	.	.	.	.	.	.	.	.	.	.	.	.	.	.	.	.	.	.	.	.	.	.	.	.	.	.	.	.	.	.	.	.	.	3AL	1	1	1	1	1	1	1	1	1	1
950	wsnp_CAP12_c2692_1286812	[A/C]	A	C	2637	3A	26.1561	.	.	.	.	.	.	3A	99.848	12	.	.	.	.	.	.	.	.	.	3A	39.347	8	.	.	.	.	.	.	.	.	.	3A	2AS,3AL,3BL	1	1	1	1	1	1	0	1	1	1
951	wsnp_CAP12_c303_168418	[A/G]	A	G	4996	5B	111.565	.	.	.	5B	56.439	33	.	.	.	.	.	.	.	.	.	5B	27.634	29	.	.	.	.	.	.	5B	32.805	27	5B	55.902	44	5B	1BL	1	1	1	0	1	1	1	1	1	1
952	wsnp_CAP12_c303_168436	[T/C]	T	C	4997	5B	111.565	.	.	.	5B	56.439	33	.	.	.	.	.	.	.	.	.	5B	27.634	29	.	.	.	.	.	.	5B	32.805	27	5B	55.902	44	5B	.	1	1	1	1	1	1	1	1	1	1
953	wsnp_CAP12_c303_168502	[A/G]	A	G	4998	5B	111.565	.	.	.	5B	56.439	33	.	.	.	.	.	.	.	.	.	5B	27.634	29	.	.	.	.	.	.	.	.	.	.	.	.	5B	.	1	1	1	1	1	1	1	1	1	1
954	wsnp_CAP12_c3056_1439567	[T/C]	T	C	6638	7A	32.8238	7A	149.482	19	7A	4.998	43	7A	254.511	29	.	.	.	7A	39.474	29	7A	4.234	40	.	.	.	.	.	.	7A	92.263	36	.	.	.	7A	1BS,7AL	1	1	0	1	1	1	1	1	1	1
955	wsnp_CAP12_c3066_1443386	[T/C]	T	C	.	.	.	.	.	.	.	.	.	.	.	.	.	.	.	.	.	.	.	.	.	.	.	.	.	.	.	.	.	.	.	.	.	.	6BS,6DS	1	1	1	1	1	1	1	1	1	1
956	wsnp_CAP12_c3165_1482144	[A/G]	A	G	.	.	.	.	.	.	.	.	.	.	.	.	.	.	.	.	.	.	.	.	.	.	.	.	.	.	.	.	.	.	.	.	.	.	7BS,7DS	1	1	1	1	1	1	1	1	1	1
957	wsnp_CAP12_c3166_1482592	[T/G]	T	G	7064	7A	176.64	.	.	.	.	.	.	.	.	.	7A	21.736	37	.	.	.	.	.	.	.	.	.	.	.	.	.	.	.	.	.	.	7A	7AS,7BS	1	1	1	1	1	1	1	1	1	1
958	wsnp_CAP12_c329_181901	[A/G]	A	G	.	.	.	.	.	.	.	.	.	.	.	.	.	.	.	.	.	.	.	.	.	.	.	.	.	.	.	.	.	.	.	.	.	.	2BL,2DL,6AL,6BS	1	1	1	1	1	1	1	0	1	0
959	wsnp_CAP12_c329_181918	[A/G]	A	G	.	.	.	.	.	.	.	.	.	.	.	.	.	.	.	.	.	.	.	.	.	.	.	.	.	.	.	.	.	.	.	.	.	.	2AS	1	1	1	1	1	1	0	1	1	1
960	wsnp_CAP12_c332_183287	[T/C]	T	C	.	.	.	.	.	.	.	.	.	.	.	.	.	.	.	.	.	.	.	.	.	.	.	.	.	.	.	.	.	.	.	.	.	.	2AS,6DS	1	1	1	1	1	1	0	1	1	1
961	wsnp_CAP12_c332_183401	[A/G]	A	G	.	.	.	.	.	.	.	.	.	.	.	.	.	.	.	.	.	.	.	.	.	.	.	.	.	.	.	.	.	.	.	.	.	.	6DS	1	1	1	1	1	1	1	1	1	1
962	wsnp_CAP12_c399_219300	[T/C]	T	C	710	1B	35.5094	.	.	.	.	.	.	1B	19.946	4	1B	73.707	2	.	.	.	.	.	.	.	.	.	.	.	.	.	.	.	.	.	.	1B	1BS	1	1	0	1	1	1	1	1	1	1
963	wsnp_CAP12_c40_23811	[A/C]	A	C	.	.	.	.	.	.	.	.	.	.	.	.	.	.	.	.	.	.	.	.	.	.	.	.	.	.	.	.	.	.	.	.	.	.	2BL	1	1	1	1	1	1	1	0	1	1
964	wsnp_CAP12_c407_223450	[A/G]	A	G	.	.	.	.	.	.	.	.	.	.	.	.	.	.	.	.	.	.	.	.	.	.	.	.	.	.	.	.	.	.	.	.	.	.	6BS	1	1	1	1	1	1	1	1	1	1
965	wsnp_CAP12_c455_248396	[T/G]	T	G	2441	2D	11.5008	.	.	.	2D	3.869	16	.	.	.	.	.	.	2D	3.945	11	.	.	.	2D	3.147	7	.	.	.	.	.	.	.	.	.	2D	2DL,5DL	1	1	1	1	1	1	1	1	1	0
966	wsnp_CAP12_c4611_2104718	[T/C]	T	C	1654	2A	224.161	.	.	.	.	.	.	.	.	.	.	.	.	.	.	.	2A	0	6	2A	175.664	4	.	.	.	.	.	.	2B	5.756	40	2A,2B	1BL,2AS,4AL	1	1	1	0	1	1	0	1	1	1
967	wsnp_CAP12_c475_258416	[T/C]	T	C	6408	6B	116.1	6B	125.525	17	.	.	.	.	.	.	.	.	.	.	.	.	.	.	.	.	.	.	.	.	.	.	.	.	.	.	.	6B	6AS,6BS,6DS	1	1	1	1	1	1	1	1	1	1
968	wsnp_CAP12_c4769_2174195	[A/G]	A	G	4219	4B	106.447	.	.	.	4B	43.162	25	4B	4.731	18	.	.	.	.	.	.	4B	72.692	24	4B	86.703	14	4B	79.756	42	.	.	.	.	.	.	4B	4DS	1	1	1	1	1	1	1	1	1	1
969	wsnp_CAP12_c4924_2241879	[T/C]	T	C	5464	6A	0.937667	.	.	.	6B	0	38	.	.	.	6A	0	32	.	.	.	6B	0	34	.	.	.	6A/6B	1.786	59	.	.	.	.	.	.	6A,6B	6AL,6BL	1	1	1	1	1	1	1	1	1	1
970	wsnp_CAP12_c510_276361	[A/G]	A	G	1558	2A	178.313	.	.	.	.	.	.	.	.	.	2A	59.418	6	2A	74.719	7	.	.	.	.	.	.	.	.	.	2A	14.279	37	.	.	.	2A	2AS,2DS	1	1	1	1	1	1	0	1	0	1
971	wsnp_CAP12_c527_285541	[A/G]	A	G	6278	6B	83.0407	6B	81.4028	17	.	.	.	.	.	.	.	.	.	6B	5.977	25	6B	34.498	34	.	.	.	6B	68.886	36	6B	69.978	19	6B	91.773	46	6B	6BS	1	1	1	1	1	1	1	1	1	1
972	wsnp_CAP12_c5344_2430233	[T/C]	T	C	1390	2A	85.521	2A	172.858	4	.	.	.	.	.	.	.	.	.	2A	48.881	7	2A	72.835	5	.	.	.	.	.	.	.	.	.	.	.	.	2A	2AS	1	1	1	1	1	1	0	1	1	1
973	wsnp_CAP12_c535_290885	[A/G]	A	G	.	.	.	.	.	.	.	.	.	.	.	.	.	.	.	.	.	.	.	.	.	.	.	.	.	.	.	.	.	.	.	.	.	.	5DL	1	1	1	1	1	1	1	1	1	1
974	wsnp_CAP12_c55_32598	[A/G]	A	G	1050	1D	1.10559	1D	0	3	.	.	.	1D	0	6	.	.	.	.	.	.	.	.	.	.	.	.	1B/1B	0	6	.	.	.	.	.	.	1B,1D	1AL,IBL,1DL	1	0	1	0	1	0	1	1	1	1
975	wsnp_CAP12_c554_299562	[T/G]	T	G	.	.	.	.	.	.	.	.	.	.	.	.	.	.	.	.	.	.	.	.	.	.	.	.	.	.	.	.	.	.	.	.	.	.	6AS,6BS,6DS	1	1	1	1	1	1	1	1	1	1
976	wsnp_CAP12_c58_34219	[A/G]	A	G	.	.	.	.	.	.	.	.	.	.	.	.	.	.	.	.	.	.	.	.	.	.	.	.	.	.	.	.	.	.	.	.	.	.	1BL,7AS,7BS,7DS	1	1	1	0	1	1	1	1	1	1
977	wsnp_CAP12_c590_319407	[T/C]	T	C	.	.	.	.	.	.	.	.	.	.	.	.	.	.	.	.	.	.	.	.	.	.	.	.	.	.	.	1B	26.257	24	.	.	.	1B	1BS,1DS	1	1	0	1	0	1	1	1	1	1
978	wsnp_CAP12_c60_35148	[A/C]	A	C	.	.	.	.	.	.	.	.	.	.	.	.	.	.	.	.	.	.	.	.	.	.	.	.	.	.	.	.	.	.	.	.	.	.	7AS,7DS	1	1	1	1	1	1	1	1	1	1
979	wsnp_CAP12_c613_329889	[A/G]	A	G	.	.	.	.	.	.	.	.	.	.	.	.	.	.	.	.	.	.	.	.	.	.	.	.	.	.	.	.	.	.	.	.	.	.	3AS,3DS,4AS,4AL	1	1	1	1	1	1	1	1	1	1
980	wsnp_CAP12_c633_339740	[A/C]	A	C	1102	1D	49.2602	1D	156.795	3	.	.	.	.	.	.	1D	40.995	4	1D	27.015	5	.	.	.	.	.	.	.	.	.	.	.	.	.	.	.	1D	1AL,IBL,1DL	1	0	1	0	1	0	1	1	1	1
981	wsnp_CAP12_c680_363304	[A/G]	A	G	.	.	.	.	.	.	.	.	.	.	.	.	.	.	.	.	.	.	.	.	.	.	.	.	.	.	.	.	.	.	.	.	.	.	3AL,4DS	1	1	1	1	1	1	1	1	1	1
982	wsnp_CAP12_c680_363345	[T/C]	T	C	3086	3B	33.2475	.	.	.	.	.	.	3B	37.087	14	.	.	.	.	.	.	.	.	.	3B	147.887	9	.	.	.	.	.	.	.	.	29	3B	3AL	1	1	1	1	1	1	1	1	1	1
983	wsnp_CAP12_c681_363965	[T/C]	T	C	.	.	.	.	.	.	.	.	.	.	.	.	.	.	.	.	.	.	.	.	.	.	.	.	.	.	.	.	.	.	.	.	.	.	5AL	1	1	1	1	1	1	1	1	1	1
984	wsnp_CAP12_c720_382116	[A/G]	A	G	6528	6D3	2.67925	.	.	.	.	.	.	6D	4.953	26	.	.	.	.	.	.	6D	3.45	36	6D	2.319	23	.	.	.	.	.	.	.	.	.	6D	6DL	1	1	1	1	1	1	1	1	1	1
985	wsnp_CAP12_c770_406902	[T/C]	T	C	.	.	.	.	.	.	.	.	.	.	.	.	.	.	.	.	.	.	.	.	.	.	.	.	.	.	.	.	.	.	.	.	.	.	2AS,2DS	1	1	1	1	1	1	0	1	0	1
986	wsnp_CAP12_c79_46308	[A/G]	A	G	.	.	.	.	.	.	.	.	.	.	.	.	.	.	.	.	.	.	.	.	.	.	.	.	.	.	.	6D	12.442	47	.	.	.	6D	6AS,6DS	1	1	1	1	1	1	1	1	1	1
987	wsnp_CAP12_c7952_3403722	[A/G]	A	G	5049	5B	124.527	.	.	.	.	.	.	.	.	.	.	.	.	.	.	.	5B	28.163	29	.	.	.	.	.	.	.	.	.	.	.	.	5B	.	1	1	1	1	1	1	1	1	1	1
988	wsnp_CAP12_c80_46551	[A/G]	A	G	2421	2B	270.321	2B	296.325	5	.	.	.	2B	243.394	8	.	.	.	.	.	.	.	.	.	.	.	.	2B	109.051	25	2B	2.601	28	.	.	.	2B	.	1	1	1	1	1	1	1	1	1	1
989	wsnp_CAP12_c812_428290	[A/G]	A	G	2453	2D	57.9118	.	.	.	.	.	.	.	.	.	2D	2.701	11	.	.	.	2D	0	10	.	.	.	.	.	.	.	.	.	.	.	.	2D	2DL	1	1	1	1	1	1	1	1	1	0
990	wsnp_CAP12_c886_464479	[T/C]	T	C	.	.	.	.	.	.	.	.	.	.	.	.	.	.	.	.	.	.	.	.	.	.	.	.	.	.	.	.	.	.	.	.	.	.	3BS,4AL	1	1	1	1	1	1	1	1	1	1
991	wsnp_CAP12_c901_472535	[A/G]	A	G	1285	2A	75.6147	.	.	.	.	.	.	2A	105.471	7	.	.	.	.	.	.	.	.	.	2A	71.221	4	.	.	.	2A	56.384	37	.	.	.	2A	2BL,2DL,6AL	1	1	1	1	1	1	1	0	1	0
992	wsnp_CAP12_c928_486444	[T/G]	T	G	5814	6A	126.45	6A	91.739	16	.	.	.	6A	64.761	24	.	.	.	.	.	.	6A	51.4	33	6A	81.83	20	.	.	.	.	.	.	.	.	.	6A	4AL,6AS,6DS	1	1	1	1	1	1	1	1	1	1
993	wsnp_CAP12_c933_489061	[T/C]	T	C	.	.	.	.	.	.	.	.	.	.	.	.	.	.	.	.	.	.	.	.	.	.	.	.	.	.	.	.	.	.	.	.	.	.	3BL	1	1	1	1	1	1	1	1	1	1
994	wsnp_CAP12_c948_496702	[T/C]	T	C	1474	2A	115.27	.	.	.	.	.	.	2A	119.115	7	.	.	.	.	.	.	.	.	.	.	.	.	.	.	.	.	.	.	.	.	.	2A	2BL,2DL	1	1	1	1	1	1	1	0	1	0
995	wsnp_CAP12_c980_512977	[T/C]	T	C	.	.	.	.	.	.	.	.	.	.	.	.	.	.	.	.	.	.	.	.	.	7D	0	30	.	.	.	.	.	.	.	.	.	7D	1DL,4AL,7DL	1	1	1	1	1	0	1	1	1	1
996	wsnp_CAP12_c980_513100	[A/G]	A	G	.	.	.	.	.	.	.	.	.	.	.	.	.	.	.	.	.	.	.	.	.	.	.	.	.	.	.	.	.	.	.	.	.	.	4AL,7DL	1	1	1	1	1	1	1	1	1	1
997	wsnp_CAP12_rep_c3885_1758057	[A/G]	A	G	6365	6B	97.1777	.	.	.	.	.	.	6B	66.599	25	.	.	.	.	.	.	.	.	.	.	.	.	.	.	.	.	.	.	.	.	.	6B	6BS,7AL	1	1	1	1	1	1	1	1	1	1
998	wsnp_CAP12_rep_c3945_1790715	[T/C]	T	C	.	.	.	.	.	.	.	.	.	.	.	.	.	.	.	.	.	.	.	.	.	.	.	.	.	.	.	.	.	.	.	.	.	.	6AL,6DL	1	1	1	1	1	1	1	1	1	1
999	wsnp_CAP12_rep_c3990_1813147	[T/C]	T	C	.	.	.	.	.	.	.	.	.	.	.	.	.	.	.	.	.	.	.	.	.	.	.	.	.	.	.	.	.	.	.	.	.	.	1DS	1	1	1	1	0	1	1	1	1	1
1000	wsnp_CAP12_rep_c4048_1842112	[A/G]	A	G	5896	6A	197.391	6A	203.233	16	6A	75.279	37	.	.	.	.	.	.	6A	92.139	24	6A	95.519	33	6A	9.724	20	.	.	.	6A	0	29	6A	0	54	6A	6AS	1	1	1	1	1	1	1	1	1	1
1001	wsnp_CAP12_rep_c4100_1866940	[T/C]	T	C	6038	6B	34.7655	.	.	.	.	.	.	.	.	.	.	.	.	.	.	.	.	.	.	6B	53.334	21	.	.	.	.	.	.	.	.	.	6B	.	1	1	1	1	1	1	1	1	1	1
1002	wsnp_CAP12_rep_c4100_1866965	[A/G]	A	G	464	1A	120.285	.	.	.	.	.	.	.	.	.	1A	52.233	1	.	.	.	.	.	.	.	.	.	.	.	.	.	.	.	.	.	.	1A	.	1	1	1	1	1	1	1	1	1	1
1003	wsnp_CAP12_rep_c4100_1867107	[A/C]	A	C	.	.	.	.	.	.	.	.	.	.	.	.	.	.	.	.	.	.	.	.	.	.	.	.	.	.	.	.	.	.	.	.	.	.	.	1	1	1	1	1	1	1	1	1	1
1004	wsnp_CAP12_rep_c4104_1868871	[A/G]	A	G	.	.	.	.	.	.	.	.	.	.	.	.	.	.	.	.	.	.	.	.	.	.	.	.	.	.	.	.	.	.	.	.	.	.	4DL	1	1	1	1	1	1	1	1	1	1
1005	wsnp_CAP12_rep_c4157_1894383	[A/G]	A	G	846	1B	64.657	1B	56.6026	2	1B	32.902	4	1B	33.523	4	1B	40.881	2	1B	69.912	4	.	.	.	.	.	.	1B	51.761	44	1B	106.114	24	.	.	.	1B	1BS	1	1	0	1	1	1	1	1	1	1
1006	wsnp_CAP12_rep_c4278_1949802	[T/C]	T	C	4152	4B	68.7331	4B	71.5009	11	.	.	.	.	.	.	4B	7.316	20	4B	41.235	17	.	.	.	.	.	.	4B	53.981	42	.	.	.	4B	64.835	39	4B	3BS,3DS,4BS	1	1	1	1	1	1	1	1	1	1
1007	wsnp_CAP12_rep_c4278_1949864	[A/C]	A	C	4143	4B	68.3286	4B	68.9883	11	.	.	.	.	.	.	4B	7.316	20	4B	41.235	17	.	.	.	4B	52.672	14	4B	53.981	42	.	.	.	4B	64.835	39	4B	3BS,3DS,4BS,4DS	1	1	1	1	1	1	1	1	1	1
1008	wsnp_CAP12_rep_c4379_1995966	[T/C]	T	C	1419	2A	88.2281	2A	178.386	4	.	.	.	.	.	.	.	.	.	2A	48.881	7	2A	72.835	5	.	.	.	.	.	.	.	.	.	.	.	.	2A	2AS	1	1	1	1	1	1	0	1	1	1
1009	wsnp_CAP12_rep_c4584_2092741	[T/C]	T	C	1399	2A	85.521	2A	182.913	4	.	.	.	.	.	.	.	.	.	2A	48.881	7	2A	72.835	5	.	.	.	.	.	.	.	.	.	.	.	.	2A	2AS	1	1	1	1	1	1	0	1	1	1
1010	wsnp_CAP12_rep_c4678_2134259	[A/G]	A	G	1834	2B	106.261	2B	111.446	5	.	.	.	2B	105.362	8	.	.	.	2B	57.409	9	.	.	.	.	.	.	2B	37.054	25	.	.	.	.	.	.	2B	2BL	1	1	1	1	1	1	1	0	1	1
1011	wsnp_CAP12_rep_c4851_2209148	[A/G]	A	G	5804	6A	117.039	.	.	.	.	.	.	.	.	.	.	.	.	.	.	.	6A	47.694	33	.	.	.	6A	0	43	.	.	.	.	.	.	6A	4AL,6AS,6DS	1	1	1	1	1	1	1	1	1	1
1012	wsnp_CAP12_rep_c5274_2398727	[A/G]	A	G	.	.	.	.	.	.	.	.	.	.	.	.	.	.	.	.	.	.	.	.	.	.	.	.	.	.	.	.	.	.	.	.	.	.	2BL	1	1	1	1	1	1	1	0	1	1
1013	wsnp_CAP12_rep_c5840_2647196	[T/C]	T	C	1398	2A	85.521	2A	182.913	4	.	.	.	.	.	.	.	.	.	2A	48.881	7	2A	72.835	5	.	.	.	.	.	.	.	.	.	.	.	.	2A	2AS	1	1	1	1	1	1	0	1	1	1
1014	wsnp_CAP12_rep_c8592_3606344	[T/C]	T	C	.	.	.	.	.	.	.	.	.	.	.	.	.	.	.	.	.	.	.	.	.	.	.	.	.	.	.	.	.	.	.	.	.	.	3AS,3BS,3DS,4AS	1	1	1	1	1	1	1	1	1	1
1015	wsnp_CAP12_rep_c8598_3608465	[T/C]	T	C	485	1A	148.131	.	.	.	.	.	.	.	.	.	.	.	.	.	.	.	1A	38.193	1	.	.	.	.	.	.	.	.	.	1A	159.536	53	1A	1AS,1BS	0	1	0	1	1	1	1	1	1	1
1016	wsnp_CAP12_rep_c8680_3641424	[A/C]	A	C	.	.	.	.	.	.	.	.	.	.	.	.	.	.	.	.	.	.	.	.	.	.	.	.	.	.	.	.	.	.	.	.	.	.	6DS	1	1	1	1	1	1	1	1	1	1
1017	wsnp_CAP12_rep_c8688_3644383	[T/C]	T	C	6303	6B	88.4284	6B	86.459	17	6B	81.445	38	6B	63.635	25	6B	49.517	33	6B	6.826	25	6B	35.045	34	.	.	.	.	.	.	6B	76.081	19	.	.	.	6B	6AS,6BS	1	1	1	1	1	1	1	1	1	1
1018	wsnp_CAP12_rep_c8723_3660715	[A/G]	A	G	5086	5B	129.092	.	.	.	.	.	.	.	.	.	5B	45.943	28	5B	126.588	21	.	.	.	.	.	.	.	.	.	5B	38.714	27	.	.	.	5B	.	1	1	1	1	1	1	1	1	1	1
1019	wsnp_CAP12_rep_c8867_3720285	[A/G]	A	G	2782	3A	78.6142	.	.	.	3A	86.838	18	.	.	.	.	.	.	3A	93.547	12	3A	55.988	12	.	.	.	3A	82.493	27	3A	63.274	33	.	.	.	3A	3AS,3DS,4AS,4AL	1	1	1	1	1	1	1	1	1	1
1020	wsnp_CAP7_c1001_511228	[T/C]	T	C	.	.	.	.	.	.	.	.	.	.	.	.	.	.	.	.	.	.	.	.	.	.	.	.	.	.	.	1B	37.656	24	.	.	.	1B	1BS,2DS	1	1	0	1	1	1	1	1	0	1
1021	wsnp_CAP7_c10073_4468366	[T/C]	T	C	.	.	.	.	.	.	.	.	.	.	.	.	.	.	.	.	.	.	.	.	.	.	.	.	.	.	.	.	.	.	.	.	.	.	1AL,IBL,1DL	1	0	1	0	1	0	1	1	1	1
1022	wsnp_CAP7_c10100_4479468	[A/G]	A	G	6624	7A	14.0095	7A	182.203	19	.	.	.	7A	20.409	30	.	.	.	.	.	.	.	.	.	.	.	.	.	.	.	7A	135.475	36	7A	15.299	65	4A,7A	5DL,7AL,7DL	1	1	1	1	1	1	1	1	1	1
1023	wsnp_CAP7_c1019_518665	[A/G]	A	G	.	.	.	.	.	.	.	.	.	.	.	.	.	.	.	.	.	.	.	.	.	.	.	.	.	.	.	.	.	.	.	.	.	.	.	1	1	1	1	1	1	1	1	1	1
1024	wsnp_CAP7_c10376_4586373	[T/C]	T	C	5264	5B	168.741	5B	168.453	14	.	.	.	.	.	.	.	.	.	5B	139.95	21	.	.	.	.	.	.	5B	35.118	26	.	.	.	5B	3.285	44	5B	5AL,5BL,5DL	1	1	1	1	1	1	1	1	1	1
1025	wsnp_CAP7_c1047_532809	[A/C]	A	C	.	.	.	.	.	.	.	.	.	.	.	.	.	.	.	.	.	.	.	.	.	.	.	.	.	.	.	.	.	.	.	.	.	.	4DS	1	1	1	1	1	1	1	1	1	1
1026	wsnp_CAP7_c11036_4821830	[A/G]	A	G	.	.	.	.	.	.	.	.	.	.	.	.	.	.	.	.	.	.	.	.	.	.	.	.	.	.	.	.	.	.	.	.	.	.	3AS,3BS,3DS,4AS	1	1	1	1	1	1	1	1	1	1
1027	wsnp_CAP7_c1146_581547	[T/G]	T	G	.	.	.	.	.	.	.	.	.	.	.	.	.	.	.	.	.	.	.	.	.	.	.	.	.	.	.	.	.	.	.	.	.	.	7BS,7DS,7DL	1	1	1	1	1	1	1	1	1	1
1028	wsnp_CAP7_c1259_634919	[T/G]	T	G	4185	4B	74.5865	.	.	.	.	.	.	.	.	.	.	.	.	.	.	.	4B	41.44	24	.	.	.	.	.	.	.	.	.	.	.	.	4B	3BS,3DS,4BS	1	1	1	1	1	1	1	1	1	1
1029	wsnp_CAP7_c1290_650595	[T/C]	T	C	.	.	.	.	.	.	.	.	.	.	.	.	.	.	.	.	.	.	.	.	.	.	.	.	.	.	.	.	.	.	.	.	.	.	6AL,6BL,6DL	1	1	1	1	1	1	1	1	1	1
1030	wsnp_CAP7_c12931_5460221	[A/C]	A	C	5217	5B	167.645	5B	167.95	14	.	.	.	.	.	.	.	.	.	5B	139.95	21	.	.	.	.	.	.	5B	35.118	26	.	.	.	5B	3.285	44	5B	.	1	1	1	1	1	1	1	1	1	1
1031	wsnp_CAP7_c1321_664478	[T/C]	T	C	6988	7A	133.841	.	.	.	.	.	.	.	.	.	.	.	.	7A	109.05	29	.	.	.	.	.	.	.	.	.	7A	4.664	43	.	.	.	7A	7AS	1	1	1	1	1	1	1	1	1	1
1032	wsnp_CAP7_c1321_664480	[A/G]	A	G	6987	7A	133.841	.	.	.	.	.	.	.	.	.	.	.	.	7A	109.05	29	.	.	.	.	.	.	.	.	.	7A	4.664	43	.	.	.	7A	7AS	1	1	1	1	1	1	1	1	1	1
1033	wsnp_CAP7_c1339_673581	[T/C]	T	C	5499	6A	14.4958	6A	8.5582	16	.	.	.	6A	147.023	24	6A	6.17	31	.	.	.	.	.	.	.	.	.	.	.	.	.	.	.	6A	6.881	52	6A	3BL,6AL,6BL	1	1	1	1	1	1	1	1	1	1
1034	wsnp_CAP7_c1340_673935	[T/C]	T	C	3659	4A	29.3818	.	.	.	.	.	.	.	.	.	4A	0.662	19	.	.	.	.	.	.	4A	6.392	12	.	.	.	.	.	.	.	.	.	4A	.	1	1	1	1	1	1	1	1	1	1
1035	wsnp_CAP7_c1405_706142	[T/C]	T	C	4165	4B	71.985	4B	76.5415	11	.	.	.	.	.	.	.	.	.	4B	42.459	17	.	.	.	.	.	.	.	.	.	4B	61.276	41	.	.	.	4B	4AL,4BS,4DS	1	1	1	1	1	1	1	1	1	1
1036	wsnp_CAP7_c1453_728076	[T/C]	T	C	2173	2B	152.205	.	.	.	.	.	.	2B	111.737	8	.	.	.	2B	76.581	9	.	.	.	.	.	.	.	.	.	.	.	.	.	.	.	2B	2DS	1	1	1	1	1	1	1	1	0	1
1037	wsnp_CAP7_c1487_744534	[A/G]	A	G	.	.	.	.	.	.	.	.	.	.	.	.	.	.	.	.	.	.	.	.	.	.	.	.	.	.	.	.	.	.	.	.	.	.	3AL,3BL	1	1	1	1	1	1	1	1	1	1
1038	wsnp_CAP7_c1496_748692	[T/G]	T	G	.	.	.	.	.	.	.	.	.	.	.	.	.	.	.	.	.	.	.	.	.	.	.	.	.	.	.	1A	1.333	22	1A	3.568	49	1A	1DS	1	1	1	1	0	1	1	1	1	1
1039	wsnp_CAP7_c1586_788972	[A/G]	A	G	.	.	.	.	.	.	.	.	.	.	.	.	.	.	.	.	.	.	.	.	.	.	.	.	.	.	.	.	.	.	.	.	.	.	2AS	1	1	1	1	1	1	0	1	1	1
1040	wsnp_CAP7_c1592_791887	[A/G]	A	G	2345	2B	210.154	.	.	.	.	.	.	2B	146.577	8	.	.	.	2B	96.262	9	.	.	.	2B	63.578	5	.	.	.	2B	72.483	28	.	.	.	2B	2AS	1	1	1	1	1	1	0	1	1	1
1041	wsnp_CAP7_c1594_793050	[A/C]	A	C	.	.	.	.	.	.	.	.	.	.	.	.	.	.	.	.	.	.	.	.	.	.	.	.	.	.	.	.	.	.	.	.	.	.	2AS,2DS	1	1	1	1	1	1	0	1	0	1
1042	wsnp_CAP7_c1684_835495	[A/G]	A	G	.	.	.	.	.	.	.	.	.	.	.	.	.	.	.	.	.	.	.	.	.	.	.	.	.	.	.	.	.	.	.	.	.	.	1BL,2AS,3BS	1	1	1	0	1	1	0	1	1	1
1043	wsnp_CAP7_c17_11183	[T/C]	T	C	.	.	.	.	.	.	.	.	.	.	.	.	.	.	.	.	.	.	.	.	.	.	.	.	.	.	.	.	.	.	.	.	.	.	3BL	1	1	1	1	1	1	1	1	1	1
1044	wsnp_CAP7_c172_96407	[T/C]	T	C	7415	7B	156.551	7B	8.09691	20	.	.	.	7B	164.183	31	.	.	.	.	.	.	.	.	.	7B	5.51	26	.	.	.	7B	31.139	20	7B	161.83	47	7B	7BS	1	1	1	1	1	1	1	1	1	1
1045	wsnp_CAP7_c1723_854530	[T/C]	T	C	4068	4B	24.8013	4B	22.6	11	.	.	.	.	.	.	.	.	.	.	.	.	.	.	.	.	.	.	4B	31.791	42	4B	35.364	41	4B	37.329	39	4B	1DS,3BS,3DS,4BS,4DL	1	1	1	1	0	1	1	1	1	1
1046	wsnp_CAP7_c1735_859744	[T/C]	T	C	6473	6B	151.273	.	.	.	.	.	.	.	.	.	.	.	.	.	.	.	.	.	.	6B	140.905	21	.	.	.	.	.	.	.	.	.	6B	1BL,6BS,6DS	1	1	1	0	1	1	1	1	1	1
1047	wsnp_CAP7_c1735_859875	[A/G]	A	G	6479	6D1	0	.	.	.	.	.	.	.	.	.	.	.	.	.	.	.	.	.	.	6D	0	22	.	.	.	.	.	.	.	.	.	6D	6BS,6DS	1	1	1	1	1	1	1	1	1	1
1048	wsnp_CAP7_c1839_907899	[T/C]	T	C	5627	6A	86.4681	.	.	.	6A	49.392	36	6A	84.367	24	.	.	.	6A	53.399	24	.	.	.	.	.	.	.	.	.	.	.	.	.	.	.	6A	6AL,6DL	1	1	1	1	1	1	1	1	1	1
1049	wsnp_CAP7_c1839_908011	[A/G]	A	G	5628	6A	86.4681	.	.	.	6A	49.392	36	6A	84.367	24	.	.	.	6A	53.399	24	.	.	.	.	.	.	.	.	.	.	.	.	.	.	.	6A	6AL,6BL	1	1	1	1	1	1	1	1	1	1
1050	wsnp_CAP7_c1839_908093	[A/G]	A	G	5629	6A	86.4681	.	.	.	6A	49.392	36	6A	84.367	24	.	.	.	6A	53.399	24	.	.	.	.	.	.	.	.	.	.	.	.	.	.	.	6A	.	1	1	1	1	1	1	1	1	1	1
1051	wsnp_CAP7_c1846_911237	[T/C]	T	C	.	.	.	.	.	.	.	.	.	.	.	.	.	.	.	.	.	.	.	.	.	.	.	.	.	.	.	.	.	.	.	.	.	.	1BL,2AS	1	1	1	0	1	1	0	1	1	1
1052	wsnp_CAP7_c1857_916915	[T/C]	T	C	.	.	.	.	.	.	.	.	.	.	.	.	.	.	.	.	.	.	.	.	.	.	.	.	.	.	.	.	.	.	.	.	.	.	1BS,1BL,2AS	1	1	0	0	1	1	0	1	1	1
1053	wsnp_CAP7_c1860_917952	[T/G]	T	G	7038	7A	171.326	.	.	.	7A	39.362	44	.	.	.	.	.	.	7A	144.141	29	7A	41.42	39	7A	34.129	24	.	.	.	7A	35.461	43	7A	9.677	55	7A	1BS,7AS,7DS	1	1	0	1	1	1	1	1	1	1
1054	wsnp_CAP7_c1860_918210	[T/C]	T	C	.	.	.	.	.	.	.	.	.	.	.	.	.	.	.	.	.	.	.	.	.	.	.	.	.	.	.	7A	35.461	43	.	.	.	7A	7BS	1	1	1	1	1	1	1	1	1	1
1055	wsnp_CAP7_c191_106741	[T/C]	T	C	.	.	.	.	.	.	.	.	.	.	.	.	.	.	.	.	.	.	.	.	.	.	.	.	.	.	.	.	.	.	.	.	.	.	2AS	1	1	1	1	1	1	0	1	1	1
1056	wsnp_CAP7_c193_107526	[T/C]	T	C	2077	2B	149.356	.	.	.	.	.	.	.	.	.	.	.	.	.	.	.	.	.	.	2B	79.488	5	.	.	.	2B	121.272	28	.	.	.	2B	2DS	1	1	1	1	1	1	1	1	0	1
1057	wsnp_CAP7_c2086_1018815	[A/G]	A	G	5254	5B	167.645	.	.	.	5B	96.637	33	5B	180.151	21	.	.	.	5B	139.95	21	.	.	.	.	.	.	.	.	.	.	.	.	.	.	.	5B	.	1	1	1	1	1	1	1	1	1	1
1058	wsnp_CAP7_c2093_1021620	[A/G]	A	G	.	.	.	.	.	.	.	.	.	.	.	.	.	.	.	.	.	.	.	.	.	.	.	.	.	.	.	.	.	.	.	.	.	.	3DS,4AS,4AL,6BL	1	1	1	1	1	1	1	1	1	1
1059	wsnp_CAP7_c2233_1085003	[T/C]	T	C	1932	2B	125.887	2B	121.501	5	.	.	.	2B	109.009	8	.	.	.	2B	65.25	9	2B	46.233	8	2B	81.812	5	.	.	.	2B	133.84	28	2B	128.404	40	2B	2BL	1	1	1	1	1	1	1	0	1	1
1060	wsnp_CAP7_c2243_1090229	[T/C]	T	C	3877	4A	149.5	4A	65.0293	10	.	.	.	4A	148.791	17	4A	72.728	17	.	.	.	.	.	.	4A	116.404	12	.	.	.	4A	68.312	34	.	.	.	4A	3BS,3DS,4BS,4DS	1	1	1	1	1	1	1	1	1	1
1061	wsnp_CAP7_c2269_1100432	[T/C]	T	C	4814	5B	13.9638	5B	8.0916	14	.	.	.	5B	1.92	21	5B	21.511	27	5B	10.963	21	.	.	.	5B	200.924	17	.	.	.	5B	29.9	39	.	.	.	5B	.	1	1	1	1	1	1	1	1	1	1
1062	wsnp_CAP7_c2282_1107112	[T/C]	T	C	4711	5A	167.598	5A	193.88	13	.	.	.	.	.	.	5A	24.607	24	.	.	.	5A	93.257	27	5A	135.92	16	5A	48.448	35	.	.	.	5A	230.032	41	5A	5AL	1	1	1	1	1	1	1	1	1	1
1063	wsnp_CAP7_c2345_1136482	[T/C]	T	C	.	.	.	.	.	.	.	.	.	1A	7.491	2	.	.	.	.	.	.	.	.	.	.	.	.	.	.	.	.	.	.	.	.	.	1A	1DS	1	1	1	1	0	1	1	1	1	1
1064	wsnp_CAP7_c2359_1143002	[A/G]	A	G	4750	5A	193.036	.	.	.	.	.	.	.	.	.	.	.	.	.	.	.	.	.	.	5A	138.886	16	.	.	.	.	.	.	.	.	.	5A	5AL,5BL,5DL	1	1	1	1	1	1	1	1	1	1
1065	wsnp_CAP7_c2366_1146676	[T/C]	T	C	.	.	.	.	.	.	.	.	.	.	.	.	.	.	.	.	.	.	.	.	.	.	.	.	.	.	.	.	.	.	.	.	.	.	3AS,3BS,3DS	1	1	1	1	1	1	1	1	1	1
1066	wsnp_CAP7_c254_138937	[T/C]	T	C	3675	4A	44.5367	4A	208.678	10	4A	21.527	24	4A	40.679	17	.	.	.	4A	10.72	15	4A	55.442	20	.	.	.	.	.	.	.	.	.	.	.	.	4A	2BL,4AL,7DL	1	1	1	1	1	1	1	0	1	1
1067	wsnp_CAP7_c254_139077	[A/G]	A	G	3676	4A	44.5367	4A	208.678	10	4A	21.527	24	4A	40.679	17	.	.	.	4A	10.72	15	4A	55.442	20	.	.	.	.	.	.	.	.	.	.	.	.	4A	2BL,4AL,7AL,7DL	1	1	1	1	1	1	1	0	1	1
1068	wsnp_CAP7_c2574_1239140	[T/G]	T	G	697	1B	33.9574	.	.	.	.	.	.	.	.	.	.	.	.	1B	76.028	4	.	.	.	.	.	.	.	.	.	.	.	.	.	.	.	1B	1AS	0	1	1	1	1	1	1	1	1	1
1069	wsnp_CAP7_c266_144809	[A/G]	A	G	997	1B	109.53	.	.	.	.	.	.	1B	79.713	4	1B	31.327	3	.	.	.	.	.	.	1B	28.248	2	.	.	.	1B	39.424	24	.	.	.	1B	1BS,1DS	1	1	0	1	0	1	1	1	1	1
1070	wsnp_CAP7_c2666_1279844	[T/C]	T	C	.	.	.	.	.	.	.	.	.	.	.	.	.	.	.	.	.	.	.	.	.	.	.	.	.	.	.	.	.	.	.	.	.	.	6AL,6DL	1	1	1	1	1	1	1	1	1	1
1071	wsnp_CAP7_c2731_1307600	[T/C]	T	C	4013	4A	171.869	.	.	.	.	.	.	4A	154.179	17	.	.	.	.	.	.	.	.	.	.	.	.	.	.	.	.	.	.	.	.	.	4A	4BS	1	1	1	1	1	1	1	1	1	1
1072	wsnp_CAP7_c2782_1329707	[T/G]	T	G	2492	2D	135.719	2D	44.7687	6	.	.	.	.	.	.	.	.	.	.	.	.	.	.	.	.	.	.	.	.	.	2D	0	48	.	.	30	2D	2DS	1	1	1	1	1	1	1	1	0	1
1073	wsnp_CAP7_c2912_1387634	[A/G]	A	G	.	.	.	.	.	.	.	.	.	.	.	.	.	.	.	.	.	.	.	.	.	.	.	.	.	.	.	.	.	.	.	.	.	.	7AS,7BS,7DS	1	1	1	1	1	1	1	1	1	1
1074	wsnp_CAP7_c2931_1395666	[A/G]	A	G	3860	4A	146.76	4A	68.5571	10	.	.	.	.	.	.	.	.	.	4A	107.333	15	.	.	.	4A	115.262	12	.	.	.	4A	66.318	34	.	.	.	4A	1BL	1	1	1	0	1	1	1	1	1	1
1075	wsnp_CAP7_c2974_1414260	[A/G]	A	G	.	.	.	.	.	.	.	.	.	.	.	.	.	.	.	.	.	.	.	.	.	.	.	.	.	.	.	.	.	.	.	.	.	.	1BL,2AS	1	1	1	0	1	1	0	1	1	1
1076	wsnp_CAP7_c317_172502	[A/G]	A	G	2350	2B	210.456	.	.	.	.	.	.	.	.	.	.	.	.	2B	96.701	9	2B	26.655	8	.	.	.	.	.	.	2B	71.132	28	.	.	.	2B	2AS,2DS	1	1	1	1	1	1	0	1	0	1
1077	wsnp_CAP7_c32_19340	[A/G]	A	G	3963	4A	159.499	4A	57.9941	10	4A	49.405	23	4A	148.791	17	4A	74.396	17	.	.	.	.	.	.	4A	117.547	12	.	.	.	4A	68.312	34	.	.	.	4A	3DS,4AS	1	1	1	1	1	1	1	1	1	1
1078	wsnp_CAP7_c323_176386	[T/C]	T	C	228	1A	68.9783	1A	97.8133	1	.	.	.	.	.	.	.	.	.	.	.	.	.	.	.	.	.	.	.	.	.	.	.	.	.	.	.	1A	1AS,1BS	0	1	0	1	1	1	1	1	1	1
1079	wsnp_CAP7_c3386_1586636	[A/G]	A	G	5124	5B	142.722	.	.	.	.	.	.	5B	178.532	21	.	.	.	.	.	.	.	.	.	.	.	.	.	.	.	.	.	.	.	.	.	5B	5BL,5DL	1	1	1	1	1	1	1	1	1	1
1080	wsnp_CAP7_c3438_1609145	[T/C]	T	C	.	.	.	.	.	.	.	.	.	.	.	.	.	.	.	.	.	.	.	.	.	.	.	.	.	.	.	.	.	.	.	.	.	.	3AS,3BS,3DS,4AS	1	1	1	1	1	1	1	1	1	1
1081	wsnp_CAP7_c3472_1623955	[A/G]	A	G	431	1A	110.007	1A	63.275	1	.	.	.	.	.	.	1A	45.303	1	1A	66.066	1	1A	52.469	1	.	.	.	1A	96.824	28	.	.	.	1A	123.201	53	1A	1AS,1BL	0	1	1	0	1	1	1	1	1	1
1082	wsnp_CAP7_c3519_1643682	[A/C]	A	C	2519	2D	165.449	.	.	.	.	.	.	2D	22.874	9	.	.	.	.	.	.	.	.	.	3D	7.72	11	.	.	.	.	.	.	.	.	.	2D,3D	3AL,3DL,4AL	1	1	1	1	1	1	1	1	1	1
1083	wsnp_CAP7_c3635_1688824	[A/G]	A	G	2554	2D	175.642	.	.	.	.	.	.	.	.	.	2D	1.033	10	2D	12.812	10	.	.	.	.	.	.	.	.	.	.	.	.	2D	17.002	48	2D	2AS,2DS	1	1	1	1	1	1	0	1	0	1
1084	wsnp_CAP7_c3665_1701376	[A/G]	A	G	5331	5B	182.501	.	.	.	5B	105.599	33	5B	180.151	21	.	.	.	.	.	.	.	.	.	5B	46.941	17	5B	35.118	26	5B	68.133	27	.	.	.	5B	5BL,5DL	1	1	1	1	1	1	1	1	1	1
1085	wsnp_CAP7_c396_213601	[A/G]	A	G	2802	3A	81.444	.	.	.	.	.	.	3A	47.712	12	.	.	.	.	.	.	3A	55.988	12	.	.	.	.	.	.	3A	64.417	33	3A	117.254	50	3A	3DS,4AS	1	1	1	1	1	1	1	1	1	1
1086	wsnp_CAP7_c399_215824	[T/C]	T	C	5578	6A	61.9029	6A	50.1446	16	.	.	.	.	.	.	.	.	.	.	.	.	.	.	.	.	.	.	.	.	.	.	.	.	6B	169.001	46	6A,6B	4AL,6AL	1	1	1	1	1	1	1	1	1	1
1087	wsnp_CAP7_c402_217331	[A/G]	A	G	1883	2B	112.35	2B	113.964	5	2B	34.752	11	2B	107.197	8	.	.	.	.	.	.	2B	46.233	8	2B	84.303	5	.	.	.	.	.	.	2B	138.2	40	2B	2BL	1	1	1	1	1	1	1	0	1	1
1088	wsnp_CAP7_c4346_1985593	[T/C]	T	C	1652	2A	224.161	2A	7.54114	4	.	.	.	.	.	.	2A	0.982	6	.	.	.	.	.	.	.	.	.	2A	0	55	.	.	.	.	.	.	2A	2DS,4AL	1	1	1	1	1	1	1	1	0	1
1089	wsnp_CAP7_c44_26549	[T/G]	T	G	7099	7B	12.8974	7B	170.667	20	.	.	.	7B	0	31	.	.	.	7B	99.837	31	7B	75.936	44	.	.	.	.	.	.	7B	24.075	30	.	.	.	7B	7DL	1	1	1	1	1	1	1	1	1	1
1090	wsnp_CAP7_c444_237594	[A/G]	A	G	.	.	.	.	.	.	.	.	.	.	.	.	.	.	.	.	.	.	.	.	.	.	.	.	5A	98.364	35	.	.	.	.	.	.	5A	.	1	1	1	1	1	1	1	1	1	1
1091	wsnp_CAP7_c4513_2055201	[T/G]	T	G	7395	7B	134.912	7B	30.9658	20	.	.	.	7B	120.144	31	.	.	.	7B	17.264	31	7B	25.727	44	7B	11.013	26	7B	23.154	39	.	.	.	.	.	.	7B	7BS	1	1	1	1	1	1	1	1	1	1
1092	wsnp_CAP7_c4778_2155754	[A/G]	A	G	1006	1B	116.693	1B	108.59	2	1B	1.136	6	.	.	.	1B	28.226	3	1B	28.443	4	.	.	.	.	.	.	.	.	.	1B	32.579	24	.	.	.	1B	1BS	1	1	0	1	1	1	1	1	1	1
1093	wsnp_CAP7_c4904_2198084	[T/C]	T	C	1759	2B	56.2607	.	.	.	.	.	.	.	.	.	2B	16.494	7	.	.	.	.	.	.	.	.	.	.	.	.	.	.	.	.	.	.	2B	2BL,2DL,6AL	1	1	1	1	1	1	1	0	1	0
1094	wsnp_CAP7_c5097_2266314	[T/C]	T	C	3511	3B	142.777	3B	130.225	8	.	.	.	.	.	.	.	.	.	.	.	.	.	.	.	.	.	.	.	.	.	3B	71.736	38	.	.	.	3B	4AS	1	1	1	1	1	1	1	1	1	1
1095	wsnp_CAP7_c522_274783	[A/G]	A	G	3426	3B	123.286	.	.	.	3B	76.277	20	.	.	.	3B	1.684	15	.	.	.	.	.	.	.	.	.	3B	29.045	33	.	.	.	.	.	.	3B	2BL,3AS,3BS,3DS,4AS	1	1	1	1	1	1	1	0	1	1
1096	wsnp_CAP7_c5487_2464794	[A/G]	A	G	.	.	.	.	.	.	.	.	.	.	.	.	.	.	.	.	.	.	.	.	.	.	.	.	.	.	.	.	.	.	.	.	.	.	6AS,6DS	1	1	1	1	1	1	1	1	1	1
1097	wsnp_CAP7_c5487_2464864	[T/G]	T	G	5944	6A	212.259	.	.	.	.	.	.	.	.	.	.	.	.	.	.	.	6A	102.502	33	.	.	.	6A	0	48	.	.	.	.	.	.	6A	6AS	1	1	1	1	1	1	1	1	1	1
1098	wsnp_CAP7_c5823_2616381	[A/G]	A	G	5897	6A	197.391	6A	203.233	16	6A	75.279	37	.	.	.	.	.	.	6A	92.139	24	6A	95.519	33	6A	9.724	20	.	.	.	6A	0	29	6A	0.961	54	6A	6AS,6BS	1	1	1	1	1	1	1	1	1	1
1099	wsnp_CAP7_c585_304831	[T/C]	T	C	.	.	.	.	.	.	.	.	.	.	.	.	.	.	.	.	.	.	.	.	.	.	.	.	.	.	.	.	.	.	.	.	.	.	2DL,3BS	1	1	1	1	1	1	1	1	1	0
1100	wsnp_CAP7_c599_312057	[T/C]	T	C	4220	4B	106.447	.	.	.	4B	43.162	25	.	.	.	.	.	.	.	.	.	4B	72.692	24	.	.	.	4B	79.756	42	.	.	.	.	.	.	4B	4BS,4DS	1	1	1	1	1	1	1	1	1	1
1101	wsnp_CAP7_c6731_3031024	[A/G]	A	G	.	.	.	.	.	.	.	.	.	.	.	.	.	.	.	.	.	.	.	.	.	.	.	.	.	.	.	.	.	.	.	.	.	.	.	1	1	1	1	1	1	1	1	1	1
1102	wsnp_CAP7_c7341_3280398	[A/G]	A	G	1956	2B	126.285	2B	80.8888	5	.	.	.	2B	110.878	8	.	.	.	2B	66.119	9	2B	45.121	8	.	.	.	2B	50.885	25	2B	132.099	28	2B	128.404	40	2B	2BL,2DL	1	1	1	1	1	1	1	0	1	0
1103	wsnp_CAP7_c7742_3467376	[T/C]	T	C	1389	2A	85.521	2A	182.913	4	.	.	.	.	.	.	.	.	.	2A	48.241	7	2A	72.835	5	.	.	.	.	.	.	.	.	.	.	.	.	2A	2AS,2BL,2DS	1	1	1	1	1	1	0	0	0	1
1104	wsnp_CAP7_c8199_3679619	[T/G]	T	G	.	.	.	.	.	.	.	.	.	.	.	.	.	.	.	.	.	.	.	.	.	.	.	.	.	.	.	.	.	.	.	.	.	.	6AL	1	1	1	1	1	1	1	1	1	1
1105	wsnp_CAP7_c8429_3785777	[A/G]	A	G	.	.	.	.	.	.	.	.	.	.	.	.	.	.	.	.	.	.	.	.	.	.	.	.	4B	53.981	42	.	.	.	.	.	.	4B	3BS,3DS,4BS,4DS	1	1	1	1	1	1	1	1	1	1
1106	wsnp_CAP7_c851_437266	[A/G]	A	G	.	.	.	.	.	.	.	.	.	.	.	.	.	.	.	.	.	.	.	.	.	.	.	.	.	.	.	.	.	.	.	.	.	.	.	1	1	1	1	1	1	1	1	1	1
1107	wsnp_CAP7_c888_455397	[A/G]	A	G	2442	2D	11.5008	.	.	.	2D	3.869	16	.	.	.	.	.	.	.	.	.	.	.	.	.	.	.	.	.	.	.	.	.	.	.	.	2D	2DL,5DL	1	1	1	1	1	1	1	1	1	0
1108	wsnp_CAP7_c90_52035	[A/G]	A	G	7154	7B	40.6224	7B	132.65	20	.	.	.	.	.	.	7B	27.313	38	7B	82.753	31	.	.	.	7B	95.575	26	.	.	.	.	.	.	.	.	.	7B	4AL,7AL,7BL	1	1	1	1	1	1	1	1	1	1
1109	wsnp_CAP7_c940_480745	[A/G]	A	G	775	1B	46.8927	1B	41.0092	2	.	.	.	.	.	.	.	.	.	.	.	.	1B	24.509	2	.	.	.	.	.	.	.	.	.	.	.	.	1B	1BS	1	1	0	1	1	1	1	1	1	1
1110	wsnp_CAP7_c949_486485	[T/C]	T	C	6927	7A	104.863	7A	75.6567	19	.	.	.	7A	201.903	29	.	.	.	.	.	.	.	.	.	7A	93.724	24	.	.	.	.	.	.	7A	83.282	45	7A	7AS	1	1	1	1	1	1	1	1	1	1
1111	wsnp_CAP7_c949_486600	[A/C]	A	C	6926	7A	104.863	7A	75.6567	19	7A	25.225	41	7A	201.903	29	.	.	.	.	.	.	.	.	.	7A	93.724	24	.	.	.	.	.	.	7A	83.282	45	7A	7AS	1	1	1	1	1	1	1	1	1	1
1112	wsnp_CAP7_rep_c10136_4493502	[A/G]	A	G	5777	6A	115.764	.	.	.	.	.	.	.	.	.	.	.	.	6A	61.92	24	6A	47.694	33	.	.	.	6A	0	43	6A	48.751	29	.	.	.	6A	4AL,6AS	1	1	1	1	1	1	1	1	1	1
1113	wsnp_CAP7_rep_c12539_5292305	[T/G]	T	G	4196	4B	80.8126	4B	83.1308	11	.	.	.	.	.	.	.	.	.	4B	45.199	17	.	.	.	4B	60.531	14	.	.	.	4B	72.004	41	4B	70.089	39	4B	3BS,4BS	1	1	1	1	1	1	1	1	1	1
1114	wsnp_CAP7_rep_c12606_5316797	[A/G]	A	G	1826	2B	94.0082	.	.	.	.	.	.	2B	105.362	8	.	.	.	.	.	.	.	.	.	2B	86.312	5	2B	33.876	25	.	.	.	2B	162.609	40	2B	2BL,2DL,6AL	1	1	1	1	1	1	1	0	1	0
1115	wsnp_CAP7_rep_c13057_5512289	[A/G]	A	G	.	.	.	.	.	.	.	.	.	.	.	.	.	.	.	.	.	.	.	.	.	.	.	.	.	.	.	.	.	.	.	.	.	.	4DL	1	1	1	1	1	1	1	1	1	1
1116	wsnp_CAP7_rep_c13263_5590226	[A/C]	A	C	.	.	.	.	.	.	.	.	.	.	.	.	.	.	.	.	.	.	.	.	.	.	.	.	.	.	.	.	.	.	.	.	.	.	7AL,7BL	1	1	1	1	1	1	1	1	1	1
1117	wsnp_CAP7_rep_c5204_2330201	[T/C]	T	C	6992	7A	134.592	.	.	.	.	.	.	.	.	.	.	.	.	7A	109.92	29	.	.	.	.	.	.	7A	61.019	32	7A	6.786	43	.	.	.	7A	7AS,7BS	1	1	1	1	1	1	1	1	1	1
1118	wsnp_CAP7_rep_c5385_2417464	[T/C]	T	C	486	1A	148.131	.	.	.	.	.	.	.	.	.	.	.	.	.	.	.	1A	38.193	1	.	.	.	.	.	.	.	.	.	1A	159.536	53	1A	1AS	0	1	1	1	1	1	1	1	1	1
1119	wsnp_CAP7_rep_c5385_2417467	[T/C]	T	C	487	1A	148.131	.	.	.	.	.	.	.	.	.	.	.	.	.	.	.	1A	38.193	1	.	.	.	.	.	.	.	.	.	1A	159.536	53	1A	1AS	0	1	1	1	1	1	1	1	1	1
1120	wsnp_CAP7_rep_c5427_2436269	[T/C]	T	C	4444	5A	98.8089	.	.	.	.	.	.	.	.	.	.	.	.	5A	72.201	19	5A	56.428	27	5A	109.458	16	.	.	.	.	.	.	5B	58.886	44	5A,5B	.	1	1	1	1	1	1	1	1	1	1
1121	wsnp_CAP7_rep_c5502_2471298	[A/C]	A	C	779	1B	47.2134	1B	41.5118	2	.	.	.	.	.	.	1B	60.539	2	1B	72.751	4	1B	24.509	2	.	.	.	.	.	.	1B	113.152	24	1B	29.276	38	1B	1BS	1	1	0	1	1	1	1	1	1	1
1122	wsnp_CAP7_rep_c5524_2482342	[T/C]	T	C	1397	2A	85.521	2A	182.913	4	.	.	.	.	.	.	.	.	.	2A	48.881	7	2A	72.835	5	.	.	.	.	.	.	.	.	.	.	.	.	2A	2AS	1	1	1	1	1	1	0	1	1	1
1123	wsnp_CAP7_rep_c5643_2537213	[A/C]	A	C	2457	2D	65.0234	.	.	.	.	.	.	2D	60.761	9	.	.	.	.	.	.	.	.	.	3D	0.301	11	.	.	.	.	.	.	2D	0	16	2D,3D	3AL,3DL,4AL	1	1	1	1	1	1	1	1	1	1
1124	wsnp_CAP7_rep_c5808_2610036	[T/G]	T	G	.	.	.	.	.	.	.	.	.	.	.	.	.	.	.	.	.	.	.	.	.	.	.	.	.	.	.	.	.	.	.	.	.	.	.	1	1	1	1	1	1	1	1	1	1
1125	wsnp_CAP7_rep_c6144_2762028	[A/G]	A	G	.	.	.	.	.	.	.	.	.	.	.	.	.	.	.	.	.	.	.	.	.	.	.	.	.	.	.	.	.	.	.	.	.	.	3AL,5BL,5DL	1	1	1	1	1	1	1	1	1	1
1126	wsnp_CAP7_rep_c6239_2805495	[A/G]	A	G	.	.	.	.	.	.	.	.	.	.	.	.	.	.	.	.	.	.	.	.	.	.	.	.	.	.	.	.	.	.	.	.	.	.	2BL,2DL	1	1	1	1	1	1	1	0	1	0
1127	wsnp_CAP7_rep_c6301_2835323	[T/C]	T	C	1957	2B	126.285	2B	80.8888	5	.	.	.	2B	110.878	8	.	.	.	2B	66.119	9	2B	45.121	8	.	.	.	2B	50.885	25	2B	132.099	28	2B	128.404	40	2B	2BL,2DL	1	1	1	1	1	1	1	0	1	0
1128	wsnp_CAP7_rep_c7219_3228859	[A/G]	A	G	1958	2B	126.285	2B	80.8888	5	.	.	.	2B	110.878	8	.	.	.	2B	66.119	9	2B	45.121	8	.	.	.	2B	50.885	25	2B	132.099	28	2B	128.404	40	2B	2BL	1	1	1	1	1	1	1	0	1	1
1129	wsnp_CAP7_rep_c7347_3283296	[A/G]	A	G	1959	2B	126.285	2B	80.8888	5	.	.	.	2B	110.878	8	.	.	.	2B	66.119	9	2B	45.121	8	.	.	.	2B	50.885	25	2B	132.099	28	2B	128.404	40	2B	2BL,2DL	1	1	1	1	1	1	1	0	1	0
1130	wsnp_CAP7_rep_c7349_3284058	[T/C]	T	C	1960	2B	126.285	2B	80.8888	5	.	.	.	2B	110.878	8	.	.	.	2B	66.119	9	2B	45.121	8	.	.	.	2B	50.885	25	2B	132.099	28	2B	128.404	40	2B	2BL,2DL	1	1	1	1	1	1	1	0	1	0
1131	wsnp_CAP7_rep_c8024_3598111	[T/C]	T	C	1961	2B	126.285	2B	80.8888	5	.	.	.	2B	110.878	8	.	.	.	2B	66.119	9	2B	45.121	8	.	.	.	2B	50.885	25	2B	132.099	28	2B	128.404	40	2B	2BL,2DL	1	1	1	1	1	1	1	0	1	0
1132	wsnp_CAP7_rep_c9095_4073469	[A/G]	A	G	.	.	.	.	.	.	.	.	.	.	.	.	.	.	.	.	.	.	.	.	.	.	.	.	.	.	.	.	.	.	.	.	.	.	.	1	1	1	1	1	1	1	1	1	1
1133	wsnp_CAP7_rep_c9097_4074450	[T/C]	T	C	1396	2A	85.521	2A	182.913	4	.	.	.	.	.	.	.	.	.	2A	48.881	7	2A	72.835	5	.	.	.	.	.	.	.	.	.	.	.	.	2A	2AS	1	1	1	1	1	1	0	1	1	1
1134	wsnp_CAP7_rep_c9455_4223473	[T/C]	T	C	1395	2A	85.521	2A	182.913	4	.	.	.	.	.	.	.	.	.	2A	48.881	7	2A	72.835	5	.	.	.	.	.	.	.	.	.	.	.	.	2A	.	1	1	1	1	1	1	1	1	1	1
1135	wsnp_CAP8_c10_37096	[A/G]	A	G	.	.	.	.	.	.	.	.	.	.	.	.	.	.	.	.	.	.	.	.	.	.	.	.	4B	42.826	42	.	.	.	.	.	.	4B	3DS	1	1	1	1	1	1	1	1	1	1
1136	wsnp_CAP8_c1007_643393	[A/G]	A	G	2934	3A	122.309	3A	52.9924	7	3A	119.144	18	3A	65.176	12	.	.	.	3A	72.487	12	.	.	.	3A	116.609	8	.	.	.	.	.	.	3A	76.493	50	3A	3BS,3DS,4AS	1	1	1	1	1	1	1	1	1	1
1137	wsnp_CAP8_c1013_646748	[A/G]	A	G	4028	4A	182.008	.	.	.	4A	64.908	23	.	.	.	.	.	.	.	.	.	.	.	.	.	.	.	.	.	.	.	.	.	4A	38.649	59	4A	4AL	1	1	1	1	1	1	1	1	1	1
1138	wsnp_CAP8_c1082_679830	[T/C]	T	C	6567	6D2	73.2837	.	.	.	.	.	.	6D	0	27	.	.	.	.	.	.	.	.	.	6D	106.121	22	.	.	.	.	.	.	.	.	.	6D	.	1	1	1	1	1	1	1	1	1	1
1139	wsnp_CAP8_c1115_695767	[A/G]	A	G	.	.	.	.	.	.	.	.	.	.	.	.	.	.	.	.	.	.	.	.	.	.	.	.	2A	110.545	29	.	.	.	.	.	.	2A	3AL	1	1	1	1	1	1	1	1	1	1
1140	wsnp_CAP8_c1115_695795	[T/G]	T	G	.	.	.	.	.	.	.	.	.	.	.	.	.	.	.	.	.	.	.	.	.	.	.	.	2A	110.545	29	.	.	.	.	.	.	2A	2AS	1	1	1	1	1	1	0	1	1	1
1141	wsnp_CAP8_c1139_706596	[A/G]	A	G	.	.	.	.	.	.	.	.	.	.	.	.	.	.	.	.	.	.	.	.	.	.	.	.	.	.	.	.	.	.	.	.	.	.	.	1	1	1	1	1	1	1	1	1	1
1142	wsnp_CAP8_c1141_707721	[A/G]	A	G	77	1A	52.2841	1A	109.392	1	.	.	.	1A	42.233	1	.	.	.	.	.	.	.	.	.	1A	137.605	1	.	.	.	1A	24.565	23	.	.	.	1A	1AL,IBL,1DL	1	0	1	0	1	0	1	1	1	1
1143	wsnp_CAP8_c1210_739365	[T/C]	T	C	5364	5B	194.883	5B	198.602	14	.	.	.	5B	187.546	21	.	.	.	.	.	.	5B	56.197	29	.	.	.	.	.	.	.	.	.	.	.	.	5B	1BS,5DL	1	1	0	1	1	1	1	1	1	1
1144	wsnp_CAP8_c1210_739429	[A/G]	A	G	5363	5B	194.52	5B	198.1	14	.	.	.	5B	187.546	21	.	.	.	.	.	.	5B	56.197	29	5B	34.36	17	.	.	.	5B	76.277	27	.	.	.	5B	5AL,5BL,5DL	1	1	1	1	1	1	1	1	1	1
1145	wsnp_CAP8_c1240_753371	[A/G]	A	G	1947	2B	126.285	.	.	.	.	.	.	.	.	.	.	.	.	.	.	.	.	.	.	2B	81.812	5	.	.	.	.	.	.	2B	135.901	40	2B	2BL,2DL	1	1	1	1	1	1	1	0	1	0
1146	wsnp_CAP8_c1290_776133	[A/G]	A	G	.	.	.	.	.	.	.	.	.	.	.	.	.	.	.	.	.	.	.	.	.	.	.	.	.	.	.	.	.	.	.	.	.	.	1BL,2AS	1	1	1	0	1	1	0	1	1	1
1147	wsnp_CAP8_c1371_814803	[T/C]	T	C	.	.	.	.	.	.	.	.	.	.	.	.	.	.	.	.	.	.	.	.	.	.	.	.	.	.	.	.	.	.	.	.	.	.	7AL,7BL,7DL	1	1	1	1	1	1	1	1	1	1
1148	wsnp_CAP8_c1419_836050	[A/G]	A	G	3354	3B	97.2558	.	.	.	.	.	.	.	.	.	3B	25.624	15	.	.	.	.	.	.	.	.	.	.	.	.	3B	111.806	38	3B	31.174	56	3B	3BS	1	1	1	1	1	1	1	1	1	1
1149	wsnp_CAP8_c1429_840633	[A/C]	A	C	.	.	.	.	.	.	.	.	.	.	.	.	.	.	.	.	.	.	.	.	.	.	.	.	.	.	.	.	.	.	.	.	.	.	3BS,3DS,4BS	1	1	1	1	1	1	1	1	1	1
1150	wsnp_CAP8_c1530_885118	[T/C]	T	C	6142	6B	59.4895	.	.	.	.	.	.	.	.	.	.	.	.	.	.	.	.	.	.	6B	66.122	21	.	.	.	6B	65.345	19	.	.	.	6B	6AL,6BL	1	1	1	1	1	1	1	1	1	1
1151	wsnp_CAP8_c1540_889753	[T/C]	T	C	6143	6B	59.4895	6B	53.7337	17	.	.	.	.	.	.	.	.	.	.	.	.	.	.	.	.	.	.	.	.	.	6B	65.345	19	.	.	.	6B	6BL,6DL	1	1	1	1	1	1	1	1	1	1
1152	wsnp_CAP8_c1580_908907	[A/C]	A	C	1244	2A	38.6908	2A	247.725	4	2A	17.583	8	2A	65.101	7	.	.	.	2A	13.169	7	2A	1.105	7	.	.	.	.	.	.	.	.	.	.	.	.	2A	2DL	1	1	1	1	1	1	1	1	1	0
1153	wsnp_CAP8_c1591_913636	[T/C]	T	C	.	.	.	.	.	.	.	.	.	.	.	.	.	.	.	.	.	.	.	.	.	.	.	.	.	.	.	.	.	.	.	.	.	.	2AS,2BL,3BL,7AL	1	1	1	1	1	1	0	0	1	1
1154	wsnp_CAP8_c1591_913693	[T/C]	T	C	1912	2B	115.418	2B	114.466	5	.	.	.	.	.	.	.	.	.	.	.	.	.	.	.	.	.	.	.	.	.	.	.	.	.	.	.	2B	2AS,2DS	1	1	1	1	1	1	0	1	0	1
1155	wsnp_CAP8_c1594_914839	[T/C]	T	C	5168	5B	163.61	.	.	.	.	.	.	5B	180.151	21	.	.	.	5B	138.691	21	.	.	.	5B	51.532	17	5B	33.939	26	.	.	.	5B	1.971	44	5B	.	1	1	1	1	1	1	1	1	1	1
1156	wsnp_CAP8_c1725_973916	[T/G]	T	G	6701	7A	58.6168	7A	116.396	19	.	.	.	7A	209.321	29	.	.	.	.	.	.	.	.	.	7A	103.423	24	7A	109.947	32	.	.	.	7A	102.728	45	7A	7AL,7BL,7DL	1	1	1	1	1	1	1	1	1	1
1157	wsnp_CAP8_c1736_978901	[T/C]	T	C	.	.	.	.	.	.	.	.	.	.	.	.	.	.	.	.	.	.	.	.	.	.	.	.	.	.	.	.	.	.	.	.	.	.	1AS,1BS,1DS	0	1	0	1	0	1	1	1	1	1
1158	wsnp_CAP8_c178_217014	[T/C]	T	C	.	.	.	.	.	.	.	.	.	.	.	.	.	.	.	.	.	.	.	.	.	.	.	.	.	.	.	.	.	.	.	.	.	.	.	1	1	1	1	1	1	1	1	1	1
1159	wsnp_CAP8_c1806_1011066	[A/G]	A	G	.	.	.	.	.	.	.	.	.	.	.	.	.	.	.	.	.	.	.	.	.	.	.	.	.	.	.	.	.	.	.	.	.	.	3AS,3DS	1	1	1	1	1	1	1	1	1	1
1160	wsnp_CAP8_c1868_1040058	[T/C]	T	C	.	.	.	.	.	.	.	.	.	.	.	.	.	.	.	.	.	.	.	.	.	.	.	.	.	.	.	.	.	.	.	.	.	.	1BL,2AS,2BL	1	1	1	0	1	1	0	0	1	1
1161	wsnp_CAP8_c1886_1046744	[T/C]	T	C	.	.	.	.	.	.	.	.	.	.	.	.	.	.	.	.	.	.	.	.	.	.	.	.	.	.	.	.	.	.	.	.	.	.	2DL,4DL	1	1	1	1	1	1	1	1	1	0
1162	wsnp_CAP8_c1897_1051527	[T/C]	T	C	.	.	.	.	.	.	.	.	.	.	.	.	.	.	.	.	.	.	.	.	.	.	.	.	.	.	.	.	.	.	.	.	.	.	.	1	1	1	1	1	1	1	1	1	1
1163	wsnp_CAP8_c1995_1096468	[T/G]	T	G	3095	3B	52.7972	.	.	.	.	.	.	.	.	.	.	.	.	.	.	.	3B	12.527	14	.	.	.	.	.	.	.	.	.	.	.	.	3B	3AL	1	1	1	1	1	1	1	1	1	1
1164	wsnp_CAP8_c2023_1110474	[T/C]	T	C	944	1B	86.1281	.	.	.	.	.	.	.	.	.	.	.	.	1B	57.904	4	.	.	.	.	.	.	1B	35.46	44	1B	88.176	24	.	.	.	1B	1AS,1DS	0	1	1	1	0	1	1	1	1	1
1165	wsnp_CAP8_c204_231829	[T/C]	T	C	.	.	.	.	.	.	.	.	.	.	.	.	.	.	.	.	.	.	.	.	.	.	.	.	.	.	.	.	.	.	.	.	.	.	7BS,7DS	1	1	1	1	1	1	1	1	1	1
1166	wsnp_CAP8_c2110_1147974	[A/G]	A	G	1240	2A	35.4625	2A	243.124	4	.	.	.	2A	43.338	7	.	.	.	.	.	.	.	.	.	2A	18.284	4	.	.	.	.	.	.	.	.	.	2A	2BL,2DL,4AL	1	1	1	1	1	1	1	0	1	0
1167	wsnp_CAP8_c2159_1168571	[T/C]	T	C	.	.	.	.	.	.	.	.	.	.	.	.	.	.	.	.	.	.	.	.	.	.	.	.	.	.	.	.	.	.	.	.	.	.	2AS,2DS	1	1	1	1	1	1	0	1	0	1
1168	wsnp_CAP8_c2159_1168806	[A/G]	A	G	.	.	.	.	.	.	.	.	.	.	.	.	.	.	.	.	.	.	.	.	.	.	.	.	.	.	.	.	.	.	.	.	.	.	2AS,2DS	1	1	1	1	1	1	0	1	0	1
1169	wsnp_CAP8_c23_63297	[A/G]	A	G	.	.	.	.	.	.	.	.	.	.	.	.	.	.	.	.	.	.	.	.	.	.	.	.	.	.	.	.	.	.	.	.	.	.	1DS,4DL	1	1	1	1	0	1	1	1	1	1
1170	wsnp_CAP8_c2500_1318263	[A/G]	A	G	.	.	.	.	.	.	.	.	.	.	.	.	.	.	.	.	.	.	.	.	.	.	.	.	.	.	.	.	.	.	4A	37.948	59	4A	4AL	1	1	1	1	1	1	1	1	1	1
1171	wsnp_CAP8_c251_257551	[T/C]	T	C	.	.	.	.	.	.	.	.	.	.	.	.	.	.	.	.	.	.	.	.	.	.	.	.	.	.	.	.	.	.	.	.	.	.	.	1	1	1	1	1	1	1	1	1	1
1172	wsnp_CAP8_c2589_1356390	[A/C]	A	C	5453	5D1cult	45.73	5D	126.926	15	.	.	.	.	.	.	.	.	.	.	.	.	5D	1.676	32	.	.	.	.	.	.	5D	14.643	44	5D	12.807	57	5D	.	1	1	1	1	1	1	1	1	1	1
1173	wsnp_CAP8_c2652_1383212	[T/C]	T	C	.	.	.	.	.	.	.	.	.	.	.	.	.	.	.	.	.	.	.	.	.	.	.	.	.	.	.	.	.	.	.	.	.	.	2BL	1	1	1	1	1	1	1	0	1	1
1174	wsnp_CAP8_c2677_1394934	[T/G]	T	G	1487	2A	120.714	2A	132.428	4	.	.	.	2A	114.681	7	2A	125.203	6	2A	52.927	7	.	.	.	2A	73.513	4	.	.	.	2A	45.497	37	.	.	.	2A	.	1	1	1	1	1	1	1	1	1	1
1175	wsnp_CAP8_c269_266947	[T/G]	T	G	.	.	.	.	.	.	.	.	.	.	.	.	.	.	.	.	.	.	.	.	.	.	.	.	.	.	.	.	.	.	.	.	.	.	3BS,3DS,4BS	1	1	1	1	1	1	1	1	1	1
1176	wsnp_CAP8_c2693_1401039	[A/G]	A	G	5306	5B	176.978	5B	172.976	14	.	.	.	.	.	.	.	.	.	.	.	.	.	.	.	5B	47.512	17	5B	45.74	26	.	.	.	5B	9.051	44	5B	5BL,5DL	1	1	1	1	1	1	1	1	1	1
1177	wsnp_CAP8_c2869_1478615	[A/G]	A	G	1962	2B	126.285	2B	80.8888	5	.	.	.	2B	110.878	8	.	.	.	2B	66.119	9	2B	45.121	8	.	.	.	2B	50.885	25	2B	132.099	28	2B	128.404	40	2B	2BL,2DL	1	1	1	1	1	1	1	0	1	0
1178	wsnp_CAP8_c296_283066	[A/G]	A	G	3946	4A	158.422	4A	57.9941	10	.	.	.	4A	148.791	17	4A	75.72	17	.	.	.	.	.	.	4A	116.976	12	.	.	.	4A	68.312	34	.	.	.	4A	4AL	1	1	1	1	1	1	1	1	1	1
1179	wsnp_CAP8_c303_286918	[A/C]	A	C	1924	2B	121.624	2B	123.511	5	.	.	.	2B	109.009	8	.	.	.	.	.	.	2B	46.233	8	2B	81.812	5	.	.	.	2B	133.84	28	2B	128.404	40	2B	2BL	1	1	1	1	1	1	1	0	1	1
1180	wsnp_CAP8_c3134_1594540	[A/G]	A	G	.	.	.	.	.	.	.	.	.	.	.	.	.	.	.	.	.	.	.	.	.	.	.	.	.	.	.	.	.	.	.	.	.	.	3BL,6AL	1	1	1	1	1	1	1	1	1	1
1181	wsnp_CAP8_c334_304253	[A/C]	A	C	7090	7B	0	7B	190.989	20	.	.	.	7B	0	31	.	.	.	.	.	.	.	.	.	7B	3.531	27	.	.	.	.	.	.	.	.	.	7B	7AL,7BL,7DL	1	1	1	1	1	1	1	1	1	1
1182	wsnp_CAP8_c3593_1773371	[T/C]	T	C	7171	7B	45.2514	.	.	.	.	.	.	7B	31.456	31	.	.	.	7B	81.907	31	.	.	.	7B	93.089	26	.	.	.	.	.	.	.	.	.	7B	4AL,7AL,7BL,7DL	1	1	1	1	1	1	1	1	1	1
1183	wsnp_CAP8_c3841_1895079	[A/G]	A	G	.	.	.	.	.	.	.	.	.	.	.	.	.	.	.	.	.	.	.	.	.	.	.	.	.	.	.	.	.	.	.	.	.	.	1BL	1	1	1	0	1	1	1	1	1	1
1184	wsnp_CAP8_c4046_1986222	[A/C]	A	C	.	.	.	.	.	.	.	.	.	.	.	.	.	.	.	.	.	.	.	.	.	.	.	.	.	.	.	.	.	.	.	.	.	.	6BL	1	1	1	1	1	1	1	1	1	1
1185	wsnp_CAP8_c4046_1986239	[A/G]	A	G	.	.	.	.	.	.	.	.	.	.	.	.	.	.	.	.	.	.	.	.	.	.	.	.	.	.	.	.	.	.	.	.	.	.	6AL	1	1	1	1	1	1	1	1	1	1
1186	wsnp_CAP8_c4302_2103005	[A/G]	A	G	.	.	.	.	.	.	.	.	.	.	.	.	.	.	.	.	.	.	.	.	.	.	.	.	.	.	.	.	.	.	.	.	.	.	3AS	1	1	1	1	1	1	1	1	1	1
1187	wsnp_CAP8_c432_354498	[A/G]	A	G	.	.	.	.	.	.	.	.	.	.	.	.	.	.	.	.	.	.	.	.	.	.	.	.	3B	35.263	58	.	.	.	.	.	.	3B	3BL,4DL,7AL	1	1	1	1	1	1	1	1	1	1
1188	wsnp_CAP8_c4328_2115116	[A/G]	A	G	1963	2B	126.285	2B	80.8888	5	.	.	.	2B	110.878	8	.	.	.	2B	66.119	9	2B	45.121	8	.	.	.	2B	50.885	25	2B	132.099	28	2B	128.404	40	2B	2BL,2DL	1	1	1	1	1	1	1	0	1	0
1189	wsnp_CAP8_c440_358535	[T/C]	T	C	.	.	.	.	.	.	.	.	.	.	.	.	.	.	.	.	.	.	.	.	.	.	.	.	.	.	.	.	.	.	.	.	.	.	.	1	1	1	1	1	1	1	1	1	1
1190	wsnp_CAP8_c4539_2210149	[A/G]	A	G	.	.	.	.	.	.	.	.	.	.	.	.	.	.	.	.	.	.	.	.	.	.	.	.	.	.	.	.	.	.	.	.	.	.	.	1	1	1	1	1	1	1	1	1	1
1191	wsnp_CAP8_c4576_2228073	[A/G]	A	G	650	1B	23.6516	.	.	.	1B	0.541	4	.	.	.	.	.	.	1B	82.464	4	1B	32.052	2	.	.	.	.	.	.	.	.	.	1B	57.092	38	1B	1AL,IBL,1DL	1	0	1	0	1	0	1	1	1	1
1192	wsnp_CAP8_c458_368125	[A/G]	A	G	1112	1D	57.4529	1D	160.825	3	.	.	.	1D	54.106	6	.	.	.	1D	29.242	5	.	.	.	1D	36.829	3	.	.	.	.	.	.	.	.	.	1D	1DL,5DL	1	1	1	1	1	0	1	1	1	1
1193	wsnp_CAP8_c458_368155	[T/C]	T	C	1105	1D	51.2918	1D	158.805	3	.	.	.	.	.	.	.	.	.	1D	29.242	5	.	.	.	.	.	.	.	.	.	.	.	.	.	.	.	1D	1DL,5DL	1	1	1	1	1	0	1	1	1	1
1194	wsnp_CAP8_c4597_2237727	[T/C]	T	C	5778	6A	115.764	.	.	.	.	.	.	.	.	.	.	.	.	6A	61.92	24	6A	47.694	33	.	.	.	6A	0	43	6A	48.751	29	.	.	.	6A	4AL,6AS	1	1	1	1	1	1	1	1	1	1
1195	wsnp_CAP8_c4785_2322876	[T/C]	T	C	453	1A	118.403	.	.	.	.	.	.	.	.	.	1A	51.576	1	1A	62.013	1	.	.	.	.	.	.	1B	27.108	44	1A	75.989	23	1A	143.721	53	1A,1B	1AS,1BS	0	1	0	1	1	1	1	1	1	1
1196	wsnp_CAP8_c4989_2410261	[A/G]	A	G	3351	3B	97.054	.	.	.	.	.	.	.	.	.	3B	25.959	15	.	.	.	.	.	.	.	.	.	.	.	.	3B	111.806	38	3B	31.174	56	3B	3BS,3DS	1	1	1	1	1	1	1	1	1	1
1197	wsnp_CAP8_c507_393821	[A/C]	A	C	.	.	.	.	.	.	.	.	.	.	.	.	.	.	.	.	.	.	.	.	.	.	.	.	.	.	.	.	.	.	.	.	.	.	.	1	1	1	1	1	1	1	1	1	1
1198	wsnp_CAP8_c5350_2554478	[T/C]	T	C	5815	6A	126.45	.	.	.	6A	16.478	37	.	.	.	.	.	.	6A	65.264	24	.	.	.	.	.	.	.	.	.	.	.	.	.	.	.	6A	.	1	1	1	1	1	1	1	1	1	1
1199	wsnp_CAP8_c554_418790	[A/G]	A	G	.	.	.	.	.	.	.	.	.	.	.	.	.	.	.	.	.	.	.	.	.	.	.	.	.	.	.	.	.	.	.	.	.	.	.	1	1	1	1	1	1	1	1	1	1
1200	wsnp_CAP8_c554_418848	[A/G]	A	G	.	.	.	.	.	.	.	.	.	.	.	.	.	.	.	.	.	.	.	.	.	.	.	.	.	.	.	.	.	.	.	.	.	.	.	1	1	1	1	1	1	1	1	1	1
1201	wsnp_CAP8_c606_443906	[T/C]	T	C	4445	5A	98.8089	.	.	.	.	.	.	.	.	.	.	.	.	5A	72.201	19	5A	56.428	27	5A	109.458	16	.	.	.	.	.	.	.	.	.	5A	.	1	1	1	1	1	1	1	1	1	1
1202	wsnp_CAP8_c607_445315	[T/C]	T	C	.	.	.	.	.	.	.	.	.	.	.	.	.	.	.	.	.	.	.	.	.	.	.	.	.	.	.	.	.	.	.	.	.	.	1BL,2AS,2DS	1	1	1	0	1	1	0	1	0	1
1203	wsnp_CAP8_c630_456106	[T/C]	T	C	.	.	.	.	.	.	.	.	.	.	.	.	.	.	.	.	.	.	.	.	.	.	.	.	.	.	.	.	.	.	.	.	.	.	.	1	1	1	1	1	1	1	1	1	1
1204	wsnp_CAP8_c630_456418	[T/C]	T	C	1823	2B	92.6284	2B	91.5871	5	.	.	.	.	.	.	.	.	.	2B	57.409	9	.	.	.	2B	86.312	5	2B	37.054	25	.	.	.	2B	149.722	40	2B	2BL,2DL,4AL	1	1	1	1	1	1	1	0	1	0
1205	wsnp_CAP8_c6680_3136899	[A/G]	A	G	5507	6A	21.4903	6A	9.56323	16	6A	15.363	36	.	.	.	.	.	.	.	.	.	6A	18.622	33	.	.	.	.	.	.	.	.	.	.	.	.	6A	3BL,6AL,6BL,6DL	1	1	1	1	1	1	1	1	1	1
1206	wsnp_CAP8_c6899_3227098	[A/G]	A	G	3220	3B	73.8306	.	.	.	3B	46.011	20	.	.	.	3B	39.092	15	.	.	.	.	.	.	3B	107.137	9	.	.	.	3B	136.047	38	3B	44.087	56	3B	3BS,4AS	1	1	1	1	1	1	1	1	1	1
1207	wsnp_CAP8_c6939_3242530	[A/G]	A	G	2986	3A	146.451	3A	20.8956	7	.	.	.	.	.	.	.	.	.	3A	32.023	12	3A	41.382	13	.	.	.	.	.	.	3A	138.635	33	3A	17.874	50	3A	3AS	1	1	1	1	1	1	1	1	1	1
1208	wsnp_CAP8_c701_490655	[A/G]	A	G	.	.	.	.	.	.	.	.	.	.	.	.	.	.	.	.	.	.	.	.	.	.	.	.	.	.	.	.	.	.	.	.	.	.	1BL,2AS,2BL,3AL	1	1	1	0	1	1	0	0	1	1
1209	wsnp_CAP8_c712_496497	[A/G]	A	G	.	.	.	.	.	.	.	.	.	.	.	.	.	.	.	.	.	.	.	.	.	.	.	.	.	.	.	.	.	.	.	.	.	.	6DS	1	1	1	1	1	1	1	1	1	1
1210	wsnp_CAP8_c7453_3441062	[T/C]	T	C	2167	2B	149.356	.	.	.	2B	42.375	11	.	.	.	.	.	.	.	.	.	2B	43.407	8	.	.	.	.	.	.	.	.	.	.	.	.	2B	1BS,2BL,2DL	1	1	0	1	1	1	1	0	1	0
1211	wsnp_CAP8_c749_514425	[A/C]	A	C	.	.	.	.	.	.	.	.	.	.	.	.	.	.	.	.	.	.	.	.	.	.	.	.	.	.	.	.	.	.	.	.	.	.	.	1	1	1	1	1	1	1	1	1	1
1212	wsnp_CAP8_c7510_3461645	[A/G]	A	G	6080	6B	48.4572	.	.	.	.	.	.	.	.	.	.	.	.	.	.	.	.	.	.	6B	60.209	21	.	.	.	.	.	.	.	.	.	6B	6AL,6BL	1	1	1	1	1	1	1	1	1	1
1213	wsnp_CAP8_c760_519914	[T/G]	T	G	7037	7A	171.326	.	.	.	.	.	.	.	.	.	.	.	.	7A	144.141	29	7A	41.42	39	7A	34.129	24	.	.	11	.	.	.	.	.	.	7A	1BS,7AS,7DS	1	1	0	1	1	1	1	1	1	1
1214	wsnp_CAP8_c7723_3536264	[T/C]	T	C	4317	5A	24.9661	5A	21.2871	13	.	.	.	5A	200.154	20	.	.	.	5A	0	20	.	.	.	.	.	.	.	.	.	.	.	.	.	.	.	5A	4BS,4DS	1	1	1	1	1	1	1	1	1	1
1215	wsnp_CAP8_c775_527730	[A/C]	A	C	2078	2B	149.356	.	.	.	.	.	.	.	.	.	.	.	.	.	.	.	.	.	.	2B	79.488	5	.	.	.	2B	115.973	28	.	.	.	2B	1BL	1	1	1	0	1	1	1	1	1	1
1216	wsnp_CAP8_c775_527759	[A/C]	A	C	2079	2B	149.356	.	.	.	.	.	.	.	.	.	.	.	.	.	.	.	.	.	.	2B	79.488	5	.	.	.	2B	115.973	28	.	.	.	2B	2AS	1	1	1	1	1	1	0	1	1	1
1217	wsnp_CAP8_c775_527823	[T/C]	T	C	2080	2B	149.356	.	.	.	.	.	.	.	.	.	.	.	.	.	.	.	.	.	.	2B	79.488	5	.	.	.	2B	115.973	28	.	.	.	2B	2AS	1	1	1	1	1	1	0	1	1	1
1218	wsnp_CAP8_c893_586831	[T/C]	T	C	.	.	.	.	.	.	.	.	.	.	.	.	.	.	.	.	.	.	.	.	.	.	.	.	.	.	.	.	.	.	.	.	.	.	.	1	1	1	1	1	1	1	1	1	1
1219	wsnp_CAP8_c954_618139	[A/G]	A	G	3806	4A	137.287	.	.	.	.	.	.	4A	147.258	17	.	.	.	.	.	.	.	.	.	4A	113.541	12	.	.	.	.	.	.	.	.	.	4A	4AL,4DL	1	1	1	1	1	1	1	1	1	1
1220	wsnp_CAP8_rep_c3687_1819173	[T/C]	T	C	7104	7B	18.6575	7B	157.649	20	.	.	.	7B	0.766	31	.	.	.	.	.	.	7B	63.792	44	7B	103.761	26	.	.	.	.	.	.	.	.	.	7B	7BL	1	1	1	1	1	1	1	1	1	1
1221	wsnp_CAP8_rep_c3713_1832742	[T/C]	T	C	1098	1D	48.1546	1D	157.297	3	.	.	.	.	.	.	.	.	.	1D	28.603	5	1D	26.967	4	.	.	.	.	.	.	.	.	.	.	.	.	1D	1DL,5DL	1	1	1	1	1	0	1	1	1	1
1222	wsnp_CAP8_rep_c3830_1890314	[A/G]	A	G	.	.	.	.	.	.	.	.	.	.	.	.	.	.	.	.	.	.	.	.	.	.	.	.	.	.	.	.	.	.	.	.	.	.	.	1	1	1	1	1	1	1	1	1	1
1223	wsnp_CAP8_rep_c3844_1896355	[A/G]	A	G	7025	7A	167.821	.	.	.	.	.	.	.	.	.	7A	18.574	37	7A	142.661	29	7A	41.42	39	7A	34.129	24	.	.	.	7A	35.461	43	7A	9.677	55	7A	1BS,7AS	1	1	0	1	1	1	1	1	1	1
1224	wsnp_CAP8_rep_c3879_1912455	[A/G]	A	G	.	.	.	.	.	.	.	.	.	.	.	.	.	.	.	.	.	.	.	.	.	.	.	.	.	.	.	.	.	.	.	.	.	.	2BL,4DL,7AL,7DL	1	1	1	1	1	1	1	0	1	1
1225	wsnp_CAP8_rep_c3938_1936666	[T/G]	T	G	461	1A	120.285	.	.	.	.	.	.	.	.	.	.	.	.	.	.	.	1A	39.329	1	.	.	.	1A	114.53	28	.	.	.	1A	158.716	53	1A	1AS	0	1	1	1	1	1	1	1	1	1
1226	wsnp_CAP8_rep_c3979_1956005	[A/G]	A	G	6474	6B	152.101	.	.	.	.	.	.	.	.	.	.	.	.	.	.	.	6B	0.529	35	6D	0	22	.	.	.	.	.	.	.	.	.	6B,6D	2AS,4DS,6BS,6DS	1	1	1	1	1	1	0	1	1	1
1227	wsnp_CAP8_rep_c4018_1973203	[A/G]	A	G	.	.	.	.	.	.	.	.	.	.	.	.	.	.	.	.	.	.	.	.	.	.	.	.	.	.	.	.	.	.	.	.	.	.	3BL	1	1	1	1	1	1	1	1	1	1
1228	wsnp_CAP8_rep_c4139_2028223	[T/C]	T	C	.	.	.	.	.	.	.	.	.	.	.	.	.	.	.	.	.	.	.	.	.	.	.	.	.	.	.	.	.	.	.	.	.	.	7BS,7DL	1	1	1	1	1	1	1	1	1	1
1229	wsnp_CAP8_rep_c4147_2032009	[A/G]	A	G	1964	2B	126.285	2B	80.8888	5	.	.	.	2B	110.878	8	.	.	.	2B	66.119	9	2B	45.121	8	.	.	.	2B	50.885	25	2B	132.099	28	2B	128.404	40	2B	2BL,2DL	1	1	1	1	1	1	1	0	1	0
1230	wsnp_CAP8_rep_c4276_2091752	[T/C]	T	C	1394	2A	85.521	2A	182.913	4	.	.	.	.	.	.	.	.	.	2A	48.881	7	2A	72.835	5	.	.	.	.	.	.	.	.	.	.	.	.	2A	2AS	1	1	1	1	1	1	0	1	1	1
1231	wsnp_CAP8_rep_c4452_2170021	[T/C]	T	C	849	1B	66.1834	1B	56.6026	2	1B	32.902	4	1B	33.523	4	1B	37.336	2	1B	69.912	4	.	.	.	.	.	.	1B	51.761	44	1B	106.114	24	.	.	.	1B	1BS	1	1	0	1	1	1	1	1	1	1
1232	wsnp_CAP8_rep_c4586_2232878	[T/C]	T	C	6475	6B	152.101	.	.	.	.	.	.	.	.	.	.	.	.	.	.	.	6B	0.529	35	6D	0	22	.	.	.	.	.	.	.	.	.	6B,6D	4DS,6BS,6DS	1	1	1	1	1	1	1	1	1	1
1233	wsnp_CAP8_rep_c4776_2319078	[A/C]	A	C	6476	6B	152.101	.	.	.	6B	3.331	39	.	.	.	6B	0.326	33	.	.	.	6B	0.529	35	.	.	.	.	.	.	6B	5.611	31	.	.	.	6B	6AS,6BS,6BL,6DS	1	1	1	1	1	1	1	1	1	1
1234	wsnp_CAP8_rep_c4792_2326084	[T/C]	T	C	1393	2A	85.521	2A	182.913	4	.	.	.	.	.	.	.	.	.	2A	48.881	7	2A	72.835	5	.	.	.	.	.	.	.	.	.	.	.	.	2A	2AS	1	1	1	1	1	1	0	1	1	1
1235	wsnp_CAP8_rep_c5136_2472055	[T/C]	T	C	5805	6A	117.039	.	.	.	.	.	.	.	.	.	.	.	.	.	.	.	6A	47.694	33	.	.	.	6A	0	43	6A	48.751	29	.	.	.	6A	4AL,6AS,6DS	1	1	1	1	1	1	1	1	1	1
1236	wsnp_CAP8_rep_c5486_2606556	[T/C]	T	C	4462	5A	107.733	.	.	.	.	.	.	.	.	.	5A	16.031	23	.	.	.	5A	56.428	27	.	.	.	5A	115.242	35	.	.	.	.	.	.	5A	.	1	1	1	1	1	1	1	1	1	1
1237	wsnp_CAP8_rep_c5599_2654989	[T/C]	T	C	1965	2B	126.285	2B	80.8888	5	.	.	.	2B	110.878	8	.	.	.	2B	66.119	9	2B	45.121	8	.	.	.	2B	50.885	25	2B	132.099	28	2B	128.404	40	2B	2BL,2DL	1	1	1	1	1	1	1	0	1	0
1238	wsnp_CAP8_rep_c6171_2915649	[T/C]	T	C	.	.	.	.	.	.	.	.	.	.	.	.	.	.	.	.	.	.	.	.	.	.	.	.	.	.	.	.	.	.	.	.	.	.	1DS,6AL	1	1	1	1	0	1	1	1	1	1
1239	wsnp_CAP8_rep_c6230_2943068	[A/G]	A	G	1983	2B	128.371	.	.	.	.	.	.	2B	110.878	8	.	.	.	2B	69.163	9	2B	45.121	8	.	.	.	.	.	.	2B	132.099	28	2B	130.036	40	2B	.	1	1	1	1	1	1	1	1	1	1
1240	wsnp_CAP8_rep_c6692_3141578	[A/G]	A	G	.	.	.	.	.	.	.	.	.	.	.	.	.	.	.	.	.	.	.	.	.	.	.	.	.	.	.	.	.	.	.	.	.	.	.	1	1	1	1	1	1	1	1	1	1
1241	wsnp_CAP8_rep_c8295_3722232	[A/G]	A	G	.	.	.	.	.	.	.	.	.	.	.	.	.	.	.	.	.	.	.	.	.	.	.	.	.	.	.	.	.	.	.	.	.	.	7BL,7DL	1	1	1	1	1	1	1	1	1	1
1242	wsnp_CAP8_rep_c9132_3977980	[A/G]	A	G	1238	2A	35.1631	2A	243.626	4	.	.	.	2A	43.338	7	.	.	.	.	.	.	.	.	.	2A	18.284	4	.	.	.	.	.	.	.	.	.	2A	4AL,6AL,6BS	1	1	1	1	1	1	1	1	1	1
1243	wsnp_CAP8_rep_c9477_4129165	[A/G]	A	G	6044	6B	36.3209	.	.	.	.	.	.	6B	66.599	25	.	.	.	6B	0	25	.	.	.	.	.	.	.	.	.	.	.	.	.	.	.	6B	6AL,6BL	1	1	1	1	1	1	1	1	1	1
1244	wsnp_CAP8_rep_c9593_4174340	[T/C]	T	C	.	.	.	.	.	.	.	.	.	.	.	.	.	.	.	.	.	.	.	.	.	.	.	.	.	.	.	.	.	.	.	.	.	.	1DS	1	1	1	1	0	1	1	1	1	1
1245	wsnp_CAP8_rep_c9594_4174914	[T/G]	T	G	.	.	.	.	.	.	.	.	.	.	.	.	.	.	.	.	.	.	.	.	.	.	.	.	.	.	.	.	.	.	.	.	.	.	.	1	1	1	1	1	1	1	1	1	1
1246	wsnp_CAP8_rep_c9647_4198458	[A/G]	A	G	.	.	.	.	.	.	.	.	.	.	.	.	.	.	.	.	.	.	.	.	.	.	.	.	.	.	.	.	.	.	.	.	.	.	2AS,7DL	1	1	1	1	1	1	0	1	1	1
1247	wsnp_CAP8_rep_c9647_4198594	[T/C]	T	C	7455	7D2	12.5908	.	.	.	.	.	.	.	.	.	.	.	.	.	.	.	7D	0	46	.	.	.	.	.	.	.	.	7	.	.	.	7D	.	1	1	1	1	1	1	1	1	1	1
1248	wsnp_cd373508D_Ta_1_1	[A/G]	A	G	7473	7D2	49.1549	.	.	.	.	.	.	7D	42.704	32	.	.	.	.	.	.	.	.	.	7D	24.011	28	.	.	.	.	.	.	.	.	.	7D	7DS	1	1	1	1	1	1	1	1	1	1
1249	wsnp_CD452445A_Ta_2_2	[A/C]	A	C	4478	5A	111.172	5A	130.824	13	.	.	.	.	.	.	.	.	.	5A	59.605	19	.	.	.	5A	121.058	16	.	.	.	.	.	.	.	.	.	5A	.	1	1	1	1	1	1	1	1	1	1
1250	wsnp_CD452610A_Ta_1_1	[A/C]	A	C	6611	7A	8.1929	.	.	.	.	.	.	.	.	.	.	.	.	.	.	.	.	.	.	7A	187.776	24	.	.	.	.	.	.	.	.	.	7A	7AL,7DL	1	1	1	1	1	1	1	1	1	1
1251	wsnp_CD452643B_Ta_2_1	[A/G]	A	G	6270	6B	82.909	6B	81.4028	17	6B	77.29	38	.	.	.	.	.	.	6B	5.766	25	6B	34.498	34	6B	68.857	21	6B	68.886	36	.	.	.	6B	89.26	46	6B	6AS,6BS,6DS	1	1	1	1	1	1	1	1	1	1
1252	wsnp_CD452951A_Ta_2_1	[A/C]	A	C	1391	2A	85.521	2A	167.833	4	.	.	.	.	.	.	.	.	.	2A	48.881	7	2A	72.835	5	.	.	.	.	.	.	.	.	.	.	.	.	2A	2AS	1	1	1	1	1	1	0	1	1	1
1253	wsnp_CD453438A_Ta_2_1	[A/G]	A	G	4576	5A	137.809	5A	177.667	13	5A	9.211	28	.	.	.	.	.	.	.	.	.	.	.	.	.	.	.	.	.	.	.	.	.	.	.	.	5A	.	1	1	1	1	1	1	1	1	1	1
1254	wsnp_CD453605B_Ta_2_1	[A/G]	A	G	5497	6A	11.0746	6B	2.01007	17	.	.	.	6B	5.511	25	6A	2.128	31	.	.	.	6B	0	34	6B	2.818	21	.	.	.	6B	6.636	19	6A	18.26	52	6A,6B	6BL,6DL	1	1	1	1	1	1	1	1	1	1
1255	wsnp_CD453605B_Ta_2_6	[A/G]	A	G	.	.	.	.	.	.	.	.	.	.	.	.	.	.	.	.	.	.	.	.	.	.	.	.	.	.	.	.	.	.	.	.	.	.	6AL,6BL,6DS	1	1	1	1	1	1	1	1	1	1
1256	wsnp_CD453913A_Ta_2_1	[A/G]	A	G	1299	2A	78.256	2A	151.149	4	.	.	.	.	.	.	.	.	.	2A	45.833	7	2A	74.646	5	2A	71.792	4	.	.	.	.	.	.	.	.	.	2A	2BL,2DL	1	1	1	1	1	1	1	0	1	0
1257	wsnp_cd454041D_Ta_2_1	[T/C]	T	C	7483	7D2	52.2151	7D	27.7389	21	.	.	.	7D	35.481	32	7D	6.308	41	7D	16.052	32	.	.	.	7D	26.31	28	.	.	.	.	.	.	.	.	.	7D	5DL,7AS,7BS,7DS	1	1	1	1	1	1	1	1	1	1
1258	wsnp_CD454152A_Ta_2_1	[T/C]	T	C	4340	5A	48.2929	.	.	.	.	.	.	5A	160.108	20	5A	3.682	25	.	.	.	.	.	.	5A	60.127	16	.	.	.	.	.	.	.	.	.	5A	.	1	1	1	1	1	1	1	1	1	1
1259	wsnp_CD454152B_Ta_2_1	[A/G]	A	G	4872	5B	51.7327	.	.	.	.	.	.	.	.	.	.	.	.	.	.	.	5B	34.001	30	.	.	.	.	.	.	.	.	.	.	.	.	5B	.	1	1	1	1	1	1	1	1	1	1
1260	wsnp_CD454173A_Ta_2_8	[A/G]	A	G	2908	3A	116.443	.	.	.	.	.	.	3A	63.455	12	3A	0.917	13	.	.	.	3A	66.076	12	.	.	.	.	.	.	3A	80.938	33	.	.	.	3A	2AS,3DS,4AS,4AL	1	1	1	1	1	1	0	1	1	1
1261	wsnp_CD454314B_Ta_2_1	[A/G]	A	G	7242	7B	57.3804	.	.	.	.	.	.	.	.	.	.	.	.	.	.	.	7B	2.354	44	7B	87.197	26	.	.	.	.	.	.	.	.	.	7B	4AL,5DL,7BS,7DS,7DL	1	1	1	1	1	1	1	1	1	1
1262	wsnp_CD454448A_Ta_2_1	[A/G]	A	G	5806	6A	117.039	.	.	.	.	.	.	6A	72.064	24	.	.	.	.	.	.	.	.	.	.	.	.	.	.	.	.	.	.	.	.	.	6A	6AS,6BS,6DS	1	1	1	1	1	1	1	1	1	1
1263	wsnp_CD454706B_Ta_1_1	[A/G]	A	G	6366	6B	97.1777	6B	109.103	17	6B	84.354	38	6B	66.599	25	.	.	.	6B	8.372	25	6B	35.591	34	6B	78.496	21	.	.	.	6B	79.989	19	.	.	.	6B	6BS	1	1	1	1	1	1	1	1	1	1
1264	wsnp_cd454870A_Ta_1_1	[A/G]	A	G	.	.	.	.	.	.	.	.	.	.	.	.	.	.	.	.	.	.	.	.	.	.	.	.	7A	108.154	32	.	.	.	.	.	.	7A	7BL,7DL	1	1	1	1	1	1	1	1	1	1
1265	wsnp_cd454870A_Ta_1_2	[T/C]	T	C	.	.	.	.	.	.	.	.	.	.	.	.	.	.	.	.	.	.	.	.	.	.	.	.	7A	108.154	32	.	.	.	.	.	.	7A	7AL	1	1	1	1	1	1	1	1	1	1
1266	wsnp_CD897414B_Ta_2_1	[T/C]	T	C	3177	3B	70.4833	3B	55.7591	8	.	.	.	.	.	.	3B	42.193	15	3B	24.52	13	.	.	.	3B	111.182	9	.	.	.	3B	144.057	38	3B	50.94	56	3B	3BL,3DL	1	1	1	1	1	1	1	1	1	1
1267	wsnp_CV776265A_Ta_2_1	[A/G]	A	G	6402	6B	109.069	.	.	.	6B	88.112	38	6B	66.599	25	.	.	.	.	.	.	6B	37.286	34	6B	88.802	21	.	.	.	.	.	.	.	.	.	6B	5BL,6BS	1	1	1	1	1	1	1	1	1	1
1268	wsnp_CV776265A_Ta_2_2	[A/G]	A	G	6399	6B	108.869	.	.	.	6B	87.795	38	6B	66.599	25	.	.	.	.	.	.	6B	37.286	34	6B	88.802	21	.	.	.	.	.	.	.	.	.	6B	1BL	1	1	1	0	1	1	1	1	1	1
1269	wsnp_Ex_c10014_16476905	[A/C]	A	C	2586	3A	2.48294	3A	150.82	7	.	.	.	3A	168.421	12	.	.	.	3A	163.39	12	3A	4.351	12	3A	0	8	.	.	.	3A	0	33	3A	14.045	63	3A	2AS,3AL,3BL,7AL	1	1	1	1	1	1	0	1	1	1
1270	wsnp_Ex_c10014_16477392	[A/C]	A	C	2587	3A	2.48294	3A	150.82	7	.	.	.	3A	168.421	12	.	.	.	.	.	.	3A	4.351	12	3A	0	8	.	.	.	3A	0	33	.	.	.	3A	3AL,4DL	1	1	1	1	1	1	1	1	1	1
1271	wsnp_Ex_c10024_16489505	[A/G]	A	G	7063	7A	175.635	.	.	.	.	.	.	.	.	.	7A	20.19	37	7A	147.241	29	7A	45.614	39	.	.	.	.	.	.	.	.	.	.	.	.	7A	1BS	1	1	0	1	1	1	1	1	1	1
1272	wsnp_Ex_c10057_16536788	[T/C]	T	C	2367	2B	217.19	.	.	.	2B	82.854	11	.	.	.	6D	12.343	34	.	.	.	.	.	.	.	.	.	.	.	.	.	.	.	.	.	.	2B,6D	.	1	1	1	1	1	1	1	1	1	1
1273	wsnp_Ex_c10071_16554911	[T/C]	T	C	2310	2B	200.468	.	.	.	.	.	.	.	.	.	.	.	.	2B	89.524	9	.	.	.	.	.	.	.	.	.	.	.	.	2B	90.244	40	2B	2AS,2DS	1	1	1	1	1	1	0	1	0	1
1274	wsnp_Ex_c10083_16570816	[A/G]	A	G	1346	2A	85.521	.	.	.	.	.	.	.	.	.	.	.	.	2A	48.881	7	2A	72.835	5	.	.	.	.	.	.	.	.	.	1B	72.675	38	1B,2A	2BL,2DL	1	1	1	1	1	1	1	0	1	0
1275	wsnp_Ex_c10084_16572374	[T/C]	T	C	1515	2A	158.932	2A	105.316	4	.	.	.	2A	140.256	7	.	.	.	2A	64.622	7	2A	55.552	5	2A	105.061	4	2A	139.337	29	.	.	.	2A	117.313	42	2A	2AS,2DS,4DL	1	1	1	1	1	1	0	1	0	1
1276	wsnp_Ex_c10087_16579529	[A/G]	A	G	5630	6A	86.4681	.	.	.	6A	49.392	36	6A	84.367	24	.	.	.	6A	53.399	24	.	.	.	.	.	.	.	.	.	.	.	.	.	.	.	6A	.	1	1	1	1	1	1	1	1	1	1
1277	wsnp_Ex_c10094_16590615	[T/C]	T	C	6720	7A	68.5201	7A	110.801	19	.	.	.	7A	192.782	29	.	.	.	7A	76.579	29	7A	32.121	40	7A	101.568	24	.	.	.	7A	17.75	36	7A	94.434	45	7A	7AL,7BL,7DL	1	1	1	1	1	1	1	1	1	1
1278	wsnp_Ex_c10094_16590746	[A/G]	A	G	6758	7A	79.9183	7A	104.771	19	.	.	.	7A	179.18	29	7A	25.088	35	7A	76.579	29	7A	32.121	40	.	.	.	.	.	.	7A	17.75	36	.	.	.	7A	7AL,7BL	1	1	1	1	1	1	1	1	1	1
1279	wsnp_Ex_c10100_16600633	[A/G]	A	G	253	1A	70.6979	.	.	.	1A	29.772	1	.	.	.	.	.	.	.	.	.	.	.	.	.	.	.	1A	57.301	28	1A	26.893	23	.	.	.	1A	1AS,1BS,1DS	0	1	0	1	0	1	1	1	1	1
1280	wsnp_Ex_c10109_16614013	[A/G]	A	G	4595	5A	140.672	.	.	.	.	.	.	.	.	.	.	.	.	.	.	.	.	.	.	5A	135.92	16	.	.	.	.	.	.	.	.	.	5A	5AL	1	1	1	1	1	1	1	1	1	1
1281	wsnp_Ex_c10109_16614301	[T/C]	T	C	.	.	.	.	.	.	.	.	.	.	.	.	.	.	.	.	.	.	.	.	.	.	.	.	.	.	.	5A	71.352	25	.	.	.	5A	1BS,1BL	1	1	0	0	1	1	1	1	1	1
1282	wsnp_Ex_c1011_1931797	[T/G]	T	G	5548	6A	45.7345	.	.	.	.	.	.	6A	100.05	24	.	.	.	6A	34.33	24	6A	22.892	33	.	.	.	6A	38.086	50	6A	83.838	29	.	.	.	6A	3BL,6AL,6BL,6DL	1	1	1	1	1	1	1	1	1	1
1283	wsnp_Ex_c1011_1931956	[T/C]	T	C	5549	6A	45.7345	.	.	.	.	.	.	.	.	.	.	.	.	6A	34.33	24	6A	22.892	33	.	.	.	6A	37.265	50	6A	83.838	29	.	.	.	6A	6AL,7AS	1	1	1	1	1	1	1	1	1	1
1284	wsnp_Ex_c1011_1932028	[T/C]	T	C	.	.	.	.	.	.	.	.	.	.	.	.	.	.	.	.	.	.	.	.	.	.	.	.	6A	37.265	50	.	.	.	.	.	4	6A	7AS	1	1	1	1	1	1	1	1	1	1
1285	wsnp_Ex_c10120_16626785	[T/C]	T	C	5655	6A	89.8724	6A	77.4805	16	.	.	.	.	.	.	.	.	.	6A	57.438	24	6A	42.608	33	.	.	.	.	.	.	6A	53.4	29	6A	92.544	54	6A	6AS,6AL,6BS,6DS	1	1	1	1	1	1	1	1	1	1
1286	wsnp_Ex_c10124_16630607	[T/C]	T	C	.	.	.	.	.	.	.	.	.	.	.	.	.	.	.	.	.	.	.	.	.	.	.	.	.	.	.	.	.	.	.	.	.	.	7BS	1	1	1	1	1	1	1	1	1	1
1287	wsnp_Ex_c10127_16635268	[A/G]	A	G	.	.	.	.	.	.	.	.	.	.	.	.	.	.	.	.	.	.	.	.	.	.	.	.	.	.	.	.	.	.	.	.	.	.	4DL,5BL	1	1	1	1	1	1	1	1	1	1
1288	wsnp_Ex_c10127_16635328	[T/C]	T	C	4471	5A	108.917	5A	128.809	13	.	.	.	.	.	.	.	.	.	.	.	.	.	.	.	.	.	.	.	.	.	5A	103.914	25	.	.	.	5A	.	1	1	1	1	1	1	1	1	1	1
1289	wsnp_Ex_c10129_16639044	[T/C]	T	C	.	.	.	.	.	.	.	.	.	.	.	.	.	.	.	.	.	.	.	.	.	.	.	.	.	.	.	.	.	.	.	.	.	.	2AS,3AS,7DS	1	1	1	1	1	1	0	1	1	1
1290	wsnp_Ex_c101374_86744680	[A/G]	A	G	1225	2A	9.90627	2A	264.15	4	.	.	.	.	.	.	.	.	.	2D	3.067	11	.	.	.	2A	9.994	4	.	.	.	.	.	.	2A	36.41	42	2A,2D	2DL	1	1	1	1	1	1	1	1	1	0
1291	wsnp_Ex_c1016_1943126	[A/G]	A	G	2311	2B	200.468	2B	216.415	5	2B	75.784	11	.	.	.	.	.	.	.	.	.	2B	30.16	8	.	.	.	.	.	.	2B	79.535	28	.	.	.	2B	2AS	1	1	1	1	1	1	0	1	1	1
1292	wsnp_Ex_c1016_1943573	[T/C]	T	C	2312	2B	200.468	2B	216.415	5	2B	75.784	11	.	.	.	.	.	.	.	.	.	2B	30.16	8	.	.	.	.	.	.	2B	79.535	28	.	.	.	2B	2AS,2DS	1	1	1	1	1	1	0	1	0	1
1293	wsnp_Ex_c1016_1943827	[T/C]	T	C	2313	2B	200.468	2B	216.415	5	2B	75.784	11	.	.	.	.	.	.	.	.	.	2B	30.16	8	.	.	.	.	.	.	2B	79.535	28	.	.	.	2B	2AS,2DS	1	1	1	1	1	1	0	1	0	1
1294	wsnp_Ex_c101710_87025916	[A/C]	A	C	2911	3A	116.777	3A	60.2172	7	.	.	.	3A	67.568	12	.	.	.	3A	80.087	12	3A	66.622	12	.	.	.	.	.	.	3A	83.281	33	.	.	.	3A	2AS,3AS,3BS,3DS,4AS	1	1	1	1	1	1	0	1	1	1
1295	wsnp_Ex_c10186_16720660	[T/C]	T	C	3861	4A	147.399	4A	67.547	10	.	.	.	.	.	.	.	.	.	4A	107.114	15	.	.	.	4A	115.262	12	.	.	.	4A	66.318	34	.	.	.	4A	4AL,4BS,4DS	1	1	1	1	1	1	1	1	1	1
1296	wsnp_Ex_c1019_1947979	[A/G]	A	G	2987	3A	146.451	.	.	.	.	.	.	.	.	.	.	.	.	7D	16.052	32	3A	41.382	13	.	.	.	.	.	.	3A	138.635	33	3A	18.509	50	3A,7D	7DS	1	1	1	1	1	1	1	1	1	1
1297	wsnp_Ex_c10193_16730126	[T/C]	T	C	7353	7B	104.058	.	.	.	7B	66.709	46	.	.	.	.	.	.	.	.	.	7B	19.034	44	7B	59.403	26	.	.	.	.	.	.	7B	103.694	47	7B	5DL,7BS	1	1	1	1	1	1	1	1	1	1
1298	wsnp_Ex_c10193_16730348	[A/G]	A	G	7354	7B	104.058	.	.	.	7B	66.709	46	.	.	.	.	.	.	.	.	.	.	.	.	7B	59.403	26	.	.	.	.	.	.	7B	103.694	47	7B	5DL,7BS	1	1	1	1	1	1	1	1	1	1
1299	wsnp_Ex_c10215_16758792	[T/C]	T	C	.	.	.	.	.	.	.	.	.	.	.	.	.	.	.	.	.	.	.	.	.	.	.	.	.	.	.	.	.	.	.	.	.	.	1DS,7DL	1	1	1	1	0	1	1	1	1	1
1300	wsnp_Ex_c10230_16782420	[A/G]	A	G	.	.	.	.	.	.	.	.	.	.	.	.	.	.	.	.	.	.	.	.	.	.	.	.	.	.	.	.	.	.	.	.	.	.	3BS,3DS,4AS	1	1	1	1	1	1	1	1	1	1
1301	wsnp_Ex_c10231_16783750	[T/C]	T	C	4684	5A	153.435	.	.	.	5A	17.236	28	.	.	.	.	.	.	.	.	.	5A	79.473	27	5A	135.92	16	.	.	.	.	.	.	5A	206.273	41	5A	5AL	1	1	1	1	1	1	1	1	1	1
1302	wsnp_Ex_c10233_16784994	[T/C]	T	C	747	1B	39.4727	.	.	.	.	.	.	1B	22.213	4	1B	70.391	2	1B	74.058	4	.	.	.	.	.	.	.	.	.	1B	116.486	24	.	.	.	1B	1AS,1BS,1DS	0	1	0	1	0	1	1	1	1	1
1303	wsnp_Ex_c10234_16787859	[A/C]	A	C	1164	1D	92.6144	.	.	.	2B	11.154	11	.	.	.	.	.	.	.	.	.	1D	60.485	4	1D	16.079	3	.	.	.	.	.	.	.	.	.	1D,2B	6AL	1	1	1	1	1	1	1	1	1	1
1304	wsnp_Ex_c10251_16815404	[T/C]	T	C	2223	2B	165.611	2B	112.958	5	.	.	.	2B	137.629	8	.	.	.	2B	83.424	9	.	.	.	.	.	.	.	.	.	.	.	.	.	.	.	2B	4DL,7BL	1	1	1	1	1	1	1	1	1	1
1305	wsnp_Ex_c10251_16815792	[T/C]	T	C	2224	2B	165.611	2B	112.958	5	.	.	.	.	.	.	.	.	.	2B	83.424	9	.	.	.	7B	88.875	26	.	.	.	.	.	.	.	.	.	2B,7B	4DL,7BL	1	1	1	1	1	1	1	1	1	1
1306	wsnp_Ex_c102566_87702963	[A/G]	A	G	552	1A	173.716	.	.	.	1A	0.105	3	.	.	.	.	.	.	1A	1.479	1	.	.	.	.	.	.	.	.	.	.	.	.	.	.	.	1A	1AS	0	1	1	1	1	1	1	1	1	1
1307	wsnp_Ex_c10257_16825240	[A/G]	A	G	289	1A	72.5347	.	.	.	1A	32.071	1	.	.	.	.	.	.	.	.	.	.	.	.	1A	113.76	1	.	.	.	.	.	.	1A	45.457	53	1A	1AS	0	1	1	1	1	1	1	1	1	1
1308	wsnp_Ex_c10272_16842803	[A/C]	A	C	2692	3A	58.4282	.	.	.	.	.	.	.	.	.	.	.	.	3A	98.979	12	3A	53.728	12	.	.	.	.	.	.	3A	57.764	33	3A	136.998	50	3A	.	1	1	1	1	1	1	1	1	1	1
1309	wsnp_Ex_c10279_16851747	[T/C]	T	C	2029	2B	140.727	2B	151.248	5	.	.	.	.	.	.	.	.	.	.	.	.	.	.	.	2B	79.488	5	.	.	.	2B	121.272	28	.	.	.	2B	2AS,2DS	1	1	1	1	1	1	0	1	0	1
1310	wsnp_Ex_c10307_16890310	[A/G]	A	G	7352	7B	103.185	.	.	.	.	.	.	.	.	.	.	.	.	.	.	.	.	.	.	7B	60.823	26	2B	95.659	25	.	.	.	.	.	3	2B,7B	5DL	1	1	1	1	1	1	1	1	1	1
1311	wsnp_Ex_c1032_1972537	[T/C]	T	C	5555	6A	46.2667	.	.	.	.	.	.	.	.	.	.	.	.	6A	34.959	24	6A	22.892	33	.	.	.	.	.	.	.	.	.	.	.	.	6A	.	1	1	1	1	1	1	1	1	1	1
1312	wsnp_Ex_c1032_1972861	[A/C]	A	C	3570	3D3	0	.	.	.	3D	0	22	.	.	.	7B	15.959	39	.	.	.	.	.	.	3D	1.467	10	.	.	.	.	.	.	.	.	.	3D,7B	3DS,4AS,4AL	1	1	1	1	1	1	1	1	1	1
1313	wsnp_Ex_c10334_16924223	[T/C]	T	C	930	1B	82.4855	1B	72.7189	2	.	.	.	1B	41.597	4	.	.	.	.	.	.	.	.	.	.	.	.	.	.	.	.	.	.	.	.	.	1B	1AS,1BS	0	1	0	1	1	1	1	1	1	1
1314	wsnp_Ex_c10342_16938010	[T/C]	T	C	7107	7B	19.7641	.	.	.	7B	1.695	46	.	.	.	7B	11.134	38	7B	91.896	31	7B	63.245	44	.	.	.	.	.	.	7B	42.721	30	.	.	.	7B	7BL,7DL	1	1	1	1	1	1	1	1	1	1
1315	wsnp_Ex_c10342_16938528	[T/C]	T	C	7123	7B	20.6063	7B	162.255	20	7B	1.695	46	.	.	.	.	.	.	7B	91.695	31	.	.	.	7B	102.579	26	5B	2.197	26	7B	42.721	30	7B	20.64	47	5B,7B	4AL,7AL,7DL	1	1	1	1	1	1	1	1	1	1
1316	wsnp_Ex_c10347_16946522	[T/C]	T	C	4054	4B	14.7999	.	.	.	.	.	.	.	.	.	.	.	.	4B	15.559	17	4B	3.752	24	.	.	.	.	.	.	4B	22.723	41	.	.	.	4B	3BS,3DS,4BS	1	1	1	1	1	1	1	1	1	1
1317	wsnp_Ex_c1035_1980908	[A/G]	A	G	6553	6D2	52.523	.	.	.	.	.	.	.	.	.	6D	12.667	34	.	.	.	.	.	.	.	.	.	.	.	.	.	.	.	.	.	.	6D	6AL,6BL,6DL	1	1	1	1	1	1	1	1	1	1
1318	wsnp_Ex_c10358_16958779	[T/C]	T	C	.	.	.	.	.	.	.	.	.	.	.	.	.	.	.	.	.	.	.	.	.	.	.	.	.	.	.	.	.	.	.	.	.	.	1BS,3AL,4DS	1	1	0	1	1	1	1	1	1	1
1319	wsnp_Ex_c1039_1990833	[T/G]	T	G	2890	3A	106.998	3A	74.4985	7	.	.	.	.	.	.	.	.	.	3A	91.452	12	3A	57.106	12	.	.	.	.	.	.	.	.	.	.	.	.	3A	3AS,4AL	1	1	1	1	1	1	1	1	1	1
1320	wsnp_Ex_c10390_17007929	[A/G]	A	G	3976	4A	161.722	4A	55.4504	10	.	.	.	.	.	.	4A	77.557	17	.	.	.	.	.	.	4A	116.976	12	.	.	.	4A	68.312	34	.	.	.	4A	4AL,4BS	1	1	1	1	1	1	1	1	1	1
1321	wsnp_Ex_c104027_88843215	[A/G]	A	G	3551	3D1	1.71213	.	.	.	.	.	.	.	.	.	.	.	.	.	.	.	3D	1.676	19	.	.	.	.	.	.	.	.	.	2D	11.057	61	2D,3D	3AS,3DS,4AS	1	1	1	1	1	1	1	1	1	1
1322	wsnp_Ex_c10411_17037327	[T/C]	T	C	.	.	.	.	.	.	.	.	.	.	.	.	.	.	.	.	.	.	2A	1.149	6	.	.	.	2A	0	55	2D	0.662	46	2B	0	40	2A,2B,2D	2AS,4AL	1	1	1	1	1	1	0	1	1	1
1323	wsnp_Ex_c10430_17064001	[T/G]	T	G	7468	7D2	34.125	.	.	.	.	.	.	.	.	.	.	.	.	7D	3.638	32	.	.	.	7D	8.702	28	.	.	.	.	.	.	7D	13.076	60	7D	7DL	1	1	1	1	1	1	1	1	1	1
1324	wsnp_Ex_c10441_17078853	[A/C]	A	C	2370	2B	218.11	2B	226.79	5	.	.	.	.	.	.	2B	32.807	9	.	.	.	.	.	.	.	.	.	2B	96.554	25	2B	53.71	28	2B	49.826	40	2B	.	1	1	1	1	1	1	1	1	1	1
1325	wsnp_Ex_c10448_17090403	[A/G]	A	G	698	1B	33.9574	.	.	.	.	.	.	.	.	.	.	.	.	1B	76.028	4	.	.	.	.	.	.	.	.	.	.	.	.	.	.	.	1B	1BS	1	1	0	1	1	1	1	1	1	1
1326	wsnp_Ex_c10448_17090717	[A/C]	A	C	.	.	.	.	.	.	.	.	.	.	.	.	.	.	.	.	.	.	.	.	.	.	.	.	.	.	.	.	.	.	.	.	.	.	1AS,1BS,1DS	0	1	0	1	0	1	1	1	1	1
1327	wsnp_Ex_c10463_17113256	[A/G]	A	G	3862	4A	147.399	4A	67.547	10	.	.	.	.	.	.	4A	72.068	17	.	.	.	.	.	.	.	.	.	.	.	.	4A	67.311	34	.	.	.	4A	4AL,4BS	1	1	1	1	1	1	1	1	1	1
1328	wsnp_Ex_c10472_17127283	[A/G]	A	G	5807	6A	117.039	.	.	.	.	.	.	.	.	.	.	.	.	.	.	.	.	.	.	6A	92.093	20	.	.	.	6A	92.326	29	.	.	.	6A	.	1	1	1	1	1	1	1	1	1	1
1329	wsnp_Ex_c10479_17138283	[A/G]	A	G	4014	4A	171.869	.	.	.	.	.	.	4A	154.179	17	.	.	.	.	.	.	.	.	.	.	.	.	.	.	.	.	.	.	.	.	.	4A	4BS,4DL	1	1	1	1	1	1	1	1	1	1
1330	wsnp_Ex_c10486_17145111	[T/C]	T	C	5350	5B	187.531	5B	185.554	14	.	.	.	.	.	.	.	.	.	.	.	.	.	.	.	5B	42.261	17	.	.	.	.	.	.	5B	12.334	44	5B	.	1	1	1	1	1	1	1	1	1	1
1331	wsnp_Ex_c10499_17161734	[T/G]	T	G	3382	3B	105.161	.	.	.	.	.	.	3B	130.977	14	3B	20.906	15	3B	8.02	13	.	.	.	.	.	.	.	.	.	.	.	.	.	.	.	3B	3BS	1	1	1	1	1	1	1	1	1	1
1332	wsnp_Ex_c10499_17162550	[T/C]	T	C	3384	3B	105.161	.	.	.	.	.	.	3B	130.977	14	.	.	.	3B	8.02	13	.	.	.	.	.	.	.	.	.	.	.	.	.	.	.	3B	3DS	1	1	1	1	1	1	1	1	1	1
1333	wsnp_Ex_c10499_17162700	[A/G]	A	G	3385	3B	105.161	.	.	.	.	.	.	3B	130.977	14	.	.	.	3B	8.02	13	.	.	.	.	.	.	.	.	.	.	.	.	.	.	.	3B	3AS,3BS	1	1	1	1	1	1	1	1	1	1
1334	wsnp_Ex_c10499_17163260	[A/G]	A	G	3386	3B	105.161	.	.	.	.	.	.	3B	130.977	14	.	.	.	3B	8.02	13	.	.	.	.	.	.	.	.	.	.	.	.	.	.	.	3B	3BS,3DS,4AS	1	1	1	1	1	1	1	1	1	1
1335	wsnp_Ex_c1050_2008559	[T/C]	T	C	5552	6A	45.7345	.	.	.	6A	29.107	36	.	.	.	.	.	.	6A	34.33	24	6A	22.892	33	.	.	.	6A	41.968	50	6A	83.838	29	.	.	.	6A	3BL,6AL	1	1	1	1	1	1	1	1	1	1
1336	wsnp_Ex_c1050_2008598	[T/G]	T	G	5553	6A	45.7345	.	.	.	6A	29.107	36	.	.	.	.	.	.	6A	34.33	24	6A	22.892	33	.	.	.	6A	41.968	50	6A	83.838	29	.	.	.	6A	6AL	1	1	1	1	1	1	1	1	1	1
1337	wsnp_Ex_c1050_2009274	[A/C]	A	C	.	.	.	.	.	.	.	.	.	.	.	.	.	.	.	.	.	.	.	.	.	.	.	.	.	.	.	.	.	.	.	.	.	.	3AL,5AL,6BL	1	1	1	1	1	1	1	1	1	1
1338	wsnp_Ex_c1050_2009301	[A/C]	A	C	5547	6A	45.7345	6A	33.3108	16	6A	29.107	36	.	.	.	.	.	.	6A	34.33	24	6A	22.892	33	.	.	.	6A	41.968	50	6A	84.795	29	.	.	.	6A	6AL,6DL	1	1	1	1	1	1	1	1	1	1
1339	wsnp_Ex_c10500_17163855	[T/C]	T	C	7329	7B	91.3389	.	.	.	.	.	.	7B	77.552	31	7B	0	40	.	.	.	7B	17.911	44	.	.	.	.	.	.	.	.	.	7B	102.376	47	7B	5DL,7BS	1	1	1	1	1	1	1	1	1	1
1340	wsnp_Ex_c10500_17163956	[A/C]	A	C	7325	7B	90.0787	.	.	.	.	.	.	7B	75.503	31	.	.	.	.	.	.	7B	17.911	44	.	.	.	.	.	.	7B	122.103	30	7B	108.074	47	7B	5DL,7BS	1	1	1	1	1	1	1	1	1	1
1341	wsnp_Ex_c10527_17198865	[A/C]	A	C	3917	4A	153.011	4A	61.5117	10	.	.	.	.	.	.	4A	72.728	17	.	.	.	.	.	.	4A	116.976	12	.	.	.	4A	68.312	34	.	.	.	4A	4AL	1	1	1	1	1	1	1	1	1	1
1342	wsnp_Ex_c10543_17223523	[T/C]	T	C	5333	5B	182.501	.	.	.	5B	105.599	33	.	.	.	.	.	.	.	.	.	.	.	.	5B	46.941	17	5B	45.74	26	5B	68.133	27	.	.	.	5B	5AL,5BL,5DL	1	1	1	1	1	1	1	1	1	1
1343	wsnp_Ex_c10545_17226769	[A/C]	A	C	.	.	.	.	.	.	.	.	.	.	.	.	.	.	.	.	.	.	.	.	.	.	.	.	.	.	.	.	.	.	.	.	.	.	.	1	1	1	1	1	1	1	1	1	1
1344	wsnp_Ex_c10548_17228697	[A/G]	A	G	.	.	.	.	.	.	.	.	.	.	.	.	.	.	.	.	.	.	.	.	.	.	.	.	4B	53.981	42	.	.	.	.	.	.	4B	4BS	1	1	1	1	1	1	1	1	1	1
1345	wsnp_Ex_c10550_17231294	[T/C]	T	C	7335	7B	98.9556	.	.	.	.	.	.	.	.	.	.	.	.	.	.	.	.	.	.	7B	68.789	26	.	.	.	7B	104.583	30	7B	95.447	47	7B	7BS	1	1	1	1	1	1	1	1	1	1
1346	wsnp_Ex_c10550_17231658	[T/G]	T	G	7339	7B	98.9556	.	.	.	7B	57.927	46	.	.	.	.	.	.	.	.	.	.	.	.	7B	68.789	26	.	.	.	7B	104.583	30	7B	93.328	47	7B	7BS	1	1	1	1	1	1	1	1	1	1
1347	wsnp_Ex_c10555_17235671	[A/G]	A	G	.	.	.	.	.	.	2A	40.597	10	.	.	.	.	.	.	.	.	.	.	.	.	.	.	.	.	.	.	.	.	.	2A	197.854	42	2A	2AS,2DS,4AL	1	1	1	1	1	1	0	1	0	1
1348	wsnp_Ex_c10555_17235832	[T/C]	T	C	1611	2A	209.607	.	.	.	2A	40.281	10	.	.	.	2A	14.177	6	.	.	.	.	.	.	2B	25.098	5	.	.	.	.	.	.	2A	188.122	42	2A,2B	2AS,2DS	1	1	1	1	1	1	0	1	0	1
1349	wsnp_Ex_c10555_17236072	[A/G]	A	G	1600	2A	202.486	.	.	.	2A	40.808	10	.	.	.	.	.	.	.	.	.	.	.	.	2A	154.123	4	.	.	.	.	.	.	2A	197.854	42	2A	1BL,2AS,2DS,4AL	1	1	1	0	1	1	0	1	0	1
1350	wsnp_Ex_c10555_17236404	[T/C]	T	C	.	.	.	.	.	.	2A	40.597	10	.	.	.	.	.	.	.	.	.	.	.	.	.	.	.	.	.	.	.	.	.	2A	197.854	42	2A	2AS,2DS,4AL	1	1	1	1	1	1	0	1	0	1
1351	wsnp_Ex_c10555_17237000	[A/G]	A	G	.	.	.	.	.	.	2A	40.386	10	.	.	.	.	.	.	.	.	.	.	.	.	.	.	.	.	.	.	.	.	.	2A	197.854	42	2A	2AS,2DS,4AL,7AS	1	1	1	1	1	1	0	1	0	1
1352	wsnp_Ex_c10565_17249813	[T/C]	T	C	7187	7B	47.4154	7B	124.087	20	.	.	.	.	.	.	7B	29.69	38	7B	81.695	31	.	.	.	.	.	.	.	.	.	.	.	.	.	.	.	7B	4AL,7BL,7DL	1	1	1	1	1	1	1	1	1	1
1353	wsnp_Ex_c10567_17253901	[A/G]	A	G	6671	7A	48.8963	7A	131.719	19	.	.	.	.	.	.	.	.	.	7A	58.625	29	.	.	.	7A	114.619	24	7A	133.429	32	.	.	.	7A	37.22	45	7A	.	1	1	1	1	1	1	1	1	1	1
1354	wsnp_Ex_c10571_17258682	[T/C]	T	C	7347	7B	103.001	.	.	.	.	.	.	.	.	.	.	.	.	.	.	.	7B	17.911	44	7B	61.128	26	.	.	.	7B	123.112	30	7B	108.844	47	7B	5DL,7BS	1	1	1	1	1	1	1	1	1	1
1355	wsnp_Ex_c1058_2020681	[A/G]	A	G	574	1A	175.481	1B	141.937	2	.	.	.	1B	9.838	5	.	.	.	1A	0.967	3	.	.	.	.	.	.	.	.	.	1B	6.688	24	1B	8.968	67	1A,1B	1BS,2DS	1	1	0	1	1	1	1	1	0	1
1356	wsnp_Ex_c10590_17285872	[A/G]	A	G	.	.	.	.	.	.	.	.	.	.	.	.	.	.	.	.	.	.	.	.	.	.	.	.	.	.	.	.	.	.	.	.	.	.	6BL	1	1	1	1	1	1	1	1	1	1
1357	wsnp_Ex_c10595_17291999	[A/G]	A	G	78	1A	52.2841	.	.	.	.	.	.	1A	42.233	1	.	.	.	.	.	.	.	.	.	.	.	.	.	.	.	.	.	.	1A	39.89	53	1A	6DL	1	1	1	1	1	1	1	1	1	1
1358	wsnp_Ex_c10595_17292077	[T/C]	T	C	192	1A	64.3863	1A	100.834	1	.	.	.	1A	36.48	1	.	.	.	.	.	.	.	.	.	1A	129.159	1	.	.	.	.	.	.	.	.	.	1A	1AL	1	0	1	1	1	1	1	1	1	1
1359	wsnp_Ex_c10596_17293192	[T/C]	T	C	1750	2B	53.0139	2B	60.3191	5	2B	0	11	.	.	.	.	.	.	2B	39.659	9	.	.	.	.	.	.	.	.	.	2B	188.077	28	.	.	.	2B	2BL,4AL,6AL	1	1	1	1	1	1	1	0	1	1
1360	wsnp_Ex_c10596_17293363	[A/G]	A	G	1751	2B	53.0139	2B	60.3191	5	2B	0	11	.	.	.	.	.	.	2B	39.659	9	.	.	.	.	.	.	.	.	.	2B	188.077	28	.	.	.	2B	2BL,4AL,6AL	1	1	1	1	1	1	1	0	1	1
1361	wsnp_Ex_c106_217340	[A/G]	A	G	7271	7B	64.0258	7B	100.878	20	.	.	.	.	.	.	.	.	.	7B	74.487	31	7B	5.313	44	7B	84.212	26	.	.	.	.	.	.	.	.	.	7B	4AL,5DL,7BS	1	1	1	1	1	1	1	1	1	1
1362	wsnp_Ex_c10604_17302965	[T/G]	T	G	.	.	.	.	.	.	.	.	.	.	.	.	.	.	.	.	.	.	.	.	.	.	.	.	.	.	.	.	.	.	.	.	.	.	6AS,6BS,6DS	1	1	1	1	1	1	1	1	1	1
1363	wsnp_Ex_c10617_17320668	[T/C]	T	C	7003	7A	140.148	.	.	.	7A	0	44	.	.	.	.	.	.	7A	117.504	29	.	.	.	.	.	.	.	.	.	7A	18.048	43	.	.	.	7A	7AS,7BS	1	1	1	1	1	1	1	1	1	1
1364	wsnp_Ex_c10617_17320696	[T/C]	T	C	.	.	.	.	.	.	.	.	.	.	.	.	.	.	.	.	.	.	.	.	.	.	.	.	.	.	.	.	.	.	.	.	.	.	7DL	1	1	1	1	1	1	1	1	1	1
1365	wsnp_Ex_c10625_17332008	[A/G]	A	G	.	.	.	.	.	.	.	.	.	.	.	.	.	.	.	.	.	.	.	.	.	.	.	.	.	.	.	.	.	.	.	.	.	.	3AL	1	1	1	1	1	1	1	1	1	1
1366	wsnp_Ex_c10630_17338703	[A/C]	A	C	2994	3A	152.421	.	.	.	.	.	.	.	.	.	.	.	.	.	.	.	3A	29.329	13	.	.	.	.	.	.	3A	162.507	33	3A	0	50	3A	3AS,3DS,4AS	1	1	1	1	1	1	1	1	1	1
1367	wsnp_Ex_c10630_17338753	[T/C]	T	C	2995	3A	152.421	3A	13.2484	7	.	.	.	3D	0	16	.	.	.	.	.	.	3A	29.329	13	.	.	.	.	.	.	3A	162.507	33	3A	0	50	3A,3D	3AS,3DS,4AS,4AL	1	1	1	1	1	1	1	1	1	1
1368	wsnp_Ex_c10631_17340809	[A/G]	A	G	518	1A	159.354	.	.	.	.	.	.	.	.	.	.	.	.	.	.	.	.	.	.	1A	17.759	1	.	.	.	.	.	.	.	.	.	1A	1AS,1BS,1DS	0	1	0	1	0	1	1	1	1	1
1369	wsnp_Ex_c1064_2034431	[A/G]	A	G	1377	2A	85.521	2A	182.913	4	.	.	.	.	.	.	.	.	.	2A	48.881	7	2A	72.835	5	.	.	.	.	.	.	.	.	.	.	.	.	2A	2BL,2DL,4DL	1	1	1	1	1	1	1	0	1	0
1370	wsnp_Ex_c1064_2034518	[T/C]	T	C	1376	2A	85.521	2A	182.913	4	.	.	.	.	.	.	.	.	.	2A	48.881	7	2A	72.835	5	.	.	.	.	.	.	.	.	.	.	.	.	2A	2DL	1	1	1	1	1	1	1	1	1	0
1371	wsnp_Ex_c1064_2034730	[T/C]	T	C	1375	2A	85.521	2A	182.913	4	.	.	.	.	.	.	.	.	.	2A	48.881	7	2A	72.835	5	.	.	.	.	.	.	.	.	.	.	.	.	2A	2DL	1	1	1	1	1	1	1	1	1	0
1372	wsnp_Ex_c10640_17350878	[T/C]	T	C	1114	1D	61.7902	.	.	.	.	.	.	1D	55.005	6	.	.	.	.	.	.	.	.	.	.	.	.	.	.	.	.	.	.	.	.	.	1D	1AS,1BS,1DS	0	1	0	1	0	1	1	1	1	1
1373	wsnp_Ex_c10641_17351769	[T/C]	T	C	.	.	.	.	.	.	.	.	.	.	.	.	.	.	.	.	.	.	.	.	.	.	.	.	.	.	.	.	.	.	.	.	.	.	7BL,7DL	1	1	1	1	1	1	1	1	1	1
1374	wsnp_Ex_c10644_17356566	[T/G]	T	G	5075	5B	126.966	5B	129.027	14	.	.	.	.	.	.	.	.	.	5B	125.52	21	.	.	.	5B	73.761	17	.	.	.	5B	35.927	27	5B	49.448	44	5B	.	1	1	1	1	1	1	1	1	1	1
1375	wsnp_Ex_c10657_17376086	[T/C]	T	C	.	.	.	.	.	.	1A	2.242	2	.	.	.	.	.	.	.	.	.	.	.	.	.	.	.	.	.	.	.	.	.	.	.	.	1A	1AL,IBL,1DL	1	0	1	0	1	0	1	1	1	1
1376	wsnp_Ex_c10657_17376448	[A/C]	A	C	10	1A	6.53307	1A	148.56	1	1A	2.242	2	.	.	.	.	.	.	1A	0	2	1A	120.697	1	.	.	.	.	.	.	.	.	13	.	.	20	1A	1AL,IDL	1	0	1	1	1	0	1	1	1	1
1377	wsnp_Ex_c10667_17387885	[A/G]	A	G	2785	3A	78.9976	3A	85.5743	7	3A	87.472	18	3A	78.537	12	.	.	.	.	.	.	3A	55.988	12	3A	88.063	8	3A	82.493	27	3A	63.274	33	.	.	.	3A	4AS,4AL	1	1	1	1	1	1	1	1	1	1
1378	wsnp_Ex_c10667_17389292	[T/C]	T	C	2777	3A	76.8129	3A	85.5743	7	3A	83.881	18	3A	78.537	12	.	.	.	.	.	.	3A	55.988	12	3A	88.063	8	3A	82.493	27	3A	63.274	33	.	.	.	3A	3AS,3DS,4AS,4AL	1	1	1	1	1	1	1	1	1	1
1379	wsnp_Ex_c1067_2039707	[T/C]	T	C	5271	5B	168.741	5B	168.453	14	.	.	.	.	.	.	.	.	.	5B	140.159	21	.	.	.	.	.	.	5B	35.118	26	.	.	.	5B	6.068	44	5B	5AL,5BL,5DL	1	1	1	1	1	1	1	1	1	1
1380	wsnp_Ex_c10674_17400603	[A/G]	A	G	5094	5B	131.415	.	.	.	5B	69.415	33	.	.	.	.	.	.	5B	129.727	21	.	.	.	.	.	.	5B	26.542	26	.	.	.	.	.	.	5B	.	1	1	1	1	1	1	1	1	1	1
1381	wsnp_Ex_c10696_17430489	[A/G]	A	G	.	.	.	.	.	.	.	.	.	.	.	.	.	.	.	.	.	.	.	.	.	.	.	.	.	.	.	.	.	.	.	.	.	.	.	1	1	1	1	1	1	1	1	1	1
1382	wsnp_Ex_c107075_90880218	[T/C]	T	C	4179	4B	73.4681	4B	78.5566	11	.	.	.	.	.	.	.	.	.	.	.	.	.	.	.	4B	57.215	14	.	.	.	.	.	.	4B	66.891	39	4B	3BS,3DS,4BS	1	1	1	1	1	1	1	1	1	1
1383	wsnp_Ex_c10717_17456391	[T/G]	T	G	3237	3B	77.4628	.	.	.	.	.	.	3B	86.237	14	3B	37.736	15	3B	15.531	13	.	.	.	.	.	.	.	.	.	3B	128.191	38	.	.	.	3B	3BS,3DS,4AS,4AL	1	1	1	1	1	1	1	1	1	1
1384	wsnp_Ex_c10718_17457870	[T/C]	T	C	5885	6A	188.986	.	.	.	.	.	.	.	.	.	.	.	.	.	.	.	.	.	.	6A	17.526	20	.	.	.	6D	12.442	47	.	.	.	6A,6D	6BS,6DS	1	1	1	1	1	1	1	1	1	1
1385	wsnp_Ex_c10751_17505459	[T/C]	T	C	1553	2A	177.289	.	.	.	.	.	.	.	.	.	2A	60.731	6	.	.	.	.	.	.	.	.	.	.	.	.	2A	15.603	37	2D	20.086	48	2A,2D	2AS	1	1	1	1	1	1	0	1	1	1
1386	wsnp_Ex_c10768_17532844	[T/C]	T	C	.	.	.	.	.	.	.	.	.	.	.	.	.	.	.	.	.	.	1D	60.485	4	.	.	.	.	.	.	.	.	.	.	.	.	1D	1BS,1BL,1DS	1	1	0	0	0	1	1	1	1	1
1387	wsnp_Ex_c10783_17554146	[A/G]	A	G	43	1A	37.3095	1A	127.419	1	1A	12.449	1	1A	58.96	1	.	.	.	.	.	.	.	.	.	.	.	.	.	.	.	1A	19.763	23	1A	23.1	53	1A	1AL,IBL,1DL	1	0	1	0	1	0	1	1	1	1
1388	wsnp_Ex_c10783_17555091	[A/G]	A	G	41	1A	36.4823	1A	128.424	1	1A	12.449	1	1A	58.96	1	.	.	.	.	.	.	.	.	.	.	.	.	.	.	.	1A	17.851	23	.	.	.	1A	1AL,IBL,1DL	1	0	1	0	1	0	1	1	1	1
1389	wsnp_Ex_c10796_17575074	[A/G]	A	G	2254	2B	184.742	2B	207.334	5	.	.	.	.	.	.	.	.	.	.	.	.	.	.	.	.	.	.	.	.	.	2B	89.042	28	.	.	.	2B	2AS,2DS	1	1	1	1	1	1	0	1	0	1
1390	wsnp_Ex_c10818_17605541	[A/G]	A	G	4807	5B	10.2986	.	.	.	.	.	.	.	.	.	.	.	.	5B	7.04	21	.	.	.	.	.	.	.	.	.	.	.	.	.	.	.	5B	1BL	1	1	1	0	1	1	1	1	1	1
1391	wsnp_Ex_c10824_17611901	[T/C]	T	C	5964	6A	217.699	.	.	.	6A	83.274	37	.	.	.	.	.	.	.	.	.	.	.	.	.	.	.	6A	0	48	.	.	.	.	.	.	6A	6AS,6DS	1	1	1	1	1	1	1	1	1	1
1392	wsnp_Ex_c10829_17619500	[A/G]	A	G	2060	2B	148.663	2B	162.806	5	.	.	.	.	.	.	.	.	.	.	.	.	.	.	.	2B	79.488	5	.	.	.	2B	121.272	28	.	.	.	2B	2AS	1	1	1	1	1	1	0	1	1	1
1393	wsnp_Ex_c10838_17631243	[A/C]	A	C	2213	2B	163.38	.	.	.	2B	49.03	11	.	.	.	.	.	.	2B	81.605	9	.	.	.	.	.	.	2B	61.578	25	2B	95.735	28	.	.	.	2B	2DS,4DL	1	1	1	1	1	1	1	1	0	1
1394	wsnp_Ex_c10842_17637744	[T/C]	T	C	5334	5B	182.501	5B	177.498	14	.	.	.	5B	180.151	21	.	.	.	.	.	.	.	.	.	5B	46.941	17	5B	45.74	26	.	.	.	5B	9.051	44	5B	.	1	1	1	1	1	1	1	1	1	1
1395	wsnp_Ex_c10843_17638629	[T/C]	T	C	499	1A	148.131	.	.	.	.	.	.	1A	0	3	.	.	.	.	.	.	.	.	.	1A	24.898	1	.	.	.	.	.	.	.	.	.	1A	1AS,1BS,1DS	0	1	0	1	0	1	1	1	1	1
1396	wsnp_Ex_c1085_2078686	[A/C]	A	C	611	1B	9.55554	1D	15.3664	3	.	.	.	.	.	.	.	.	.	1B	103.457	4	.	.	.	1D	92.598	3	1B	12.623	41	.	.	.	.	.	.	1B,1D	1BL,1DL	1	1	1	0	1	0	1	1	1	1
1397	wsnp_Ex_c1085_2078944	[T/G]	T	G	1055	1D	14.4861	.	.	.	.	.	.	.	.	.	.	.	.	.	.	.	.	.	.	1D	93.719	3	.	.	.	.	.	.	.	.	.	1D	1DL	1	1	1	1	1	0	1	1	1	1
1398	wsnp_Ex_c10853_17650289	[A/G]	A	G	.	.	.	.	.	.	.	.	.	.	.	.	.	.	.	.	.	.	.	.	.	.	.	.	.	.	.	5A	35.105	32	5A	73.638	41	5A	2DL,7BL	1	1	1	1	1	1	1	1	1	0
1399	wsnp_Ex_c10869_17671164	[T/C]	T	C	687	1B	31.1164	1B	27.6141	2	1B	15.444	4	.	.	.	.	.	.	.	.	.	.	.	.	.	.	.	.	.	.	.	.	.	1B	38.851	38	1B	1AS,1BS	0	1	0	1	1	1	1	1	1	1
1400	wsnp_Ex_c10886_17694220	[A/G]	A	G	3823	4A	140.912	4A	74.5924	10	.	.	.	.	.	.	4A	70.698	17	.	.	.	.	.	.	.	.	.	.	.	.	4A	64.262	34	.	.	.	4A	4DL	1	1	1	1	1	1	1	1	1	1
1401	wsnp_Ex_c10902_17715268	[T/C]	T	C	5091	5B	130.899	.	.	.	.	.	.	.	.	.	5B	45.62	28	5B	129.081	21	.	.	.	.	.	.	.	.	.	.	.	.	.	.	.	5B	.	1	1	1	1	1	1	1	1	1	1
1402	wsnp_Ex_c10902_17716221	[A/G]	A	G	5092	5B	131.095	.	.	.	.	.	.	.	.	.	5B	45.292	28	5B	129.294	21	.	.	.	.	.	.	.	.	.	.	.	.	.	.	.	5B	7BL	1	1	1	1	1	1	1	1	1	1
1403	wsnp_Ex_c10903_17716723	[A/G]	A	G	488	1A	148.131	.	.	.	.	.	.	.	.	.	.	.	.	.	.	.	1A	38.193	1	.	.	.	.	.	.	1A	17.042	35	.	.	.	1A	1AS,1BS	0	1	0	1	1	1	1	1	1	1
1404	wsnp_Ex_c10903_17717179	[A/G]	A	G	489	1A	148.131	.	.	.	.	.	.	.	.	.	.	.	.	.	.	.	1A	38.193	1	.	.	.	.	.	.	.	.	.	1A	159.536	53	1A	1AS,6AL	0	1	1	1	1	1	1	1	1	1
1405	wsnp_Ex_c10904_17717813	[A/G]	A	G	4116	4B	65.8223	.	.	.	.	.	.	.	.	.	.	.	.	4B	41.235	17	.	.	.	4B	52.672	14	4B	53.981	42	4B	61.276	41	.	.	.	4B	6DL	1	1	1	1	1	1	1	1	1	1
1406	wsnp_Ex_c10910_17729008	[A/G]	A	G	6503	6D1	7.08682	6D	12.5583	18	.	.	.	.	.	.	.	.	.	6D	8.072	28	.	.	.	.	.	.	.	.	.	.	.	.	.	.	.	6D	6AS	1	1	1	1	1	1	1	1	1	1
1407	wsnp_Ex_c10941_17776989	[A/G]	A	G	1766	2B	63.1732	2B	138.177	5	.	.	.	2B	88.124	8	.	.	.	2B	47.272	9	2B	57.436	8	.	.	.	.	.	.	.	.	.	.	.	.	2B	2BL,4AL,6AL	1	1	1	1	1	1	1	0	1	1
1408	wsnp_Ex_c10947_17785235	[A/G]	A	G	.	.	.	.	.	.	.	.	.	.	.	.	.	.	.	.	.	.	.	.	.	.	.	.	.	.	.	.	.	.	.	.	.	.	2AS	1	1	1	1	1	1	0	1	1	1
1409	wsnp_Ex_c10955_17793951	[T/C]	T	C	3633	4A	9.08769	.	.	.	.	.	.	4A	4.098	17	.	.	.	.	.	.	.	.	.	.	.	.	.	.	.	4A	8.96	26	.	.	.	4A	5AL	1	1	1	1	1	1	1	1	1	1
1410	wsnp_Ex_c10955_17794520	[T/C]	T	C	3627	4A	5.5069	.	.	.	4A	1.076	24	.	.	.	4A	0.662	19	4A	0.563	15	4A	6.769	23	.	.	.	4A	67.056	37	.	.	.	.	.	.	4A	2BL,7DL	1	1	1	1	1	1	1	0	1	1
1411	wsnp_Ex_c10958_17799600	[T/C]	T	C	6558	6D2	58.055	.	.	.	.	.	.	.	.	.	6D	12.343	34	.	.	.	.	.	.	.	.	.	.	.	.	.	.	.	.	.	.	6D	6DL	1	1	1	1	1	1	1	1	1	1
1412	wsnp_Ex_c10959_17801482	[A/G]	A	G	1117	1D	67.7717	1D	174.695	3	.	.	.	.	.	.	.	.	.	1D	35.502	5	.	.	.	.	.	.	1A	48.777	31	.	.	.	1D	6.648	58	1D	1AS	0	1	1	1	1	1	1	1	1	1
1413	wsnp_Ex_c10961_17803258	[T/C]	T	C	1666	2B	1.59254	2B	0	5	.	.	.	2B	0	8	.	.	.	2B	0.811	9	.	.	.	2B	169.437	5	2B	0	61	.	.	.	.	.	.	2B	2BL,6AL,6BS	1	1	1	1	1	1	1	0	1	1
1414	wsnp_Ex_c1097_2104088	[A/C]	A	C	3152	3B	66.6197	3B	51.221	8	.	.	.	.	.	.	3B	44.11	15	.	.	.	.	.	.	3B	112.761	9	3B	78.182	33	3B	148.694	38	3B	55.201	56	3B	3BL	1	1	1	1	1	1	1	1	1	1
1415	wsnp_Ex_c1097_2104146	[T/C]	T	C	3143	3B	65.5692	.	.	.	.	.	.	.	.	.	.	.	.	.	.	.	.	.	.	3B	113.637	9	.	.	.	.	.	.	.	.	.	3B	1AS,3BL,5BL	0	1	1	1	1	1	1	1	1	1
1416	wsnp_Ex_c1097_2105209	[A/G]	A	G	3153	3B	66.6197	3B	51.221	8	.	.	.	.	.	.	3B	44.11	15	.	.	.	.	.	.	3B	112.761	9	3B	78.182	33	3B	148.694	38	3B	55.201	56	3B	3BL	1	1	1	1	1	1	1	1	1	1
1417	wsnp_Ex_c1097_2105311	[T/C]	T	C	3154	3B	66.6197	3B	51.221	8	.	.	.	.	.	.	3B	44.11	15	.	.	.	.	.	.	3B	112.761	9	3B	78.182	33	3B	148.694	38	3B	55.201	56	3B	3BL	1	1	1	1	1	1	1	1	1	1
1418	wsnp_Ex_c10988_17836981	[A/G]	A	G	6822	7A	82.3403	7A	102.761	19	.	.	.	7A	179.18	29	.	.	.	7A	77.218	29	7A	32.121	40	.	.	.	.	.	.	7A	17.75	36	.	.	.	7A	7AL,7BS,7DS	1	1	1	1	1	1	1	1	1	1
1419	wsnp_Ex_c11003_17857272	[A/G]	A	G	7274	7B	65.243	7B	99.8682	20	.	.	.	.	.	.	.	.	.	7B	73.213	31	.	.	.	7B	82.078	26	5B	40.08	26	7B	72.587	30	7B	57.705	47	5B,7B	4AL,5DL,7BS	1	1	1	1	1	1	1	1	1	1
1420	wsnp_Ex_c11003_17857759	[A/G]	A	G	7306	7B	83.8513	7B	98.8632	20	.	.	.	.	.	.	.	.	.	7B	73.213	31	.	.	.	7B	82.078	26	5B	40.08	26	7B	72.587	30	7B	57.705	47	5B,7B	4AL,5DL,7BS	1	1	1	1	1	1	1	1	1	1
1421	wsnp_Ex_c11035_17897914	[T/G]	T	G	.	.	.	.	.	.	.	.	.	.	.	.	.	.	.	.	.	.	.	.	.	.	.	.	.	.	.	.	.	.	7A	85.79	45	7A	7AS,7BS,7DS	1	1	1	1	1	1	1	1	1	1
1422	wsnp_Ex_c11039_17902115	[A/G]	A	G	2741	3A	71.8896	3A	92.6771	7	3A	82.159	18	.	.	.	.	.	.	3A	96.834	12	3A	54.293	12	3A	88.063	8	3A	79.589	27	3A	62.052	33	3A	127.794	50	3A	3AS	1	1	1	1	1	1	1	1	1	1
1423	wsnp_Ex_c1104_2118684	[T/C]	T	C	5656	6A	89.8724	6A	77.4805	16	.	.	.	.	.	.	.	.	.	6A	57.438	24	6A	42.608	33	.	.	.	.	.	.	6A	53.4	29	6A	92.544	54	6A	6AS,6AL	1	1	1	1	1	1	1	1	1	1
1424	wsnp_Ex_c11047_17915103	[T/C]	T	C	3677	4A	44.5367	.	.	.	.	.	.	.	.	.	.	.	.	7A	1.294	30	4A	55.442	20	7A	71.6	24	.	.	.	7A	0	43	7A	131.501	45	4A,7A	1BS,7AS	1	1	0	1	1	1	1	1	1	1
1425	wsnp_Ex_c11047_17915225	[A/G]	A	G	3678	4A	44.5367	.	.	.	.	.	.	.	.	.	.	.	.	7A	1.294	30	4A	55.442	20	7A	71.6	24	.	.	.	7A	0	43	7A	131.501	45	4A,7A	1BS,7AS	1	1	0	1	1	1	1	1	1	1
1426	wsnp_Ex_c11048_17916681	[T/G]	T	G	2673	3A	49.5249	.	.	.	.	.	.	.	.	.	.	.	.	.	.	.	.	.	.	3A	80.593	8	.	.	.	.	.	.	.	.	.	3A	3AS,3BS	1	1	1	1	1	1	1	1	1	1
1427	wsnp_Ex_c11055_17927668	[A/G]	A	G	5432	5D3cult	48.4008	.	.	.	5D	25.391	35	.	.	.	.	.	.	.	.	.	.	.	.	5D	0	19	.	.	.	.	.	.	.	.	.	5D	.	1	1	1	1	1	1	1	1	1	1
1428	wsnp_Ex_c11055_17927692	[T/C]	T	C	5433	5D3cult	48.4008	.	.	.	5D	25.391	35	.	.	.	.	.	.	.	.	.	.	.	.	5D	0	19	.	.	.	.	.	.	.	.	.	5D	.	1	1	1	1	1	1	1	1	1	1
1429	wsnp_Ex_c11055_17927932	[T/G]	T	G	5434	5D3cult	48.4008	.	.	.	5D	25.391	35	.	.	.	.	.	.	.	.	.	.	.	.	5D	0	19	.	.	.	.	.	.	.	.	.	5D	7BL	1	1	1	1	1	1	1	1	1	1
1430	wsnp_Ex_c11055_17928166	[T/C]	T	C	.	.	.	.	.	.	.	.	.	.	.	.	.	.	.	.	.	.	.	.	.	.	.	.	.	.	.	.	.	.	.	.	.	.	.	1	1	1	1	1	1	1	1	1	1
1431	wsnp_Ex_c11055_17928283	[T/C]	T	C	.	.	.	.	.	.	.	.	.	.	.	.	.	.	.	.	.	.	.	.	.	5D	0	19	5D	0	57	.	.	.	.	.	.	5D	1BL	1	1	1	0	1	1	1	1	1	1
1432	wsnp_Ex_c11055_17929027	[T/C]	T	C	.	.	.	.	.	.	.	.	.	.	.	.	.	.	.	.	.	.	.	.	.	5D	0	19	.	.	.	.	.	.	.	.	.	5D	7BL	1	1	1	1	1	1	1	1	1	1
1433	wsnp_Ex_c11070_17950604	[T/C]	T	C	4883	5B	54.4253	5B	48.3048	14	5B	60.846	32	5B	69.368	21	.	.	.	.	.	.	.	.	.	5B	154.034	17	5B	27.133	40	.	.	.	.	.	.	5B	2DL	1	1	1	1	1	1	1	1	1	0
1434	wsnp_Ex_c11073_17956329	[A/C]	A	C	6328	6B	94.048	6B	94.5249	17	6B	83.366	38	6B	63.635	25	.	.	.	6B	7.263	25	.	.	.	.	.	.	.	.	.	.	.	.	.	.	.	6B	6AS,6BS,6DS	1	1	1	1	1	1	1	1	1	1
1435	wsnp_Ex_c11085_17973016	[T/C]	T	C	2783	3A	78.6142	3A	85.5743	7	.	.	.	.	.	.	.	.	.	.	.	.	3A	55.988	12	.	.	.	.	.	.	3A	63.274	33	.	.	.	3A	3AS	1	1	1	1	1	1	1	1	1	1
1436	wsnp_Ex_c11106_18002976	[A/G]	A	G	7108	7B	19.7641	.	.	.	7B	1.695	46	.	.	.	7B	11.134	38	7B	91.896	31	7B	63.245	44	.	.	.	.	.	.	7B	42.721	30	.	.	.	7B	7AL,7BL	1	1	1	1	1	1	1	1	1	1
1437	wsnp_Ex_c11106_18003332	[T/C]	T	C	7112	7B	19.7641	7B	162.255	20	7B	1.695	46	.	.	.	.	.	.	7B	91.896	31	.	.	.	7B	102.579	26	5B	2.197	26	7B	42.721	30	7B	20.64	47	5B,7B	4AL,7AL,7BL,7DL	1	1	1	1	1	1	1	1	1	1
1438	wsnp_Ex_c11106_18003546	[A/C]	A	C	7114	7B	19.7641	.	.	.	7B	1.695	46	.	.	.	.	.	.	.	.	.	.	.	.	7B	102.579	26	.	.	.	7B	42.721	30	.	.	.	7B	4AL,7AL,7BL,7DL	1	1	1	1	1	1	1	1	1	1
1439	wsnp_Ex_c11120_18022932	[A/G]	A	G	4410	5A	70.9159	.	.	.	.	.	.	.	.	.	.	.	.	.	.	.	.	.	.	5A	80.643	16	.	.	.	5A	34.335	32	5A	76.673	41	5A	1BS,1BL,2AS,2BL	1	1	0	0	1	1	0	0	1	1
1440	wsnp_Ex_c11127_18033163	[A/G]	A	G	2533	2D	173.843	2D	88.6478	6	2D	9.919	14	2D	0	10	.	.	.	.	.	.	.	.	.	.	.	.	.	.	.	.	.	.	2D	12.959	48	2D	1BL,2DS	1	1	1	0	1	1	1	1	0	1
1441	wsnp_Ex_c11131_18036595	[T/G]	T	G	4894	5B	58.8089	.	.	.	.	.	.	.	.	.	.	.	.	5B	58.272	21	.	.	.	5B	146.928	17	5B	30.812	40	.	.	.	.	.	.	5B	2DL,4AL	1	1	1	1	1	1	1	1	1	0
1442	wsnp_Ex_c11131_18036912	[T/C]	T	C	4895	5B	58.8089	.	.	.	.	.	.	.	.	.	.	.	.	5B	58.272	21	.	.	.	.	.	.	.	.	.	.	.	.	.	.	.	5B	.	1	1	1	1	1	1	1	1	1	1
1443	wsnp_Ex_c11131_18037020	[T/G]	T	G	4900	5B	58.8089	.	.	.	.	.	.	5B	55.432	21	.	.	.	5B	58.272	21	.	.	.	5B	146.928	17	5B	30.812	40	.	.	.	.	.	.	5B	2DL,4AL	1	1	1	1	1	1	1	1	1	0
1444	wsnp_Ex_c11141_18047244	[A/G]	A	G	4999	5B	111.565	.	.	.	5B	56.439	33	.	.	.	.	.	.	.	.	.	5B	27.634	29	.	.	.	.	.	.	5B	32.805	27	5B	55.902	44	5B	1BL	1	1	1	0	1	1	1	1	1	1
1445	wsnp_Ex_c11141_18047388	[A/G]	A	G	5000	5B	111.565	.	.	.	5B	56.439	33	.	.	.	.	.	.	.	.	.	5B	27.634	29	.	.	.	.	.	.	5B	32.805	27	5B	55.902	44	5B	1BL	1	1	1	0	1	1	1	1	1	1
1446	wsnp_Ex_c11141_18047397	[T/G]	T	G	5001	5B	111.565	.	.	.	5B	56.439	33	.	.	.	.	.	.	.	.	.	5B	27.634	29	.	.	.	.	.	.	5B	32.805	27	5B	55.902	44	5B	1DL	1	1	1	1	1	0	1	1	1	1
1447	wsnp_Ex_c11153_18066205	[T/C]	T	C	.	.	.	.	.	.	.	.	.	.	.	.	.	.	.	.	.	.	.	.	.	.	.	.	.	.	.	.	.	.	.	.	.	.	3AS	1	1	1	1	1	1	1	1	1	1
1448	wsnp_Ex_c11158_18071198	[T/C]	T	C	5444	5D1cult	42.452	5D	131.516	15	.	.	.	.	.	.	.	.	.	.	.	.	.	.	.	.	.	.	.	.	.	5D	14.643	44	.	.	.	5D	.	1	1	1	1	1	1	1	1	1	1
1449	wsnp_Ex_c1116_2138756	[T/G]	T	G	3238	3B	77.4628	.	.	.	3B	50.077	20	.	.	.	3B	37.736	15	.	.	.	.	.	.	3B	101.71	9	3B	59.653	33	.	.	.	.	.	.	3B	1BL,3BS	1	1	1	0	1	1	1	1	1	1
1450	wsnp_Ex_c111741_93530669	[A/C]	A	C	89	1A	56.9674	1A	105.859	1	.	.	.	1A	36.48	1	.	.	.	.	.	.	.	.	.	1A	122.801	1	.	.	.	.	.	.	.	.	.	1A	1AL,IDL	1	0	1	1	1	0	1	1	1	1
1451	wsnp_Ex_c11177_18096010	[A/G]	A	G	708	1B	35.2914	.	.	.	.	.	.	1B	22.213	4	1B	74.049	2	1B	76.028	4	.	.	.	1B	92.687	2	.	.	.	.	.	.	.	.	.	1B	1AS,1DS	0	1	1	1	0	1	1	1	1	1
1452	wsnp_Ex_c11184_18105738	[A/C]	A	C	.	.	.	.	.	.	.	.	.	.	.	.	.	.	.	.	.	.	.	.	.	.	.	.	.	.	.	.	.	.	.	.	.	.	.	1	1	1	1	1	1	1	1	1	1
1453	wsnp_Ex_c11210_18135888	[T/C]	T	C	.	.	.	.	.	.	.	.	.	.	.	.	.	.	.	.	.	.	.	.	.	.	.	.	.	.	.	.	.	.	.	.	.	.	.	1	1	1	1	1	1	1	1	1	1
1454	wsnp_Ex_c11210_18135972	[A/G]	A	G	.	.	.	.	.	.	.	.	.	.	.	.	.	.	.	.	.	.	.	.	.	.	.	.	.	.	.	.	.	.	.	.	.	.	1BL	1	1	1	0	1	1	1	1	1	1
1455	wsnp_Ex_c11210_18137197	[A/G]	A	G	6763	7A	80.0554	7A	104.771	19	.	.	.	7A	190.278	29	7A	25.088	35	7A	76.791	29	7A	32.121	40	.	.	.	.	.	.	7A	17.75	36	.	.	.	7A	.	1	1	1	1	1	1	1	1	1	1
1456	wsnp_Ex_c11228_18162713	[T/G]	T	G	6821	7A	82.3403	7A	102.761	19	.	.	.	7A	179.18	29	.	.	.	7A	77.218	29	7A	32.121	40	.	.	.	.	.	.	7A	17.75	36	.	.	.	7A	7AS	1	1	1	1	1	1	1	1	1	1
1457	wsnp_Ex_c11229_18163892	[A/G]	A	G	3027	3A	172.15	.	.	.	.	.	.	.	.	.	.	.	.	3A	0.563	12	3A	0	13	3A	212.626	8	3A	10.16	49	3A	185.473	33	.	.	.	3A	3AS	1	1	1	1	1	1	1	1	1	1
1458	wsnp_Ex_c11246_18191079	[T/G]	T	G	3130	3B	63.4801	.	.	.	.	.	.	.	.	.	3B	48.17	15	.	.	.	.	.	.	.	.	.	.	.	.	.	.	.	.	.	.	3B	3BL	1	1	1	1	1	1	1	1	1	1
1459	wsnp_Ex_c11246_18191331	[A/G]	A	G	3136	3B	63.9015	.	.	.	.	.	.	.	.	.	3B	47.465	15	.	.	.	.	.	.	3B	114.841	9	3B	78.182	33	3B	148.694	38	3B	56.794	56	3B	3BL	1	1	1	1	1	1	1	1	1	1
1460	wsnp_Ex_c11265_18216936	[T/C]	T	C	4912	5B	65.9867	5B	60.8807	14	5B	1.257	33	5B	105.129	21	.	.	.	.	.	.	5B	0	29	5B	139.736	17	.	.	.	.	.	.	.	.	.	5B	.	1	1	1	1	1	1	1	1	1	1
1461	wsnp_Ex_c11275_18229524	[T/C]	T	C	5299	5B	175.824	5B	172.473	14	5B	97.907	33	5B	178.532	21	.	.	.	.	.	.	.	.	.	5B	48.655	17	.	.	.	.	.	.	5B	6.068	44	5B	5BL	1	1	1	1	1	1	1	1	1	1
1462	wsnp_Ex_c11297_18254062	[T/C]	T	C	2900	3A	114.793	.	.	.	3A	102.699	18	.	.	.	.	.	.	.	.	.	3A	63.694	12	.	.	.	.	.	.	3A	72.47	33	3A	96.368	50	3A	3AS,3DS,4AS,4AL	1	1	1	1	1	1	1	1	1	1
1463	wsnp_Ex_c11297_18254452	[A/G]	A	G	2901	3A	114.793	.	.	.	3A	102.699	18	.	.	.	.	.	.	.	.	.	3A	63.694	12	.	.	.	.	.	.	3A	72.47	33	3A	96.368	50	3A	3AS,3BS,3DS,4AL	1	1	1	1	1	1	1	1	1	1
1464	wsnp_Ex_c1130_2166731	[T/C]	T	C	1107	1D	54.4857	.	.	.	.	.	.	.	.	.	.	.	.	1D	32.184	5	.	.	.	.	.	.	1A	36.941	31	.	.	.	1D	3.463	58	1D	1BS	1	1	0	1	1	1	1	1	1	1
1465	wsnp_Ex_c11309_18272122	[A/G]	A	G	4596	5A	140.672	5B	73.2722	14	.	.	.	.	.	.	.	.	.	5B	74.964	21	5A	76.752	27	5A	135.92	16	.	.	.	5A	71.352	25	5B	106.596	44	5A,5B	1BL,5AL	1	1	1	0	1	1	1	1	1	1
1466	wsnp_Ex_c11309_18272248	[A/G]	A	G	4597	5A	140.672	5B	73.2722	14	.	.	.	.	.	.	.	.	.	5B	74.964	21	5A	76.752	27	5A	135.92	16	.	.	.	5A	71.352	25	5B	106.596	44	5A,5B	.	1	1	1	1	1	1	1	1	1	1
1467	wsnp_Ex_c11313_18277285	[A/G]	A	G	3355	3B	97.2558	.	.	.	.	.	.	.	.	.	3B	25.624	15	.	.	.	.	.	.	.	.	.	.	.	.	.	.	.	3B	31.174	56	3B	3BS	1	1	1	1	1	1	1	1	1	1
1468	wsnp_Ex_c11313_18277396	[T/G]	T	G	3356	3B	97.2558	.	.	.	.	.	.	.	.	.	3B	25.624	15	.	.	.	.	.	.	.	.	.	.	.	.	.	.	.	3B	31.174	56	3B	3BS	1	1	1	1	1	1	1	1	1	1
1469	wsnp_Ex_c11322_18287597	[A/G]	A	G	4446	5A	98.8089	.	.	.	.	.	.	.	.	.	5A	15.697	23	.	.	.	5A	56.428	27	.	.	.	.	.	.	.	.	.	.	.	.	5A	.	1	1	1	1	1	1	1	1	1	1
1470	wsnp_Ex_c11322_18287688	[A/G]	A	G	.	.	.	.	.	.	.	.	.	.	.	.	.	.	.	.	.	.	.	.	.	.	.	.	.	.	.	.	.	.	.	.	.	.	.	1	1	1	1	1	1	1	1	1	1
1471	wsnp_Ex_c113235_94249366	[T/C]	T	C	5114	5B	138.455	.	.	.	.	.	.	5B	174.136	21	5B	39.582	28	.	.	.	.	.	.	.	.	.	.	.	.	.	.	.	.	.	.	5B	.	1	1	1	1	1	1	1	1	1	1
1472	wsnp_Ex_c11348_18325887	[A/C]	A	C	6379	6B	99.3855	6B	102.57	17	.	.	.	6B	66.599	25	.	.	.	6B	8.372	25	.	.	.	6B	78.496	21	.	.	.	6B	79.989	19	.	.	.	6B	6AS,6BS,6DS	1	1	1	1	1	1	1	1	1	1
1473	wsnp_Ex_c11348_18326158	[T/C]	T	C	6374	6B	98.1248	6B	100.56	17	.	.	.	6B	66.599	25	.	.	.	6B	8.372	25	.	.	.	6B	78.496	21	.	.	.	6B	79.989	19	.	.	.	6B	6BS,6DS	1	1	1	1	1	1	1	1	1	1
1474	wsnp_Ex_c11348_18326787	[A/C]	A	C	5779	6A	115.764	.	.	.	.	.	.	.	.	.	.	.	.	6A	61.92	24	6A	47.694	33	.	.	.	6A	0	43	6A	48.751	29	.	.	.	6A	4AL,6AS,6BS,6DS	1	1	1	1	1	1	1	1	1	1
1475	wsnp_Ex_c11348_18327861	[A/G]	A	G	5780	6A	115.764	.	.	.	.	.	.	.	.	.	.	.	.	6A	61.92	24	6A	47.694	33	.	.	.	6A	0	43	6A	48.751	29	.	.	.	6A	4AL	1	1	1	1	1	1	1	1	1	1
1476	wsnp_Ex_c11350_18330107	[A/G]	A	G	6725	7A	69.5058	7A	109.294	19	.	.	.	.	.	.	.	.	.	.	.	.	.	.	.	.	.	.	.	.	.	.	.	.	7A	75.652	45	7A	7AL	1	1	1	1	1	1	1	1	1	1
1477	wsnp_Ex_c11350_18330527	[T/C]	T	C	6825	7A	83.189	7A	105.776	19	.	.	.	7A	177.881	29	.	.	.	7A	77.218	29	7A	32.121	40	.	.	.	.	.	.	7A	17.75	36	7A	95.166	45	7A	7AL,7BL,7DL	1	1	1	1	1	1	1	1	1	1
1478	wsnp_Ex_c11358_18341897	[T/C]	T	C	.	.	.	.	.	.	.	.	.	.	.	.	.	.	.	.	.	.	.	.	.	.	.	.	.	.	.	.	.	.	.	.	.	.	2AS	1	1	1	1	1	1	0	1	1	1
1479	wsnp_Ex_c1137_2182795	[A/G]	A	G	27	1A	25.8327	1A	139.893	1	.	.	.	1A	75.153	1	.	.	.	1A	121.098	1	1A	109.509	1	1A	181.272	1	.	.	.	.	.	.	.	.	.	1A	1AL,IBL,3BS	1	0	1	0	1	1	1	1	1	1
1480	wsnp_Ex_c1137_2183723	[T/C]	T	C	634	1B	13.2751	1B	3.0202	2	.	.	.	.	.	.	1B	14.842	3	1B	101.163	4	.	.	.	.	.	.	.	.	23	1B	171.53	24	1B	44.414	38	1B	1BL	1	1	1	0	1	1	1	1	1	1
1481	wsnp_Ex_c1137_2183772	[A/G]	A	G	19	1A	23.1296	.	.	.	.	.	.	1A	80.043	1	.	.	.	.	.	.	.	.	.	.	.	.	1A	14.822	28	.	.	.	.	.	.	1A	1AL,IBL,3BS	1	0	1	0	1	1	1	1	1	1
1482	wsnp_Ex_c11374_18361760	[A/C]	A	C	128	1A	57.9509	1A	104.351	1	.	.	.	1A	36.48	1	.	.	.	.	.	.	.	.	.	1A	122.801	1	.	.	.	.	.	.	.	.	.	1A	1AL	1	0	1	1	1	1	1	1	1	1
1483	wsnp_Ex_c11374_18362432	[T/C]	T	C	.	.	.	.	.	.	.	.	.	.	.	.	.	.	.	.	.	.	.	.	.	.	.	.	.	.	.	.	.	.	.	.	.	.	1DS,4BS,4DS	1	1	1	1	0	1	1	1	1	1
1484	wsnp_Ex_c11379_18370310	[T/C]	T	C	6440	6B	142.593	6B	150.428	17	.	.	.	.	.	.	.	.	.	.	.	.	6B	6.673	35	.	.	.	6B	12.198	36	.	.	.	.	.	.	6B	.	1	1	1	1	1	1	1	1	1	1
1485	wsnp_Ex_c11379_18370982	[A/G]	A	G	6438	6B	142.279	6B	149.925	17	.	.	.	.	.	.	.	.	.	.	.	.	6B	6.673	35	.	.	.	6B	12.198	36	.	.	.	.	.	.	6B	6AS,6BS,6DS	1	1	1	1	1	1	1	1	1	1
1486	wsnp_Ex_c1138_2185522	[A/G]	A	G	4419	5A	76.5137	5A	86.4063	13	5A	1.639	31	.	.	.	.	.	.	.	.	.	.	.	.	5A	84.793	16	.	.	.	.	.	.	5A	89.449	41	5A	.	1	1	1	1	1	1	1	1	1	1
1487	wsnp_Ex_c11397_18400400	[A/G]	A	G	2753	3A	75.2428	.	.	.	.	.	.	.	.	.	.	.	.	3A	96.401	12	.	.	.	3A	88.063	8	.	.	.	3A	62.052	33	3A	126.561	50	3A	3AS,3DS,4AS	1	1	1	1	1	1	1	1	1	1
1488	wsnp_Ex_c114_229879	[A/G]	A	G	2214	2B	163.38	.	.	.	.	.	.	2B	123.011	8	.	.	.	2B	81.605	9	.	.	.	2B	75.257	5	.	.	.	.	.	.	2B	114.354	40	2B	2AS	1	1	1	1	1	1	0	1	1	1
1489	wsnp_Ex_c114_230248	[A/C]	A	C	2220	2B	163.606	2B	176.488	5	.	.	.	2B	116.256	8	2B	21.461	8	2B	81.605	9	2B	40.555	8	2B	75.257	5	2B	61.578	25	.	.	.	2B	113.664	40	2B	2AS	1	1	1	1	1	1	0	1	1	1
1490	wsnp_Ex_c1141_2191485	[A/G]	A	G	2672	3A	48.1009	3A	103.529	7	3A	63.319	18	3A	47.712	12	.	.	.	.	.	.	3A	53.15	12	3A	78.249	8	.	.	.	3A	55.841	33	.	.	.	3A	3AL,3BL,3DL	1	1	1	1	1	1	1	1	1	1
1491	wsnp_Ex_c11417_18429357	[A/G]	A	G	6843	7A	87.1646	7A	98.7203	19	.	.	.	.	.	.	.	.	.	7A	79.189	29	.	.	.	7A	99.071	24	.	.	.	.	.	.	.	.	.	7A	7AS,7BS,7DS	1	1	1	1	1	1	1	1	1	1
1492	wsnp_Ex_c1143_2194680	[A/G]	A	G	5978	6B	0.633468	.	.	.	.	.	.	.	.	.	.	.	.	.	.	.	.	.	.	6B	0	21	.	.	.	.	.	.	.	.	.	6B	6BL	1	1	1	1	1	1	1	1	1	1
1493	wsnp_Ex_c1143_2195442	[A/C]	A	C	5979	6B	0.633468	.	.	.	.	.	.	.	.	.	.	.	.	.	.	.	.	.	.	6B	0	21	.	.	.	.	.	.	.	.	.	6B	6BL	1	1	1	1	1	1	1	1	1	1
1494	wsnp_Ex_c1143_2195598	[A/C]	A	C	5973	6B	0	6B	0	17	.	.	.	6B	0	25	.	.	.	.	.	.	.	.	.	6B	0	21	.	.	.	6B	4.293	19	.	.	.	6B	6BL,6DS,6DL	1	1	1	1	1	1	1	1	1	1
1495	wsnp_Ex_c1143_2196102	[T/C]	T	C	5974	6B	0	6B	0	17	.	.	.	.	.	.	.	.	.	.	.	.	6B	0	34	6B	0	21	.	.	.	6B	4.293	19	.	.	.	6B	6BL,6DS,6DL	1	1	1	1	1	1	1	1	1	1
1496	wsnp_Ex_c11437_18454413	[T/G]	T	G	1374	2A	85.521	2A	182.913	4	.	.	.	.	.	.	.	.	.	2A	48.881	7	2A	72.835	5	.	.	.	.	.	.	.	.	.	.	.	.	2A	.	1	1	1	1	1	1	1	1	1	1
1497	wsnp_Ex_c11439_18459047	[T/C]	T	C	5848	6A	153.634	.	.	.	.	.	.	.	.	.	.	.	.	.	.	.	.	.	.	6A	60.327	20	.	.	.	6A	28.524	29	.	.	.	6A	4AL,6AS,6BS,6DS	1	1	1	1	1	1	1	1	1	1
1498	wsnp_Ex_c11446_18468102	[T/C]	T	C	5657	6A	89.8724	6A	77.4805	16	.	.	.	.	.	.	.	.	.	6A	57.438	24	6A	42.608	33	.	.	.	.	.	.	6A	53.4	29	6A	92.544	54	6A	6AS,6AL,6DS	1	1	1	1	1	1	1	1	1	1
1499	wsnp_Ex_c1145_2198295	[T/C]	T	C	6258	6B	82.6832	6B	80.9003	17	.	.	.	6B	58.61	25	.	.	.	6B	5.551	25	6B	34.498	34	6B	69.345	21	6B	68.886	36	.	.	.	6B	89.26	46	6B	6BS	1	1	1	1	1	1	1	1	1	1
1500	wsnp_Ex_c1145_2198433	[T/C]	T	C	6259	6B	82.6832	6B	80.9003	17	.	.	.	.	.	.	.	.	.	6B	5.551	25	6B	34.498	34	.	.	.	6B	68.886	36	.	.	.	6B	89.26	46	6B	.	1	1	1	1	1	1	1	1	1	1
1501	wsnp_Ex_c1145_2199269	[A/G]	A	G	6260	6B	82.6832	6B	80.9003	17	.	.	.	.	.	.	.	.	.	6B	5.551	25	6B	34.498	34	.	.	.	6B	68.886	36	.	.	.	6B	89.26	46	6B	1AS,4AL,6AL,6BS	0	1	1	1	1	1	1	1	1	1
1502	wsnp_Ex_c1146_2200823	[A/G]	A	G	6897	7A	101.168	7A	79.6768	19	.	.	.	.	.	.	.	.	.	.	.	.	7A	35.307	40	7A	93.724	24	7A	88.691	32	7A	0	36	7A	92.37	45	7A	1BS,7AS	1	1	0	1	1	1	1	1	1	1
1503	wsnp_Ex_c1146_2201722	[T/C]	T	C	6923	7A	104.366	7A	76.1592	19	.	.	.	.	.	.	.	.	.	7A	84.264	29	.	.	.	.	.	.	.	.	.	.	.	.	.	.	.	7A	7AS,7BS,7DS	1	1	1	1	1	1	1	1	1	1
1504	wsnp_Ex_c11461_18489681	[T/C]	T	C	1030	1B	135.74	1B	149.194	2	.	.	.	.	.	.	.	.	.	.	.	.	.	.	.	.	.	.	.	.	.	.	.	.	1B	16.693	67	1B	1BS	1	1	0	1	1	1	1	1	1	1
1505	wsnp_Ex_c11474_18507872	[T/G]	T	G	3665	4A	30.266	4A	203.542	10	.	.	.	.	.	.	.	.	.	.	.	.	.	.	.	.	.	.	4A	68.892	37	.	.	.	4A	233.149	59	4A	2BL	1	1	1	1	1	1	1	0	1	1
1506	wsnp_Ex_c1149_2206201	[T/C]	T	C	.	.	.	.	.	.	.	.	.	.	.	.	.	.	.	.	.	.	.	.	.	.	.	.	.	.	.	.	.	.	.	.	.	.	1DL,4BS	1	1	1	1	1	0	1	1	1	1
1507	wsnp_Ex_c1149_2206471	[A/G]	A	G	2845	3A	102.865	.	.	.	3A	92.113	18	3A	78.537	12	.	.	.	3A	92.504	12	.	.	.	.	.	.	.	.	.	.	.	.	.	.	.	3A	3AS,4AL	1	1	1	1	1	1	1	1	1	1
1508	wsnp_Ex_c11506_18551574	[A/C]	A	C	1848	2B	110.847	2B	113.964	5	.	.	.	.	.	.	.	.	.	.	.	.	.	.	.	.	.	.	.	.	.	.	.	.	.	.	.	2B	2BL,2DL	1	1	1	1	1	1	1	0	1	0
1509	wsnp_Ex_c11510_18556470	[A/G]	A	G	6826	7A	83.9528	7A	102.761	19	.	.	.	7A	176.718	29	.	.	.	7A	77.218	29	7A	32.121	40	.	.	.	.	.	.	7A	27.371	36	.	.	.	7A	5BL,7AL,7BL,7DL	1	1	1	1	1	1	1	1	1	1
1510	wsnp_Ex_c1153_2213588	[T/C]	T	C	5923	6A	206.481	6A	214.526	16	.	.	.	6A	3.951	24	.	.	.	.	.	.	6A	101.366	33	.	.	.	.	.	.	.	.	.	.	.	.	6A	6AS,6BS,6DS	1	1	1	1	1	1	1	1	1	1
1511	wsnp_Ex_c11560_18632698	[T/C]	T	C	1204	2A	4.66565	2A	275.477	4	.	.	.	2A	2.45	7	.	.	.	2A	1.488	7	.	.	.	.	.	.	.	.	.	2A	129.748	37	2A	9.575	42	2A	6BL	1	1	1	1	1	1	1	1	1	1
1512	wsnp_Ex_c11560_18632777	[T/C]	T	C	1194	2A	3.94095	2A	275.477	4	.	.	.	2A	1.233	7	.	.	.	.	.	.	2B	0	9	.	.	.	2A	0	29	2A	129.748	37	2A	8.107	42	2A,2B	.	1	1	1	1	1	1	1	1	1	1
1513	wsnp_Ex_c11573_18650189	[A/G]	A	G	6457	6B	147.912	.	.	.	.	.	.	6B	139.885	25	6B	0.969	33	.	.	.	6B	1.604	35	.	.	.	.	.	.	6B	4.108	31	.	.	.	6B	5AL	1	1	1	1	1	1	1	1	1	1
1514	wsnp_Ex_c11578_18655261	[T/C]	T	C	5781	6A	115.764	.	.	.	.	.	.	.	.	.	.	.	.	6A	61.92	24	6A	47.694	33	.	.	.	6A	0	43	6A	48.751	29	.	.	.	6A	4AL,6AS,6BS,6DS	1	1	1	1	1	1	1	1	1	1
1515	wsnp_Ex_c1159_2223749	[A/G]	A	G	7061	7A	175.635	.	.	.	7A	39.362	44	.	.	.	7A	19.935	37	7A	147.241	29	7A	45.614	39	7A	31.731	24	7A	20.416	32	.	.	.	.	.	.	7A	.	1	1	1	1	1	1	1	1	1	1
1516	wsnp_Ex_c1159_2224620	[T/C]	T	C	7048	7A	173.344	7A	15.8367	19	7A	39.362	44	.	.	.	.	.	.	.	.	.	7A	45.614	39	.	.	.	.	.	.	7A	35.461	43	7A	14.328	55	7A	1BS,7AS	1	1	0	1	1	1	1	1	1	1
1517	wsnp_Ex_c1159_2224684	[T/C]	T	C	7059	7A	175.635	.	.	.	7A	39.362	44	.	.	.	.	.	.	.	.	.	7A	45.614	39	7A	31.731	24	7A	20.416	32	7A	35.461	43	.	.	.	7A	1BS,7AS	1	1	0	1	1	1	1	1	1	1
1518	wsnp_Ex_c1159_2225557	[A/C]	A	C	7058	7A	175.635	.	.	.	7A	39.362	44	.	.	.	.	.	.	.	.	.	7A	45.614	39	7A	31.731	24	7A	20.416	32	7A	35.461	43	.	.	.	7A	1BS,7AS	1	1	0	1	1	1	1	1	1	1
1519	wsnp_Ex_c1159_2225596	[A/G]	A	G	7060	7A	175.635	.	.	.	7A	39.362	44	.	.	.	7A	19.935	37	7A	147.241	29	7A	45.614	39	7A	31.731	24	7A	20.416	32	.	.	.	.	.	.	7A	1BS,7AS	1	1	0	1	1	1	1	1	1	1
1520	wsnp_Ex_c11604_18695170	[T/C]	T	C	5700	6A	89.8724	.	.	.	.	.	.	.	.	.	.	.	.	6A	57.438	24	.	.	.	.	.	.	.	.	.	.	.	.	.	.	.	6A	6AL,6DL	1	1	1	1	1	1	1	1	1	1
1521	wsnp_Ex_c11619_18714738	[T/C]	T	C	3721	4A	95.377	.	.	.	4A	10.257	23	.	.	.	4A	32.029	17	.	.	.	.	.	.	5B	200.924	17	4A	34.027	37	.	.	.	.	.	.	4A,5B	4AL	1	1	1	1	1	1	1	1	1	1
1522	wsnp_Ex_c11621_18716128	[T/C]	T	C	5554	6A	45.7345	.	.	.	.	.	.	.	.	.	.	.	.	6A	34.33	24	.	.	.	.	.	.	.	.	.	.	.	.	.	.	.	6A	6AL	1	1	1	1	1	1	1	1	1	1
1523	wsnp_Ex_c11621_18716254	[A/G]	A	G	5550	6A	45.7345	.	.	.	.	.	.	6A	98.573	24	.	.	.	6A	34.33	24	6A	22.892	33	.	.	.	6A	36.13	50	6A	83.838	29	.	.	.	6A	3BL,6AL	1	1	1	1	1	1	1	1	1	1
1524	wsnp_Ex_c11636_18742884	[T/C]	T	C	6801	7A	82.3403	.	.	.	7A	33.361	41	.	.	.	.	.	.	.	.	.	7A	32.121	40	.	.	.	7A	97.612	32	7A	17.75	36	.	.	.	7A	7AS,7BS,7DS	1	1	1	1	1	1	1	1	1	1
1525	wsnp_Ex_c11658_18773086	[T/C]	T	C	7093	7B	1.72744	7B	189.476	20	.	.	.	7B	4.882	31	.	.	.	.	.	.	7B	90.053	44	7B	0	27	.	.	.	7B	1.982	30	.	.	.	7B	7AL,7BL,7DL	1	1	1	1	1	1	1	1	1	1
1526	wsnp_Ex_c11658_18773159	[T/C]	T	C	7095	7B	1.72744	.	.	.	7B	0	47	.	.	.	.	.	.	.	.	.	.	.	.	7B	0	27	.	.	.	7B	1.982	30	.	.	.	7B	7BL	1	1	1	1	1	1	1	1	1	1
1527	wsnp_Ex_c11663_18779609	[T/G]	T	G	3845	4A	144.107	4A	71.5773	10	.	.	.	4A	155.674	17	.	.	.	4A	107.333	15	.	.	.	.	.	.	.	.	.	4A	66.318	34	.	.	.	4A	.	1	1	1	1	1	1	1	1	1	1
1528	wsnp_Ex_c11667_18786652	[T/C]	T	C	.	.	.	.	.	.	.	.	.	.	.	.	.	.	.	.	.	.	.	.	.	.	.	.	.	.	.	.	.	.	.	.	.	.	5AL	1	1	1	1	1	1	1	1	1	1
1529	wsnp_Ex_c11684_18805687	[A/G]	A	G	3738	4A	111.206	.	.	.	4A	20.709	23	.	.	.	.	.	.	.	.	.	.	.	.	.	.	.	4A	20.287	37	.	.	.	.	.	.	4A	2AS	1	1	1	1	1	1	0	1	1	1
1530	wsnp_Ex_c11697_18821490	[T/C]	T	C	196	1A	64.3863	1A	100.834	1	.	.	.	1A	36.48	1	.	.	.	.	.	.	.	.	.	1A	122.801	1	.	.	.	.	.	.	.	.	.	1A	1AS,1BS	0	1	0	1	1	1	1	1	1	1
1531	wsnp_Ex_c11714_18840676	[A/G]	A	G	6352	6B	96.2871	6B	97.5451	17	6B	84.354	38	6B	63.635	25	6B	44.687	33	6B	8.372	25	.	.	.	6B	78.496	21	.	.	.	6B	79.063	19	.	.	.	6B	6AS,6BS,6DS	1	1	1	1	1	1	1	1	1	1
1532	wsnp_Ex_c11728_18862315	[A/C]	A	C	1388	2A	85.521	.	.	.	.	.	.	.	.	.	2A	133.737	6	.	.	.	.	.	.	.	.	.	.	.	.	2A	52.724	37	.	.	.	2A	2AS	1	1	1	1	1	1	0	1	1	1
1533	wsnp_Ex_c11728_18862431	[A/G]	A	G	1387	2A	85.521	.	.	.	.	.	.	.	.	.	2A	133.737	6	.	.	.	.	.	.	.	.	.	.	.	.	2A	52.724	37	.	.	.	2A	2AS	1	1	1	1	1	1	0	1	1	1
1534	wsnp_Ex_c11748_18884081	[A/G]	A	G	1555	2A	177.924	2B	214.907	5	.	.	.	2B	142.051	8	2A	60.069	6	.	.	.	2B	30.7	8	2B	64.722	5	2B	67.648	25	2B	84.995	28	2B	85.734	40	2A,2B	2AS,2DS	1	1	1	1	1	1	0	1	0	1
1535	wsnp_Ex_c11758_18896434	[T/C]	T	C	2393	2B	254.299	2B	274.462	5	.	.	.	2B	212.094	8	2B	12.303	9	.	.	.	2B	9.838	8	2B	20.89	5	.	.	.	.	.	.	2B	19.535	40	2B	2AS,2DS,4AL	1	1	1	1	1	1	0	1	0	1
1536	wsnp_Ex_c11807_18960045	[A/G]	A	G	2865	3A	104.722	.	.	.	3A	92.113	18	3A	78.537	12	.	.	.	3A	92.504	12	3A	57.106	12	3A	92.268	8	.	.	.	3A	65.43	33	.	.	.	3A	3AS,3DS,4AS,4AL	1	1	1	1	1	1	1	1	1	1
1537	wsnp_Ex_c11813_18968198	[T/G]	T	G	7490	7D3	3.01	.	.	.	.	.	.	7D	40.775	32	.	.	.	7D	19.256	32	7D	38.287	46	7D	24.011	28	.	.	.	.	.	.	.	.	.	7D	5DL,7BS,7DS	1	1	1	1	1	1	1	1	1	1
1538	wsnp_Ex_c11826_18984902	[T/C]	T	C	.	.	.	.	.	.	.	.	.	.	.	.	.	.	.	.	.	.	.	.	.	.	.	.	.	.	.	.	.	.	.	.	.	.	2AS,2DL	1	1	1	1	1	1	0	1	1	0
1539	wsnp_Ex_c11827_18986376	[A/C]	A	C	1568	2A	187.56	2A	75.4743	4	.	.	.	.	.	.	.	.	.	.	.	.	2A	31.329	5	.	.	.	.	.	.	2A	1.97	37	.	.	.	2A	2AS,2DS	1	1	1	1	1	1	0	1	0	1
1540	wsnp_Ex_c11837_18995992	[A/G]	A	G	.	.	.	.	.	.	.	.	.	.	.	.	.	.	.	.	.	.	.	.	.	.	.	.	.	.	.	.	.	.	.	.	.	.	3BS,3DS,4AS	1	1	1	1	1	1	1	1	1	1
1541	wsnp_Ex_c11837_18996495	[T/G]	T	G	3448	3B	126.236	3B	99.027	8	3B	80.254	20	3B	144.083	14	.	.	.	3B	4.236	13	.	.	.	3B	82.403	9	.	.	.	.	.	.	3B	17.332	56	3B	3AS,3BS,3DS,4AS,4AL	1	1	1	1	1	1	1	1	1	1
1542	wsnp_Ex_c1184_2272501	[A/G]	A	G	.	.	.	.	.	.	.	.	.	.	.	.	.	.	.	.	.	.	.	.	.	.	.	.	.	.	.	.	.	.	6D	26.903	66	6D	6DL	1	1	1	1	1	1	1	1	1	1
1543	wsnp_Ex_c11860_19030807	[T/C]	T	C	7173	7B	45.2514	7B	122.071	20	7B	18.267	46	7B	25.22	31	.	.	.	.	.	.	.	.	.	7B	93.089	26	.	.	.	7B	55.241	30	7B	44.312	47	7B	7BL	1	1	1	1	1	1	1	1	1	1
1544	wsnp_Ex_c11866_19039540	[T/C]	T	C	1085	1D	34.6324	.	.	.	.	.	.	.	.	.	.	.	.	1D	14.571	5	.	.	.	1D	70.306	3	.	.	.	.	.	.	.	.	31	1D	1AL,IDL	1	0	1	1	1	0	1	1	1	1
1545	wsnp_Ex_c11873_19047792	[T/C]	T	C	6188	6B	73.7018	.	.	.	6B	74.859	38	.	.	.	.	.	.	6B	4.901	25	.	.	.	.	.	.	.	.	.	.	.	.	6B	109.553	46	6B	6AL,6DL	1	1	1	1	1	1	1	1	1	1
1546	wsnp_Ex_c11874_19050989	[A/G]	A	G	4619	5A	146.758	5A	162.691	13	.	.	.	.	.	.	.	.	.	.	.	.	.	.	.	.	.	.	5A	73.166	35	.	.	.	5A	208.655	41	5A	1BL	1	1	1	0	1	1	1	1	1	1
1547	wsnp_Ex_c11877_19055556	[T/C]	T	C	2892	3A	107.588	3A	73.4934	7	.	.	.	.	.	.	.	.	.	3A	91.017	12	.	.	.	.	.	.	.	.	.	.	.	.	.	.	.	3A	3AS,3BS	1	1	1	1	1	1	1	1	1	1
1548	wsnp_Ex_c11893_19077166	[A/G]	A	G	3406	3B	116.188	3B	98.5245	8	3B	83.955	20	.	.	.	3B	3.767	15	3B	4.236	13	.	.	.	.	.	.	.	.	.	3B	94.917	38	.	.	.	3B	3BS,3DS,4AS,4AL	1	1	1	1	1	1	1	1	1	1
1549	wsnp_Ex_c11904_19091967	[T/G]	T	G	2081	2B	149.356	.	.	.	.	.	.	.	.	.	.	.	.	.	.	.	.	.	.	2B	79.488	5	.	.	.	2B	121.272	28	.	.	.	2B	2AS	1	1	1	1	1	1	0	1	1	1
1550	wsnp_Ex_c11904_19092123	[T/G]	T	G	2036	2B	142.8	2B	154.263	5	.	.	.	.	.	.	.	.	.	.	.	.	.	.	.	2B	79.488	5	.	.	.	2B	121.272	28	.	.	.	2B	2AS	1	1	1	1	1	1	0	1	1	1
1551	wsnp_Ex_c11910_19101291	[A/G]	A	G	2975	3A	130.306	.	.	.	.	.	.	.	.	.	.	.	.	3A	65.178	12	.	.	.	.	.	.	.	.	.	.	.	.	.	.	.	3A	3AS,4AS	1	1	1	1	1	1	1	1	1	1
1552	wsnp_Ex_c11913_19105189	[T/C]	T	C	5347	5B	185.789	5B	184.041	14	5B	106.177	33	.	.	.	.	.	.	.	.	.	.	.	.	.	.	.	.	.	.	.	.	.	5B	13.542	44	5B	5AL,5BL,5DL	1	1	1	1	1	1	1	1	1	1
1553	wsnp_Ex_c11917_19110580	[T/C]	T	C	6261	6B	82.6832	6B	80.9003	17	.	.	.	.	.	.	.	.	.	6B	5.551	25	.	.	.	.	.	.	.	.	.	.	.	.	6B	89.26	46	6B	6BS	1	1	1	1	1	1	1	1	1	1
1554	wsnp_Ex_c11928_19131833	[A/C]	A	C	6840	7A	86.1723	7A	100.243	19	.	.	.	.	.	.	.	.	.	.	.	.	7A	32.121	40	.	.	.	7A	99.614	32	7A	17.75	36	7A	77.138	45	7A	7AS,7BS,7DS	1	1	1	1	1	1	1	1	1	1
1555	wsnp_Ex_c11929_19132710	[A/G]	A	G	.	.	.	.	.	.	.	.	.	.	.	.	.	.	.	.	.	.	.	.	.	.	.	.	.	.	.	.	.	.	.	.	.	.	3BS,3DS,4BS	1	1	1	1	1	1	1	1	1	1
1556	wsnp_Ex_c11929_19133203	[A/C]	A	C	.	.	.	.	.	.	.	.	.	.	.	.	.	.	.	.	.	.	.	.	.	.	.	.	.	.	.	.	.	.	.	.	.	.	.	1	1	1	1	1	1	1	1	1	1
1557	wsnp_Ex_c11939_19147421	[T/C]	T	C	544	1A	170.368	1A	6.5899	1	.	.	.	.	.	.	.	.	.	1A	4.839	1	.	.	.	.	.	.	.	.	.	1A	5.235	35	.	.	.	1A	1AS,1BS,1BL	0	1	0	0	1	1	1	1	1	1
1558	wsnp_Ex_c11939_19147514	[A/G]	A	G	569	1A	173.716	1A	6.08738	1	.	.	.	.	.	.	.	.	.	1A	4.839	1	.	.	.	.	.	.	.	.	.	1A	5.235	35	.	.	.	1A	1DS	1	1	1	1	0	1	1	1	1	1
1559	wsnp_Ex_c11939_19147602	[T/C]	T	C	545	1A	170.368	.	.	.	1A	3.588	3	.	.	.	1A	107.307	1	1A	0.847	3	.	.	.	.	.	.	.	.	.	.	.	.	1A	3.568	49	1A	1AS,1DS	0	1	1	1	0	1	1	1	1	1
1560	wsnp_Ex_c11939_19147790	[A/G]	A	G	547	1A	170.368	.	.	.	1A	3.588	3	1A	25.197	3	1A	107.307	1	.	.	.	.	.	.	.	.	.	.	.	.	1A	5.235	35	.	.	.	1A	1AS	0	1	1	1	1	1	1	1	1	1
1561	wsnp_Ex_c11950_19163786	[T/C]	T	C	.	.	.	.	.	.	.	.	.	.	.	.	.	.	.	.	.	.	.	.	.	.	.	.	.	.	.	.	.	.	.	.	.	.	2BL,2DL,3AL,7DL	1	1	1	1	1	1	1	0	1	0
1562	wsnp_Ex_c11950_19164041	[T/C]	T	C	1208	2A	6.24682	2A	274.974	4	2A	0	9	2A	3.516	7	.	.	.	.	.	.	.	.	.	2A	2.326	4	.	.	.	.	.	.	.	.	.	2A	2DL	1	1	1	1	1	1	1	1	1	0
1563	wsnp_Ex_c11950_19164191	[T/C]	T	C	1207	2A	6.24682	2A	274.974	4	2A	0	9	2A	3.516	7	.	.	.	.	.	.	.	.	.	2A	2.326	4	.	.	.	.	.	.	.	.	.	2A	2BL,2DL,6AL,6BS	1	1	1	1	1	1	1	0	1	0
1564	wsnp_Ex_c11951_19164786	[A/G]	A	G	4845	5B	31.7596	5B	26.348	14	5B	47.433	32	5B	36.626	21	5B	1.034	27	5B	35.646	21	5B	23.844	30	.	.	.	.	.	.	.	.	.	.	.	.	5B	.	1	1	1	1	1	1	1	1	1	1
1565	wsnp_Ex_c1197_2298884	[A/G]	A	G	.	.	.	.	.	.	.	.	.	.	.	.	.	.	.	.	.	.	.	.	.	.	.	.	.	.	.	.	.	.	.	.	.	.	1DS,4DL	1	1	1	1	0	1	1	1	1	1
1566	wsnp_Ex_c11976_19193550	[A/G]	A	G	659	1B	28.0574	.	.	.	.	.	.	.	.	.	.	.	.	1B	77.065	4	.	.	.	.	.	.	.	.	.	.	.	.	1B	57.092	38	1B	1BL,1DL	1	1	1	0	1	0	1	1	1	1
1567	wsnp_Ex_c11976_19193992	[A/G]	A	G	660	1B	28.0574	.	.	.	.	.	.	.	.	.	.	.	.	1B	77.065	4	.	.	.	.	.	.	.	.	.	.	.	.	1B	57.092	38	1B	1BL	1	1	1	0	1	1	1	1	1	1
1568	wsnp_Ex_c11992_19213600	[A/G]	A	G	4723	5A	179.897	5A	207.863	13	.	.	.	5A	40.784	20	.	.	.	.	.	.	.	.	.	.	.	.	5A	28.155	35	.	.	.	.	.	.	5A	5AL,5DL	1	1	1	1	1	1	1	1	1	1
1569	wsnp_Ex_c11992_19213872	[A/G]	A	G	4724	5A	179.897	5A	207.863	13	.	.	.	5A	40.784	20	.	.	.	.	.	.	.	.	.	5A	135.92	16	5A	28.155	35	.	.	.	.	.	.	5A	5AL	1	1	1	1	1	1	1	1	1	1
1570	wsnp_Ex_c12_21212	[T/G]	T	G	3841	4A	142.995	4A	72.5824	10	.	.	.	4A	155.674	17	.	.	.	4A	106.059	15	.	.	.	.	.	.	.	.	.	4A	66.318	34	.	.	.	4A	.	1	1	1	1	1	1	1	1	1	1
1571	wsnp_Ex_c12_21214	[A/G]	A	G	.	.	.	.	.	.	.	.	.	.	.	.	.	.	.	.	.	.	.	.	.	.	.	.	.	.	.	.	.	.	.	.	.	.	1BL,2AS	1	1	1	0	1	1	0	1	1	1
1572	wsnp_Ex_c12012_19240904	[T/C]	T	C	1089	1D	45.4615	.	.	.	.	.	.	.	.	.	1D	37.863	4	.	.	.	1D	23.936	4	.	.	.	1A	28.989	31	.	.	.	.	.	.	1D	1DL	1	1	1	1	1	0	1	1	1	1
1573	wsnp_Ex_c12012_19240943	[T/C]	T	C	1090	1D	45.4615	.	.	.	.	.	.	.	.	.	1D	37.863	4	.	.	.	1D	23.936	4	.	.	.	1A	28.989	31	.	.	.	1B	57.092	38	1B,1D	1AL,IBL,1DL	1	0	1	0	1	0	1	1	1	1
1574	wsnp_Ex_c12024_19253586	[T/G]	T	G	.	.	.	.	.	.	.	.	.	.	.	.	.	.	.	.	.	.	.	.	.	.	.	.	.	.	.	.	.	.	.	.	.	.	3BL	1	1	1	1	1	1	1	1	1	1
1575	wsnp_Ex_c12029_19258493	[A/G]	A	G	5342	5B	183.96	5B	181.524	14	5B	106.177	33	.	.	.	.	.	.	.	.	.	.	.	.	.	.	.	.	.	.	.	.	.	5B	13.542	44	5B	5AL,5BL,5DL	1	1	1	1	1	1	1	1	1	1
1576	wsnp_Ex_c1204_2313262	[A/G]	A	G	3411	3B	119.233	.	.	.	3B	74.796	20	.	.	.	3B	1.684	15	.	.	.	.	.	.	.	.	.	3B	29.045	33	.	.	.	.	.	.	3B	3BS,3DS,4AS	1	1	1	1	1	1	1	1	1	1
1577	wsnp_Ex_c12048_19288999	[A/G]	A	G	4918	5B	71.1106	.	.	.	.	.	.	5B	92.444	21	.	.	.	5B	69.305	21	5B	5.969	29	.	.	.	.	.	.	5B	5.14	27	.	.	.	5B	2DL	1	1	1	1	1	1	1	1	1	0
1578	wsnp_Ex_c12063_19310114	[A/G]	A	G	644	1B	22.9333	.	.	.	.	.	.	.	.	.	.	.	.	1B	82.464	4	1B	33.176	2	.	.	.	.	.	.	.	.	.	1B	57.092	38	1B	1BL,1DL	1	1	1	0	1	0	1	1	1	1
1579	wsnp_Ex_c12068_19316125	[A/G]	A	G	1418	2A	88.2281	2A	178.386	4	.	.	.	.	.	.	.	.	.	2A	48.881	7	2A	72.835	5	.	.	.	.	.	.	.	.	.	.	.	.	2A	2AS	1	1	1	1	1	1	0	1	1	1
1580	wsnp_Ex_c12101_19360213	[T/C]	T	C	94	1A	56.9674	1A	105.859	1	.	.	.	1A	36.48	1	.	.	.	.	.	.	.	.	.	1A	129.159	1	.	.	.	.	.	.	.	.	.	1A	1AL,IBL,1DL	1	0	1	0	1	0	1	1	1	1
1581	wsnp_Ex_c12102_19361467	[A/C]	A	C	6950	7A	107.768	.	.	.	.	.	.	7A	162.22	29	7A	42.793	35	7A	89.246	29	7A	39.473	40	.	.	.	.	.	.	.	.	.	.	.	.	7A	7AS,7DS	1	1	1	1	1	1	1	1	1	1
1582	wsnp_Ex_c12117_19381492	[T/G]	T	G	61	1A	48.871	1A	109.894	1	1A	22.611	1	.	.	.	.	.	.	.	.	.	.	.	.	.	.	.	.	.	.	1A	23.523	23	.	.	.	1A	1AL,IBL	1	0	1	0	1	1	1	1	1	1
1583	wsnp_Ex_c12117_19381493	[A/C]	A	C	62	1A	48.871	1A	109.894	1	1A	22.611	1	.	.	.	.	.	.	.	.	.	.	.	.	.	.	.	.	.	.	1A	23.523	23	.	.	.	1A	1AL,IBL,1DL	1	0	1	0	1	0	1	1	1	1
1584	wsnp_Ex_c12119_19382764	[A/G]	A	G	5130	5B	145.582	.	.	.	.	.	.	.	.	.	.	.	.	5B	136.158	21	5B	45.423	29	.	.	.	5B	32.219	26	.	.	.	5B	23.114	44	5B	.	1	1	1	1	1	1	1	1	1	1
1585	wsnp_Ex_c12119_19382820	[A/G]	A	G	5131	5B	145.582	.	.	.	.	.	.	.	.	.	.	.	.	5B	136.158	21	5B	45.423	29	.	.	.	5B	32.219	26	.	.	.	5B	23.114	44	5B	.	1	1	1	1	1	1	1	1	1	1
1586	wsnp_Ex_c12123_19388114	[T/C]	T	C	.	.	.	.	.	.	.	.	.	.	.	.	.	.	.	.	.	.	.	.	.	.	.	.	.	.	.	.	.	.	.	.	.	.	1AS,1DS,2DS	0	1	1	1	0	1	1	1	0	1
1587	wsnp_Ex_c12123_19388313	[A/G]	A	G	500	1A	148.131	.	.	.	.	.	.	.	.	.	1A	78.338	1	.	.	.	.	.	.	1A	24.898	1	.	.	.	.	.	.	1A	160.328	53	1A	1AS	0	1	1	1	1	1	1	1	1	1
1588	wsnp_Ex_c12127_19394952	[T/C]	T	C	5133	5B	145.582	.	.	.	.	.	.	5B	180.151	21	.	.	.	.	.	.	5B	45.423	29	.	.	.	.	.	.	.	.	.	.	.	.	5B	.	1	1	1	1	1	1	1	1	1	1
1589	wsnp_Ex_c12141_19415226	[T/C]	T	C	5631	6A	86.4681	.	.	.	6A	49.392	36	6A	84.367	24	.	.	.	6A	53.399	24	.	.	.	.	.	.	.	.	.	.	.	.	.	.	.	6A	3BL,6AL,6BL,6DL	1	1	1	1	1	1	1	1	1	1
1590	wsnp_Ex_c12152_19428078	[A/G]	A	G	4896	5B	58.8089	5B	54.6965	14	.	.	.	.	.	.	.	.	.	5B	58.272	21	.	.	.	.	.	.	5B	30.812	40	.	.	.	5B	140.613	44	5B	.	1	1	1	1	1	1	1	1	1	1
1591	wsnp_Ex_c12152_19429932	[A/G]	A	G	4890	5B	57.9162	5B	54.6965	14	.	.	.	5B	57.573	21	.	.	.	5B	58.272	21	.	.	.	5B	148.956	17	.	.	.	.	.	.	5B	142.211	44	5B	2DL,4AL	1	1	1	1	1	1	1	1	1	0
1592	wsnp_Ex_c12152_19431363	[T/C]	T	C	4891	5B	57.9162	5B	54.6965	14	.	.	.	5B	57.573	21	.	.	.	5B	58.272	21	.	.	.	5B	148.956	17	.	.	.	.	.	.	5B	142.211	44	5B	2DL,4AL	1	1	1	1	1	1	1	1	1	0
1593	wsnp_Ex_c1216_2336458	[A/G]	A	G	339	1A	83.0215	.	.	.	1A	48.021	1	.	.	.	1A	15.392	1	.	.	.	.	.	.	.	.	.	.	.	.	.	.	.	.	.	.	1A	1AS,1BS,1DS	0	1	0	1	0	1	1	1	1	1
1594	wsnp_Ex_c12165_19452361	[T/C]	T	C	338	1A	83.0215	1A	78.9721	1	.	.	.	.	.	.	.	.	.	.	.	.	.	.	.	.	.	.	1A	68.964	28	.	.	.	1A	59.545	53	1A	1AS,1BS	0	1	0	1	1	1	1	1	1	1
1595	wsnp_Ex_c12173_19464025	[A/G]	A	G	.	.	.	.	.	.	.	.	.	.	.	.	.	.	.	.	.	.	.	.	.	.	.	.	.	.	.	.	.	.	.	.	.	.	3AS,3BS,3DS,4AS,4AL	1	1	1	1	1	1	1	1	1	1
1596	wsnp_Ex_c12176_19468842	[T/C]	T	C	.	.	.	.	.	.	.	.	.	.	.	.	.	.	.	.	.	.	.	.	.	.	.	.	.	.	.	.	.	.	.	.	.	.	1BS	1	1	0	1	1	1	1	1	1	1
1597	wsnp_Ex_c12219_19526749	[T/C]	T	C	1473	2A	115.27	.	.	.	.	.	.	2A	119.115	7	.	.	.	.	.	.	.	.	.	.	.	.	.	.	.	.	.	.	.	.	.	2A	1BL,2DL	1	1	1	0	1	1	1	1	1	0
1598	wsnp_Ex_c12220_19528388	[A/C]	A	C	3369	3B	101.369	3B	89.4328	8	.	.	.	.	.	.	.	.	.	.	.	.	.	.	.	3B	86.4	9	.	.	.	.	.	.	.	.	.	3B	3BS	1	1	1	1	1	1	1	1	1	1
1599	wsnp_Ex_c12223_19533198	[A/G]	A	G	2365	2B	216.799	.	.	.	.	.	.	.	.	.	.	.	.	2B	100.62	9	2B	23.232	8	.	.	.	.	.	.	2B	59.717	28	2D	25.868	48	2B,2D	2AS,2DS	1	1	1	1	1	1	0	1	0	1
1600	wsnp_Ex_c12238_19553293	[A/G]	A	G	.	.	.	.	.	.	.	.	.	.	.	.	.	.	.	.	.	.	.	.	.	.	.	.	.	.	.	5A	125.34	25	.	.	.	5A	.	1	1	1	1	1	1	1	1	1	1
1601	wsnp_Ex_c12250_19568265	[A/C]	A	C	2439	2D	10.7093	.	.	.	2D	4.993	16	.	.	.	.	.	.	2D	3.287	11	.	.	.	.	.	.	.	.	.	.	.	.	.	.	.	2D	2BL,6AL	1	1	1	1	1	1	1	0	1	1
1602	wsnp_Ex_c12254_19574891	[A/C]	A	C	11	1A	8.20054	1A	147.038	1	.	.	.	.	.	.	.	.	.	1A	0.435	2	1A	117.037	1	.	.	.	.	.	.	.	.	.	1B	68.012	38	1A,1B	1AL,IDL	1	0	1	1	1	0	1	1	1	1
1603	wsnp_Ex_c12254_19575022	[T/C]	T	C	.	.	.	.	.	.	1A	2.242	2	.	.	.	.	.	.	.	.	.	.	.	.	.	.	.	.	.	.	.	.	.	.	.	.	1A	1AL,IDL	1	0	1	1	1	0	1	1	1	1
1604	wsnp_Ex_c12269_19597341	[T/C]	T	C	2846	3A	102.865	.	.	.	3A	92.113	18	3A	78.537	12	.	.	.	3A	92.504	12	.	.	.	.	.	.	.	.	.	.	.	.	.	.	.	3A	3DS,4AS,4AL	1	1	1	1	1	1	1	1	1	1
1605	wsnp_Ex_c12269_19597415	[A/G]	A	G	2869	3A	104.722	.	.	.	3A	92.113	18	3A	34.846	12	.	.	.	3A	92.504	12	.	.	.	3A	92.268	8	.	.	.	.	.	.	.	.	.	3A	3AS	1	1	1	1	1	1	1	1	1	1
1606	wsnp_Ex_c12288_19625413	[T/C]	T	C	5658	6A	89.8724	6A	77.4805	16	.	.	.	.	.	.	.	.	.	6A	57.438	24	6A	42.608	33	.	.	.	.	.	.	6A	53.4	29	6A	92.544	54	6A	6AL,6BS	1	1	1	1	1	1	1	1	1	1
1607	wsnp_Ex_c123_244117	[T/C]	T	C	3254	3B	84.1871	.	.	.	3B	49.542	20	.	.	.	3B	34.491	15	.	.	.	.	.	.	.	.	.	3B	59.653	33	.	.	.	.	.	.	3B	4DL	1	1	1	1	1	1	1	1	1	1
1608	wsnp_Ex_c12336_19686808	[T/G]	T	G	332	1A	82.038	1A	80.4847	1	.	.	.	1B	33.523	4	1A	15.392	1	.	.	.	.	.	.	.	.	.	.	.	.	.	.	.	1A	65.177	53	1A,1B	1AS,1BS	0	1	0	1	1	1	1	1	1	1
1609	wsnp_Ex_c12336_19687074	[A/G]	A	G	343	1A	83.0215	.	.	.	.	.	.	.	.	.	1A	15.392	1	.	.	.	.	.	.	.	.	.	.	.	.	.	.	.	.	.	.	1A	1AS	0	1	1	1	1	1	1	1	1	1
1610	wsnp_Ex_c12339_19691393	[A/G]	A	G	717	1B	37.1897	.	.	.	.	.	.	.	.	.	.	.	.	1B	74.938	4	.	.	.	.	.	.	.	.	.	.	.	.	.	.	.	1B	1AS	0	1	1	1	1	1	1	1	1	1
1611	wsnp_Ex_c12341_19693090	[A/G]	A	G	2966	3A	126.983	3A	46.8461	7	.	.	.	.	.	.	3A	23.696	13	.	.	.	3A	77.498	12	3A	131.664	8	3A	122.859	27	3A	100.687	33	3A	61.028	50	3A	3AS,3BS	1	1	1	1	1	1	1	1	1	1
1612	wsnp_Ex_c12341_19693570	[A/G]	A	G	2973	3A	127.512	.	.	.	.	.	.	.	.	.	3A	23.696	13	.	.	.	3A	77.498	12	.	.	.	.	.	.	3A	100.687	33	.	.	.	3A	3AS,3BS,3DS,4AS	1	1	1	1	1	1	1	1	1	1
1613	wsnp_Ex_c12352_19708127	[T/C]	T	C	233	1A	69.304	1A	97.3108	1	1A	29.114	1	.	.	.	.	.	.	.	.	.	.	.	.	.	.	.	.	.	.	1A	26.893	23	.	.	.	1A	1AS,2DS	0	1	1	1	1	1	1	1	0	1
1614	wsnp_Ex_c12354_19711297	[T/G]	T	G	2728	3A	65.9926	.	.	.	3A	76.956	18	3A	47.712	12	.	.	.	3A	97.259	12	3A	54.293	12	.	.	.	3A	79.589	27	3A	60.841	33	3A	130.589	50	3A	3AS	1	1	1	1	1	1	1	1	1	1
1615	wsnp_Ex_c12362_19720178	[A/C]	A	C	309	1A	78.7617	1A	84.5049	1	1A	44.883	1	1A	31.543	1	.	.	.	.	.	.	.	.	.	1A	108.622	1	.	.	.	.	.	.	1A	58.354	53	1A	1AS,1BS,1DS	0	1	0	1	0	1	1	1	1	1
1616	wsnp_Ex_c12369_19730765	[T/C]	T	C	3594	3D3	14.6347	.	.	.	.	.	.	.	.	.	.	.	.	.	.	.	3D	0	18	3D	9.034	10	.	.	.	3D	3.321	21	.	.	.	3D	3BS,3DS,4AS	1	1	1	1	1	1	1	1	1	1
1617	wsnp_Ex_c12369_19731179	[A/G]	A	G	3114	3B	75.7001	.	.	.	.	.	.	.	.	.	.	.	.	3B	0	13	3D	0	18	.	.	.	.	.	.	3B	8.111	38	.	.	.	3B,3D	3AS,3DS,4AS	1	1	1	1	1	1	1	1	1	1
1618	wsnp_Ex_c12399_19776420	[A/C]	A	C	490	1A	148.131	.	.	.	.	.	.	.	.	.	.	.	.	.	.	.	1A	38.193	1	.	.	.	.	.	.	.	.	.	1A	159.536	53	1A	1AS,1BS,2AS	0	1	0	1	1	1	0	1	1	1
1619	wsnp_Ex_c12399_19776543	[A/G]	A	G	491	1A	148.131	.	.	.	.	.	.	.	.	.	.	.	.	.	.	.	1A	38.193	1	.	.	.	.	.	.	.	.	.	1A	159.536	53	1A	1AS,1DS	0	1	1	1	0	1	1	1	1	1
1620	wsnp_Ex_c12399_19776933	[A/G]	A	G	.	.	.	.	.	.	.	.	.	.	.	.	.	.	.	.	.	.	.	.	.	.	.	.	.	.	.	.	.	.	.	.	.	.	2AS,3BS	1	1	1	1	1	1	0	1	1	1
1621	wsnp_Ex_c12404_19786179	[A/G]	A	G	.	.	.	.	.	.	.	.	.	.	.	.	.	.	.	.	.	.	.	.	.	.	.	.	5B	54.442	26	.	.	.	.	.	.	5B	5BL,5DL	1	1	1	1	1	1	1	1	1	1
1622	wsnp_Ex_c12411_19795750	[A/G]	A	G	5479	6A	4.93331	6A	3.0151	16	.	.	.	.	.	.	.	.	.	6A	4.183	24	.	.	.	.	.	.	.	.	22	.	.	.	.	.	.	6A	3BL,6AL	1	1	1	1	1	1	1	1	1	1
1623	wsnp_Ex_c12423_19814464	[A/C]	A	C	.	.	.	.	.	.	.	.	.	.	.	.	.	.	.	.	.	.	.	.	.	.	.	.	.	.	.	.	.	.	.	.	.	.	5AL	1	1	1	1	1	1	1	1	1	1
1624	wsnp_Ex_c12424_19815550	[T/C]	T	C	3587	3D3	12.9429	3D	5.6386	9	.	.	.	3D	1.514	16	.	.	.	.	.	.	.	.	.	3D	7.876	10	.	.	.	.	.	.	.	.	.	3D	3AS,3BS,3DS,4AS	1	1	1	1	1	1	1	1	1	1
1625	wsnp_Ex_c12424_19815638	[A/G]	A	G	.	.	.	.	.	.	.	.	.	.	.	.	.	.	.	.	.	.	.	.	.	.	.	.	.	.	.	.	.	.	.	.	.	.	1DL,4AS	1	1	1	1	1	0	1	1	1	1
1626	wsnp_Ex_c12431_19823475	[A/G]	A	G	5289	5B	170.562	5B	170.966	14	.	.	.	.	.	.	.	.	.	.	.	.	.	.	.	.	.	.	.	.	.	.	.	.	5B	5.445	44	5B	2AS,5BL	1	1	1	1	1	1	0	1	1	1
1627	wsnp_Ex_c12432_19825337	[A/G]	A	G	.	.	.	.	.	.	.	.	.	.	.	.	.	.	.	.	.	.	.	.	.	.	.	.	.	.	.	.	.	.	.	.	.	.	1AS,1BL,1DS	0	1	1	0	0	1	1	1	1	1
1628	wsnp_Ex_c12433_19826311	[T/C]	T	C	6416	6B	118.54	6B	127.048	17	.	.	.	.	.	.	.	.	.	.	.	.	6B	45.175	34	.	.	.	.	.	.	.	.	.	.	.	.	6B	6AS,6DS	1	1	1	1	1	1	1	1	1	1
1629	wsnp_Ex_c12433_19827016	[A/C]	A	C	6417	6B	118.54	6B	127.048	17	.	.	.	6B	80.621	25	.	.	.	.	.	.	6B	45.175	34	.	.	.	.	.	.	.	.	.	.	.	.	6B	6AS,6BS,6DS	1	1	1	1	1	1	1	1	1	1
1630	wsnp_Ex_c12440_19836844	[T/G]	T	G	4577	5A	137.809	.	.	.	5A	9.211	28	.	.	.	.	.	.	.	.	.	5A	73.179	27	.	.	.	.	.	.	5A	73.417	25	.	.	.	5A	.	1	1	1	1	1	1	1	1	1	1
1631	wsnp_Ex_c12447_19847242	[A/G]	A	G	1156	1D	92.3404	1D	190.427	3	.	.	.	.	.	.	.	.	.	.	.	.	.	.	.	1D	16.377	3	1A	66.33	31	.	.	.	1D	23.587	58	1D	1BS	1	1	0	1	1	1	1	1	1	1
1632	wsnp_Ex_c12450_19850827	[A/G]	A	G	6485	6D1	0.874574	6D	1.52296	18	.	.	.	.	.	.	.	.	.	6D	0	28	.	.	.	.	.	.	.	.	.	.	.	.	.	.	.	6D	.	1	1	1	1	1	1	1	1	1	1
1633	wsnp_Ex_c12450_19850925	[T/C]	T	C	4267	4D	27.438	4D	21.1898	12	.	.	.	.	.	.	.	.	.	.	.	.	.	.	.	4D	1.386	15	.	.	.	.	.	.	.	.	.	4D	.	1	1	1	1	1	1	1	1	1	1
1634	wsnp_Ex_c1246_2393249	[T/C]	T	C	3649	4A	22.4391	4A	210.191	10	.	.	.	4A	43.322	17	.	.	.	.	.	.	4A	55.442	20	.	.	.	.	.	.	4A	0	26	4A	206.629	59	4A	2BL,4AL	1	1	1	1	1	1	1	0	1	1
1635	wsnp_Ex_c1246_2393978	[A/C]	A	C	3688	4A	46.848	.	.	.	.	.	.	.	.	.	.	.	.	4A	10.72	15	.	.	.	4A	30.988	12	4A	63.378	37	.	.	.	.	.	.	4A	2BL	1	1	1	1	1	1	1	0	1	1
1636	wsnp_Ex_c12467_19874787	[A/C]	A	C	.	.	.	.	.	.	.	.	.	.	.	.	.	.	.	.	.	.	.	.	.	.	.	.	.	.	.	.	.	.	.	.	.	.	6AL,7AS,7DL	1	1	1	1	1	1	1	1	1	1
1637	wsnp_Ex_c1247_2397552	[A/G]	A	G	6795	7A	82.3403	.	.	.	.	.	.	.	.	.	.	.	.	7A	77.218	29	7A	32.121	40	.	.	.	.	.	.	.	.	.	.	.	.	7A	3AS,7AL	1	1	1	1	1	1	1	1	1	1
1638	wsnp_Ex_c12480_19889644	[A/G]	A	G	1145	1D	89.8457	.	.	.	.	.	.	.	.	.	1D	73.884	4	.	.	.	.	.	.	.	.	.	.	.	.	.	.	.	.	.	.	1D	1BS,1DS	1	1	0	1	0	1	1	1	1	1
1639	wsnp_Ex_c12481_19890975	[T/C]	T	C	4015	4A	171.869	.	.	.	.	.	.	4A	154.179	17	.	.	.	.	.	.	.	.	.	.	.	.	.	.	.	.	.	.	.	.	.	4A	2AS	1	1	1	1	1	1	0	1	1	1
1640	wsnp_Ex_c1249_2399894	[T/C]	T	C	6085	6B	48.8021	.	.	.	6B	60.756	38	.	.	.	6B	65.357	33	6B	0.215	25	6B	30.035	34	.	.	.	6B	76.32	36	.	.	.	6B	137.113	46	6B	6AL,6DL	1	1	1	1	1	1	1	1	1	1
1641	wsnp_Ex_c12526_19951640	[T/C]	T	C	4156	4B	70.5494	4B	73.511	11	4B	22.841	25	.	.	.	.	.	.	4B	42.024	17	.	.	.	.	.	.	.	.	.	4B	61.276	41	.	.	.	4B	4AL,4DS	1	1	1	1	1	1	1	1	1	1
1642	wsnp_Ex_c12535_19963035	[A/G]	A	G	7200	7B	50.0157	.	.	.	7B	20.03	46	.	.	.	7B	29.69	38	.	.	.	.	.	.	7B	90.227	26	.	.	.	.	.	.	.	.	.	7B	7BL,7DL	1	1	1	1	1	1	1	1	1	1
1643	wsnp_Ex_c12546_19978213	[T/C]	T	C	6559	6D2	58.055	.	.	.	6D	15.193	40	.	.	.	6D	12.343	34	.	.	.	.	.	.	.	.	.	.	.	.	.	.	.	.	.	.	6D	.	1	1	1	1	1	1	1	1	1	1
1644	wsnp_Ex_c1255_2411550	[T/G]	T	G	582	1A	177.995	1A	3.06718	1	1A	0.105	3	.	.	.	.	.	.	1A	0.847	1	.	.	.	1A	0	1	1A	2	51	.	.	.	.	.	.	1A	1AS	0	1	1	1	1	1	1	1	1	1
1645	wsnp_Ex_c1255_2411977	[A/G]	A	G	583	1A	177.995	1A	3.06718	1	.	.	.	1A	33.31	3	.	.	.	1A	0.847	1	1A	0.552	1	1A	0	1	.	.	.	1A	0	35	1A	203.671	53	1A	1AS	0	1	1	1	1	1	1	1	1	1
1646	wsnp_Ex_c12556_19991276	[T/C]	T	C	7428	7B	163.639	.	.	.	.	.	.	.	.	.	7B	2.289	39	7B	4.2	31	7B	2.819	45	7B	2.626	26	.	.	.	7B	31.139	20	.	.	.	7B	1BS,7AS	1	1	0	1	1	1	1	1	1	1
1647	wsnp_Ex_c12556_19991329	[T/C]	T	C	7429	7B	163.639	.	.	.	.	.	.	.	.	.	7B	2.289	39	7B	4.2	31	7B	2.819	45	7B	2.626	26	.	.	.	7B	31.139	20	.	.	.	7B	1BS,7AS	1	1	0	1	1	1	1	1	1	1
1648	wsnp_Ex_c12556_19991708	[A/C]	A	C	7430	7B	163.639	.	.	.	.	.	.	.	.	.	7B	2.289	39	7B	4.2	31	7B	2.819	45	7B	2.626	26	.	.	.	7B	31.139	20	.	.	.	7B	1BS,7AS	1	1	0	1	1	1	1	1	1	1
1649	wsnp_Ex_c12556_19991911	[A/G]	A	G	7435	7B	164.211	7B	2.54362	20	.	.	.	.	.	.	7B	1.957	39	7B	4.2	31	7B	2.819	45	7B	2.626	26	.	.	.	7B	31.139	20	7B	174.483	47	7B	.	1	1	1	1	1	1	1	1	1	1
1650	wsnp_Ex_c12556_19991962	[A/G]	A	G	7439	7B	165.078	7B	2.0411	20	.	.	.	.	.	.	7B	1.635	39	7B	4.2	31	7B	2.819	45	7B	2.626	26	.	.	.	7B	31.139	20	7B	174.483	47	7B	1DS,2DL	1	1	1	1	0	1	1	1	1	0
1651	wsnp_Ex_c12556_19991969	[T/G]	T	G	7440	7B	165.078	7B	3.54865	20	7B	32.321	48	.	.	.	7B	1.635	39	7B	4.2	31	.	.	.	7B	2.626	26	.	.	.	7B	31.139	20	7B	174.483	47	7B	1BS,2DS	1	1	0	1	1	1	1	1	0	1
1652	wsnp_Ex_c12556_19992074	[T/C]	T	C	7431	7B	163.639	7B	3.54865	20	7B	31.234	48	.	.	.	7B	1.635	39	7B	4.2	31	.	.	.	7B	2.626	26	.	.	.	.	.	.	7B	173.818	47	7B	6DL	1	1	1	1	1	1	1	1	1	1
1653	wsnp_Ex_c12556_19992307	[A/G]	A	G	7434	7B	163.947	7B	3.04613	20	.	.	.	.	.	.	7B	2.289	39	7B	4.2	31	7B	2.819	45	7B	2.626	26	.	.	.	7B	31.139	20	7B	178.668	47	7B	.	1	1	1	1	1	1	1	1	1	1
1654	wsnp_Ex_c12556_19992321	[T/C]	T	C	7436	7B	164.211	.	.	.	7B	31.234	48	.	.	.	7B	1.957	39	7B	4.644	31	.	.	.	7B	2.626	26	.	.	.	.	.	.	7B	9.472	19	7B	1BS,7AS	1	1	0	1	1	1	1	1	1	1
1655	wsnp_Ex_c12570_20013138	[A/G]	A	G	6097	6B	50.759	.	.	.	6B	64.74	38	.	.	.	.	.	.	6B	0.642	25	.	.	.	.	.	.	6B	76.32	36	.	.	.	6B	137.113	46	6B	6BL	1	1	1	1	1	1	1	1	1	1
1656	wsnp_Ex_c12572_20015503	[T/C]	T	C	.	.	.	.	.	.	.	.	.	.	.	.	.	.	.	.	.	.	.	.	.	.	.	.	.	.	.	.	.	.	.	.	.	.	2BL,2DL	1	1	1	1	1	1	1	0	1	0
1657	wsnp_Ex_c12577_20022294	[T/C]	T	C	6070	6B	38.8736	6B	38.0259	17	6B	55.853	38	6B	71.752	25	6B	65.548	33	6B	0.215	25	.	.	.	6B	55.24	21	.	.	.	6B	55.316	19	6B	129.347	46	6B	6BL	1	1	1	1	1	1	1	1	1	1
1658	wsnp_Ex_c12599_20053652	[A/G]	A	G	4831	5B	23.2681	5B	21.2442	14	.	.	.	.	.	.	5B	12.041	27	5B	25.153	21	.	.	.	.	.	.	5B	1.975	40	.	.	.	.	.	.	5B	.	1	1	1	1	1	1	1	1	1	1
1659	wsnp_Ex_c12611_20069156	[T/G]	T	G	699	1B	33.9574	.	.	.	.	.	.	.	.	.	.	.	.	1B	76.028	4	.	.	.	.	.	.	.	.	.	.	.	.	.	.	.	1B	1AL,IBL	1	0	1	0	1	1	1	1	1	1
1660	wsnp_Ex_c12618_20079758	[A/G]	A	G	6054	6B	37.8513	6B	46.1806	17	.	.	.	6B	58.61	25	.	.	.	6B	0.215	25	.	.	.	6B	54.587	21	.	.	.	.	.	.	6B	144.42	46	6B	6BL	1	1	1	1	1	1	1	1	1	1
1661	wsnp_Ex_c12634_20096724	[A/G]	A	G	1995	2B	134.179	2B	141.7	5	.	.	.	.	.	.	.	.	.	.	.	.	.	.	.	2B	79.488	5	.	.	.	2B	115.973	28	.	.	.	2B	2AS,2DS	1	1	1	1	1	1	0	1	0	1
1662	wsnp_Ex_c1267_2431129	[A/G]	A	G	6098	6B	50.759	.	.	.	6B	64.74	38	.	.	.	.	.	.	6B	0.642	25	.	.	.	.	.	.	.	.	.	.	.	.	6B	137.798	46	6B	6BL	1	1	1	1	1	1	1	1	1	1
1663	wsnp_Ex_c1267_2431315	[T/C]	T	C	6093	6B	49.9624	.	.	.	6B	63.463	38	.	.	.	.	.	.	6B	0.642	25	.	.	.	.	.	.	.	.	.	.	.	.	6B	137.798	46	6B	6AL,6BL,6DL	1	1	1	1	1	1	1	1	1	1
1664	wsnp_Ex_c12671_20140014	[T/C]	T	C	1808	2B	77.5336	.	.	.	.	.	.	2B	101.173	8	.	.	.	.	.	.	.	.	.	2B	86.312	5	2B	33.876	25	.	.	.	2B	163.319	40	2B	2BL,2DL,6AL	1	1	1	1	1	1	1	0	1	0
1665	wsnp_Ex_c12671_20140295	[A/G]	A	G	1810	2B	77.5336	2B	73.7918	5	.	.	.	.	.	.	.	.	.	.	.	.	.	.	.	2B	86.312	5	.	.	.	.	.	.	2B	163.319	40	2B	.	1	1	1	1	1	1	1	1	1	1
1666	wsnp_Ex_c12674_20142989	[A/C]	A	C	6418	6B	118.879	6B	127.048	17	.	.	.	6B	79.221	25	.	.	.	.	.	.	6B	45.722	34	.	.	.	.	.	.	.	.	.	.	.	.	6B	6AS,6BS	1	1	1	1	1	1	1	1	1	1
1667	wsnp_Ex_c12675_20144479	[T/C]	T	C	2413	2B	266.367	2B	293.797	5	2B	13.33	12	2B	237.617	8	.	.	.	2B	139.194	9	.	.	.	2B	9.963	5	2B	109.051	25	.	.	.	2B	1.913	40	2B	2AS,2DS	1	1	1	1	1	1	0	1	0	1
1668	wsnp_Ex_c12675_20144755	[A/G]	A	G	2414	2B	266.367	2B	293.797	5	.	.	.	.	.	.	.	.	.	.	.	.	2B	3.49	8	.	.	.	.	.	.	.	.	.	2B	1.913	40	2B	2AS	1	1	1	1	1	1	0	1	1	1
1669	wsnp_Ex_c12678_20148981	[T/C]	T	C	4447	5A	98.8089	.	.	.	.	.	.	.	.	.	.	.	.	.	.	.	5A	56.428	27	.	.	.	.	.	.	.	.	.	.	.	.	5A	.	1	1	1	1	1	1	1	1	1	1
1670	wsnp_Ex_c12684_20157261	[A/G]	A	G	4313	5A	20.168	5A	15.0486	13	5A	22.463	30	.	.	.	.	.	.	5A	1.704	20	.	.	.	5A	26.809	16	.	.	.	.	.	.	.	.	.	5A	.	1	1	1	1	1	1	1	1	1	1
1671	wsnp_Ex_c1269_2435294	[T/G]	T	G	5760	6A	114.454	.	.	.	.	.	.	6A	72.942	24	.	.	.	6A	61.92	24	6A	47.136	33	6A	92.093	20	.	.	.	.	.	.	.	.	.	6A	4AL,6AS,6DS	1	1	1	1	1	1	1	1	1	1
1672	wsnp_Ex_c12714_20198992	[T/C]	T	C	5079	5B	128.279	.	.	.	.	.	.	.	.	.	.	.	.	.	.	.	5B	30.308	29	.	.	.	.	.	.	.	.	.	.	.	.	5B	.	1	1	1	1	1	1	1	1	1	1
1673	wsnp_Ex_c1272_2440011	[A/G]	A	G	2991	3A	150.759	3A	16.7968	7	.	.	.	.	.	.	.	.	.	3A	24.308	12	3A	29.881	13	3A	181.094	8	.	.	.	.	.	.	.	.	.	3A	.	1	1	1	1	1	1	1	1	1	1
1674	wsnp_Ex_c12725_20212708	[A/G]	A	G	3670	4A	35.878	4A	200.004	10	.	.	.	.	.	.	4A	0.662	19	.	.	.	.	.	.	.	.	.	.	.	.	.	.	.	4A	225.736	59	4A	7DL	1	1	1	1	1	1	1	1	1	1
1675	wsnp_Ex_c12727_20214965	[T/C]	T	C	2356	2B	211.451	2B	132.572	5	2B	81.159	11	.	.	.	.	.	.	.	.	.	2B	24.946	8	.	.	.	.	.	.	.	.	.	.	.	.	2B	.	1	1	1	1	1	1	1	1	1	1
1676	wsnp_Ex_c12742_20232222	[T/C]	T	C	.	.	.	.	.	.	.	.	.	.	.	.	.	.	.	.	.	.	.	.	.	.	.	.	.	.	.	.	.	.	.	.	.	.	3AS,3BS,3DL,4AL	1	1	1	1	1	1	1	1	1	1
1677	wsnp_Ex_c12748_20241443	[T/C]	T	C	.	.	.	.	.	.	.	.	.	.	.	.	.	.	.	.	.	.	.	.	.	.	.	.	.	.	.	.	.	.	.	.	.	.	6AS,6BS,6DS	1	1	1	1	1	1	1	1	1	1
1678	wsnp_Ex_c12750_20243224	[A/G]	A	G	2880	3A	106.018	3A	76.5136	7	.	.	.	.	.	.	.	.	.	3A	91.664	12	.	.	.	.	.	.	.	.	.	.	.	.	.	.	.	3A	3AS,3BS	1	1	1	1	1	1	1	1	1	1
1679	wsnp_Ex_c1276_2445537	[T/C]	T	C	6398	6B	108.078	6B	116.237	17	6B	86.537	38	6B	63.635	25	.	.	.	.	.	.	.	.	.	.	.	.	.	.	.	.	.	.	.	.	.	6B	6AS,6DS	1	1	1	1	1	1	1	1	1	1
1680	wsnp_Ex_c12774_20272038	[T/C]	T	C	811	1B	54.9219	1B	48.547	2	.	.	.	1B	40.699	4	1B	57.456	2	.	.	.	.	.	.	.	.	.	.	.	.	.	.	.	.	.	.	1B	1AS,1BS	0	1	0	1	1	1	1	1	1	1
1681	wsnp_Ex_c1278_2449191	[T/C]	T	C	5437	5D2cult	0	.	.	.	.	.	.	.	.	.	.	.	.	5D	0	23	.	.	.	5D	77.669	18	.	.	.	.	.	.	.	.	.	5D	.	1	1	1	1	1	1	1	1	1	1
1682	wsnp_Ex_c12781_20280445	[T/C]	T	C	3451	3B	126.61	3B	99.027	8	3B	80.887	20	3B	144.083	14	.	.	.	3B	4.236	13	.	.	.	3B	82.403	9	.	.	.	.	.	.	3B	17.332	56	3B	3AS,3BS,3DS,4AS	1	1	1	1	1	1	1	1	1	1
1683	wsnp_Ex_c12781_20280572	[T/C]	T	C	3449	3B	126.42	3B	99.027	8	3B	80.571	20	3B	144.083	14	.	.	.	3B	4.236	13	.	.	.	3B	82.403	9	.	.	.	.	.	.	3B	17.332	56	3B	3BS,3DS,4AS	1	1	1	1	1	1	1	1	1	1
1684	wsnp_Ex_c12781_20280815	[A/G]	A	G	3452	3B	126.61	3B	99.027	8	3B	80.887	20	3B	144.083	14	.	.	.	3B	4.236	13	.	.	.	3B	82.403	9	.	.	.	.	.	.	3B	17.332	56	3B	3AS,3BS,3DS	1	1	1	1	1	1	1	1	1	1
1685	wsnp_Ex_c1279_2451582	[T/G]	T	G	4483	5A	113.699	5A	134.993	13	.	.	.	5A	73.645	20	.	.	.	.	.	.	.	.	.	5A	124.21	16	5A	110.447	35	5A	89.085	25	5A	147.811	41	5A	.	1	1	1	1	1	1	1	1	1	1
1686	wsnp_Ex_c1279_2451699	[T/C]	T	C	4484	5A	113.699	5A	134.993	13	.	.	.	5A	73.645	20	.	.	.	.	.	.	.	.	.	5A	124.21	16	.	.	.	5A	89.085	25	5A	145.993	41	5A	.	1	1	1	1	1	1	1	1	1	1
1687	wsnp_Ex_c128_254341	[A/G]	A	G	.	.	.	.	.	.	.	.	.	.	.	.	.	.	.	.	.	.	.	.	.	.	.	.	.	.	.	.	.	.	.	.	.	.	1DS,4AL,7BL	1	1	1	1	0	1	1	1	1	1
1688	wsnp_Ex_c128_254538	[A/G]	A	G	.	.	.	.	.	.	.	.	.	.	.	.	.	.	.	.	.	.	.	.	.	.	.	.	.	.	.	.	.	.	.	.	.	.	.	1	1	1	1	1	1	1	1	1	1
1689	wsnp_Ex_c128_254788	[T/C]	T	C	2177	2B	157.168	.	.	.	.	.	.	.	.	.	.	.	.	2B	77.012	9	.	.	.	2B	77.201	5	.	.	.	.	.	.	.	.	.	2B	2DS	1	1	1	1	1	1	1	1	0	1
1690	wsnp_Ex_c128_255285	[T/C]	T	C	2178	2B	157.168	2B	172.357	5	.	.	.	.	.	.	.	.	.	2B	77.012	9	.	.	.	2B	77.201	5	.	.	.	.	.	.	.	.	.	2B	2AS,2DS	1	1	1	1	1	1	0	1	0	1
1691	wsnp_Ex_c12812_20324273	[A/G]	A	G	3734	4A	108.369	4A	99.8252	10	.	.	.	.	.	.	4A	50.298	17	4A	83.337	15	.	.	.	.	.	.	4A	17.39	37	.	.	.	4A	96.326	59	4A	4AL	1	1	1	1	1	1	1	1	1	1
1692	wsnp_Ex_c12812_20324622	[T/C]	T	C	3733	4A	108.081	4A	99.8252	10	.	.	.	.	.	.	4A	49.964	17	4A	83.337	15	.	.	.	.	.	.	4A	17.39	37	.	.	.	4A	96.326	59	4A	2DS,4AL	1	1	1	1	1	1	1	1	0	1
1693	wsnp_Ex_c12818_20334501	[A/C]	A	C	3931	4A	156.233	4A	59.5016	10	.	.	.	4A	148.791	17	4A	74.724	17	.	.	.	.	.	.	4A	116.976	12	.	.	.	4A	68.312	34	.	.	.	4A	4AL,4BS	1	1	1	1	1	1	1	1	1	1
1694	wsnp_Ex_c12818_20334933	[T/G]	T	G	3932	4A	156.233	4A	59.5016	10	4A	49.405	23	4A	148.791	17	4A	74.724	17	.	.	.	.	.	.	4A	116.976	12	.	.	.	4A	68.312	34	.	.	.	4A	4AL,4BS,4DS	1	1	1	1	1	1	1	1	1	1
1695	wsnp_Ex_c12827_20347038	[A/G]	A	G	5031	5B	111.565	.	.	.	5B	56.439	33	.	.	.	.	.	.	6A	57.438	24	.	.	.	.	.	.	.	.	.	.	.	.	.	.	.	5B,6A	6AS,6AL,6DS	1	1	1	1	1	1	1	1	1	1
1696	wsnp_Ex_c12844_20370784	[T/C]	T	C	4262	4D	26.4004	4D	20.1847	12	.	.	.	.	.	.	.	.	.	.	.	.	.	.	.	.	.	.	.	.	.	.	.	.	4D	34.187	69	4D	3BS,3DS,4AL,4BS,4DL	1	1	1	1	1	1	1	1	1	1
1697	wsnp_Ex_c12845_20371496	[T/C]	T	C	4653	5A	152.148	.	.	.	5A	13.907	28	.	.	.	.	.	.	.	.	.	.	.	.	5A	138.886	16	.	.	.	5A	71.352	25	.	.	.	5A	5AL,5DL	1	1	1	1	1	1	1	1	1	1
1698	wsnp_Ex_c1285_2463141	[A/G]	A	G	.	.	.	.	.	.	.	.	.	.	.	.	.	.	.	.	.	.	.	.	.	.	.	.	.	.	.	.	.	.	.	.	.	.	.	1	1	1	1	1	1	1	1	1	1
1699	wsnp_Ex_c12850_20377830	[T/C]	T	C	2771	3A	76.0096	.	.	.	3A	83.032	18	.	.	.	.	.	.	3A	94.623	12	3A	55.43	12	.	.	.	.	.	.	.	.	.	.	.	.	3A	3AS	1	1	1	1	1	1	1	1	1	1
1700	wsnp_Ex_c12871_20400823	[T/C]	T	C	2866	3A	104.722	.	.	.	3A	92.113	18	3A	78.537	12	.	.	.	3A	92.504	12	3A	57.106	12	3A	92.268	8	.	.	.	3A	65.43	33	.	.	.	3A	3AS,3DS,4AL	1	1	1	1	1	1	1	1	1	1
1701	wsnp_Ex_c12871_20402160	[A/G]	A	G	2867	3A	104.722	.	.	.	3A	92.113	18	3A	78.537	12	.	.	.	3A	92.504	12	3A	57.106	12	3A	92.268	8	.	.	.	3A	65.43	33	.	.	.	3A	3AS,3BS,4AL	1	1	1	1	1	1	1	1	1	1
1702	wsnp_Ex_c12875_20407926	[A/G]	A	G	2599	3A	3.93132	.	.	.	3B	1.721	20	3A	168.421	12	.	.	.	3A	161.526	12	3A	4.351	12	.	.	.	.	.	.	3A	0	33	.	.	.	3A,3B	2AS,3AL,3BL,3DL,6BL,7AL	1	1	1	1	1	1	0	1	1	1
1703	wsnp_Ex_c12887_20426781	[A/G]	A	G	3317	3B	89.4098	3B	79.2027	8	3B	57.165	20	3B	107.428	14	3B	29.692	15	.	.	.	.	.	.	3B	94.845	9	3B	47.798	33	.	.	.	3B	35	56	3B	3BS,7BS	1	1	1	1	1	1	1	1	1	1
1704	wsnp_Ex_c12887_20427158	[A/G]	A	G	3335	3B	93.3922	3B	80.2077	8	3B	57.165	20	.	.	.	3B	29.692	15	.	.	.	.	.	.	.	.	.	3B	47.798	33	.	.	.	.	.	.	3B	3DS,4AS	1	1	1	1	1	1	1	1	1	1
1705	wsnp_Ex_c12909_20457407	[T/C]	T	C	5173	5B	164.002	.	.	.	.	.	.	.	.	.	.	.	.	5B	138.691	21	.	.	.	5B	50.961	17	5B	33.939	26	.	.	.	.	.	.	5B	.	1	1	1	1	1	1	1	1	1	1
1706	wsnp_Ex_c12909_20457660	[A/G]	A	G	5174	5B	164.002	.	.	.	.	.	.	.	.	.	.	.	.	5B	138.691	21	.	.	.	5B	50.961	17	5B	33.939	26	.	.	.	.	.	.	5B	.	1	1	1	1	1	1	1	1	1	1
1707	wsnp_Ex_c12922_20472434	[T/C]	T	C	2285	2B	192.19	.	.	.	.	.	.	2B	134.486	8	.	.	.	2B	87.985	9	2B	31.811	8	2B	67.632	5	.	.	.	2B	86.985	28	.	.	.	2B	2AS,2DS	1	1	1	1	1	1	0	1	0	1
1708	wsnp_Ex_c12922_20473104	[T/G]	T	G	2286	2B	192.19	.	.	.	2B	59.321	11	2B	160.573	8	.	.	.	2B	87.985	9	2B	31.811	8	2B	67.632	5	.	.	.	.	.	.	.	.	.	2B	2DS	1	1	1	1	1	1	1	1	0	1
1709	wsnp_Ex_c12927_20480163	[A/G]	A	G	5378	5B	207.011	5B	214.901	14	.	.	.	.	.	.	.	.	.	5B	160.421	21	5B	68.608	29	5B	18.116	17	5B	79.543	26	5B	87.299	27	.	.	.	5B	5AL,5BL,5DL	1	1	1	1	1	1	1	1	1	1
1710	wsnp_Ex_c12932_20486842	[T/C]	T	C	553	1A	173.716	.	.	.	.	.	.	.	.	.	1A	114.79	1	1A	0.847	3	1A	7.271	1	.	.	.	1A	2	51	1A	1.333	22	.	.	.	1A	1AS,1BS,1DS,2DS	0	1	0	1	0	1	1	1	0	1
1711	wsnp_Ex_c12933_20488438	[A/G]	A	G	3767	4A	134.048	4A	82.648	10	.	.	.	.	.	.	.	.	.	4A	103.97	15	.	.	.	4A	112.969	12	.	.	.	.	.	.	.	.	.	4A	4DL	1	1	1	1	1	1	1	1	1	1
1712	wsnp_Ex_c12947_20510337	[A/G]	A	G	2469	2D	85.0629	.	.	.	2D	5.059	15	.	.	.	.	.	.	2D	41.646	10	.	.	.	.	.	.	.	.	.	.	.	.	.	.	.	2D	2BL,2DL	1	1	1	1	1	1	1	0	1	0
1713	wsnp_Ex_c12948_20511479	[T/C]	T	C	2791	3A	81.1398	3A	82.0567	7	3A	87.472	18	3A	72.466	12	.	.	.	3A	93.547	12	.	.	.	.	.	.	.	.	.	.	.	.	3A	113.6	50	3A	3AS,3BS,3DS,4AS	1	1	1	1	1	1	1	1	1	1
1714	wsnp_Ex_c12963_20529801	[T/C]	T	C	3596	3D3	15.2054	.	.	.	.	.	.	.	.	.	.	.	.	3D	5.872	14	3D	0.552	18	.	.	.	.	.	.	3D	2.289	21	.	.	.	3D	3BS	1	1	1	1	1	1	1	1	1	1
1715	wsnp_Ex_c12963_20529964	[T/G]	T	G	3597	3D3	15.2054	.	.	.	.	.	.	3D	1.514	16	.	.	.	3D	5.872	14	3D	0.552	18	.	.	.	.	.	.	.	.	.	.	.	.	3D	3AS,3BS,3DS,4AS,4AL	1	1	1	1	1	1	1	1	1	1
1716	wsnp_Ex_c130_258776	[T/G]	T	G	4624	5A	150.037	.	.	.	5A	13.907	28	.	.	.	.	.	.	.	.	.	5A	76.752	27	.	.	.	.	.	.	5A	71.352	25	.	.	.	5A	5AL,6AS,6BL	1	1	1	1	1	1	1	1	1	1
1717	wsnp_Ex_c130_259006	[T/C]	T	C	4625	5A	150.037	.	.	.	5A	13.907	28	.	.	.	.	.	.	.	.	.	5A	76.752	27	.	.	.	.	.	.	5A	71.352	25	.	.	.	5A	5AL,6AS	1	1	1	1	1	1	1	1	1	1
1718	wsnp_Ex_c130_259533	[T/C]	T	C	4626	5A	150.037	.	.	.	5A	13.907	28	.	.	.	.	.	.	.	.	.	5A	76.752	27	5A	135.92	16	.	.	.	5A	71.352	25	.	.	.	5A	5AL	1	1	1	1	1	1	1	1	1	1
1719	wsnp_Ex_c1302_2489542	[T/G]	T	G	5344	5B	184.33	5B	182.026	14	5B	106.177	33	.	.	.	.	.	.	5B	142.061	21	.	.	.	5B	45.791	17	.	.	.	5B	70.845	27	5B	9.051	44	5B	5AL,5BL,5DL	1	1	1	1	1	1	1	1	1	1
1720	wsnp_Ex_c13031_20625900	[A/G]	A	G	3740	4A	113.237	4A	99.3227	10	.	.	.	4A	119.522	17	4A	50.947	17	.	.	.	4A	0	20	4A	95.632	12	4A	15.23	37	.	.	.	.	.	.	4A	1BL,4AL	1	1	1	0	1	1	1	1	1	1
1721	wsnp_Ex_c13034_20630123	[A/G]	A	G	6055	6B	37.8513	.	.	.	6B	55.301	38	.	.	.	.	.	.	6B	0.215	25	.	.	.	.	.	.	6B	77.869	36	.	.	.	6B	143.278	46	6B	6AL,6BL,6DL	1	1	1	1	1	1	1	1	1	1
1722	wsnp_Ex_c13064_20670748	[A/C]	A	C	7368	7B	119.218	7B	46.306	20	7B	0	48	.	.	.	7B	28.164	39	7B	31.5	31	7B	23.992	44	7B	23.289	26	7B	42.31	39	7B	6.43	20	7B	133.336	47	7B	7BS	1	1	1	1	1	1	1	1	1	1
1723	wsnp_Ex_c13083_20696566	[A/G]	A	G	.	.	.	.	.	.	.	.	.	.	.	.	.	.	.	.	.	.	.	.	.	.	.	.	.	.	.	5B	68.133	27	5B	17.598	44	5B	4DL	1	1	1	1	1	1	1	1	1	1
1724	wsnp_Ex_c1309_2502521	[A/G]	A	G	3679	4A	44.5367	.	.	.	.	.	.	.	.	.	.	.	.	7A	1.294	30	4A	55.442	20	7A	71.6	24	.	.	.	7A	0	43	7A	131.501	45	4A,7A	7AS	1	1	1	1	1	1	1	1	1	1
1725	wsnp_Ex_c1309_2503093	[A/G]	A	G	6964	7A	124.832	7A	62.0771	19	7A	0	41	7A	144.129	29	.	.	.	7A	1.294	30	.	.	.	7A	71.6	24	.	.	.	7A	0	43	.	.	.	7A	1BS,7AS	1	1	0	1	1	1	1	1	1	1
1726	wsnp_Ex_c1309_2503198	[T/C]	T	C	3680	4A	44.5367	.	.	.	.	.	.	.	.	.	.	.	.	7A	1.294	30	4A	55.442	20	7A	71.6	24	.	.	.	7A	0	43	7A	131.501	45	4A,7A	1BS,7AS	1	1	0	1	1	1	1	1	1	1
1727	wsnp_Ex_c13091_20706489	[A/G]	A	G	3853	4A	144.107	.	.	.	.	.	.	4A	155.674	17	4A	70.698	17	4A	107.333	15	.	.	.	.	.	.	.	.	.	.	.	.	.	.	.	4A	1BL,4DL	1	1	1	0	1	1	1	1	1	1
1728	wsnp_Ex_c13105_20721321	[A/G]	A	G	3996	4A	167.151	.	.	.	.	.	.	.	.	.	.	.	.	.	.	.	4A	0.552	22	.	.	.	4A	24.164	60	4A	75.938	34	.	.	.	4A	4AL,4BS,4DS	1	1	1	1	1	1	1	1	1	1
1729	wsnp_Ex_c13109_20725640	[T/C]	T	C	901	1B	80.8437	.	.	.	.	.	.	.	.	.	1B	29.783	2	1B	63.576	4	1B	8.912	2	.	.	.	1B	40.863	44	1B	95.695	24	.	.	.	1B	1BS	1	1	0	1	1	1	1	1	1	1
1730	wsnp_Ex_c1314_2513802	[A/G]	A	G	5033	5B	111.565	.	.	.	.	.	.	5B	147.867	21	.	.	.	.	.	.	.	.	.	5B	89.74	17	.	.	.	.	.	.	.	.	.	5B	.	1	1	1	1	1	1	1	1	1	1
1731	wsnp_Ex_c13154_20784321	[A/G]	A	G	3417	3B	119.233	3B	101.545	8	3B	83.955	20	.	.	.	.	.	.	.	.	.	.	.	.	.	.	.	.	.	.	3B	94.917	38	.	.	.	3B	3BS,3DS,4AS	1	1	1	1	1	1	1	1	1	1
1732	wsnp_Ex_c13154_20784674	[A/G]	A	G	3467	3B	127.874	3B	99.5296	8	3B	83.955	20	3B	146.376	14	.	.	.	3B	4.236	13	.	.	.	3B	80.105	9	.	.	.	.	.	.	.	.	.	3B	2DL,3BS,3DS,4AS	1	1	1	1	1	1	1	1	1	0
1733	wsnp_Ex_c13154_20785032	[A/G]	A	G	3468	3B	127.874	3B	99.5296	8	3B	83.955	20	3B	146.376	14	.	.	.	3B	4.236	13	.	.	.	3B	80.105	9	.	.	.	.	.	.	.	.	.	3B	2DL,3AS,3BS,3DS,4AS	1	1	1	1	1	1	1	1	1	0
1734	wsnp_Ex_c13164_20793506	[A/C]	A	C	1123	1D	80.623	1D	188.92	3	.	.	.	.	.	.	1D	64.117	4	.	.	.	1D	56.78	4	.	.	.	.	.	.	.	.	.	1D	20.432	58	1D	1BS,1DS	1	1	0	1	0	1	1	1	1	1
1735	wsnp_Ex_c13170_20800656	[T/C]	T	C	6621	7A	12.6843	7A	184.228	19	7A	9.23	45	.	.	.	7A	12.058	36	7A	3.929	29	7A	3.875	41	.	.	.	.	.	.	.	.	.	7A	12.025	65	4A,7A	2BL,7AL	1	1	1	1	1	1	1	0	1	1
1736	wsnp_Ex_c1318_2519998	[T/C]	T	C	1138	1D	86.4534	1D	188.92	3	.	.	.	1D	57.394	6	1D	70.291	4	.	.	.	1D	56.78	4	.	.	.	.	.	.	.	.	.	1D	20.432	58	1D	1DS	1	1	1	1	0	1	1	1	1	1
1737	wsnp_Ex_c1318_2520706	[A/C]	A	C	1135	1D	84.2705	1D	188.92	3	.	.	.	1D	57.394	6	1D	67.98	4	.	.	.	1D	56.78	4	.	.	.	.	.	.	.	.	.	1D	20.432	58	1D	1DS	1	1	1	1	0	1	1	1	1	1
1738	wsnp_Ex_c1318_2520916	[T/C]	T	C	1136	1D	84.9981	1D	188.92	3	.	.	.	1D	57.394	6	1D	68.75	4	.	.	.	1D	56.78	4	.	.	.	.	.	.	.	.	.	1D	20.432	58	1D	1DS	1	1	1	1	0	1	1	1	1	1
1739	wsnp_Ex_c1318_2521010	[A/G]	A	G	1121	1D	78.7048	.	.	.	.	.	.	1D	57.05	6	1D	75.353	4	.	.	.	1D	56.78	4	.	.	.	.	.	.	.	.	.	.	.	.	1D	.	1	1	1	1	1	1	1	1	1	1
1740	wsnp_Ex_c13186_20822127	[A/C]	A	C	397	1A	99.0253	.	.	.	1A	61.523	1	.	.	.	.	.	.	.	.	.	.	.	.	1A	88.63	1	.	.	.	1A	55.713	23	.	.	.	1A	1AS,1BS	0	1	0	1	1	1	1	1	1	1
1741	wsnp_Ex_c13188_20825019	[A/G]	A	G	6502	6D1	6.73977	6D	12.0558	18	.	.	.	.	.	.	.	.	.	.	.	.	.	.	.	.	.	.	.	.	.	.	.	.	.	.	.	6D	6AS,6BS,6DS	1	1	1	1	1	1	1	1	1	1
1742	wsnp_Ex_c1319_2522682	[A/G]	A	G	6240	6B	79.9988	.	.	.	6B	74.859	38	6B	63.635	25	.	.	.	6B	4.901	25	.	.	.	6B	69.345	21	6B	72.362	36	.	.	.	6B	109.553	46	6B	6AL,6BL	1	1	1	1	1	1	1	1	1	1
1743	wsnp_Ex_c1319_2522992	[T/C]	T	C	6241	6B	79.9988	.	.	.	6B	74.859	38	6B	63.635	25	.	.	.	6B	4.901	25	.	.	.	6B	69.345	21	6B	72.362	36	.	.	.	6B	109.553	46	6B	6BL,6DL	1	1	1	1	1	1	1	1	1	1
1744	wsnp_Ex_c13217_20858366	[A/G]	A	G	3507	3B	142.753	3B	122.916	8	.	.	.	.	.	.	.	.	.	.	.	.	.	.	.	.	.	.	.	.	.	3B	81.663	38	.	.	.	3B	3AS	1	1	1	1	1	1	1	1	1	1
1745	wsnp_Ex_c13217_20858600	[A/G]	A	G	3508	3B	142.753	3B	122.916	8	.	.	.	.	.	.	.	.	.	.	.	.	.	.	.	.	.	.	.	.	.	3B	81.663	38	.	.	.	3B	3BS	1	1	1	1	1	1	1	1	1	1
1746	wsnp_Ex_c13220_20862400	[A/G]	A	G	.	.	.	.	.	.	.	.	.	.	.	.	.	.	.	.	.	.	.	.	.	.	.	.	.	.	.	.	.	.	.	.	.	.	7AS,7DS	1	1	1	1	1	1	1	1	1	1
1747	wsnp_Ex_c13221_20863602	[T/C]	T	C	.	.	.	.	.	.	.	.	.	.	.	.	.	.	.	.	.	.	.	.	.	.	.	.	.	.	.	.	.	.	.	.	.	.	3AL,3DL	1	1	1	1	1	1	1	1	1	1
1748	wsnp_Ex_c13223_20866191	[A/G]	A	G	5539	6A	41.1222	6A	27.7044	16	.	.	.	.	.	.	.	.	.	6A	33.499	24	6A	22.892	33	.	.	.	.	.	.	6A	83.838	29	.	.	.	6A	3BL,6AL,6DL	1	1	1	1	1	1	1	1	1	1
1749	wsnp_Ex_c13230_20872924	[T/C]	T	C	5508	6A	21.4903	6A	9.56323	16	.	.	.	.	.	.	.	.	.	.	.	.	.	.	.	6A	154.505	20	.	.	.	.	.	.	.	.	.	6A	3BL,6AL	1	1	1	1	1	1	1	1	1	1
1750	wsnp_Ex_c13244_20891347	[T/G]	T	G	7096	7B	3.91593	7B	185.912	20	7B	0	47	.	.	.	.	.	.	.	.	.	7B	90.053	44	.	.	.	.	.	.	7B	0	30	.	.	.	7B	7AL	1	1	1	1	1	1	1	1	1	1
1751	wsnp_Ex_c13248_20898211	[A/G]	A	G	1339	2A	85.521	.	.	.	.	.	.	7A	249.165	29	2A	133.737	6	7A	44.521	29	.	.	.	7A	141.456	24	.	.	.	.	.	.	7A	0	45	2A,7A	7AL	1	1	1	1	1	1	1	1	1	1
1752	wsnp_Ex_c13258_20911706	[A/G]	A	G	4399	5A	70.4601	.	.	.	.	.	.	.	.	.	.	.	.	.	.	.	.	.	.	5A	80.072	16	.	.	.	5A	24.309	32	5A	76.673	41	5A	.	1	1	1	1	1	1	1	1	1	1
1753	wsnp_Ex_c13260_20914585	[T/G]	T	G	1461	2A	99.4161	.	.	.	.	.	.	.	.	.	.	.	.	2A	49.093	7	2A	72.243	5	.	.	.	.	.	.	2A	51.368	37	.	.	.	2A	2AS,2DS	1	1	1	1	1	1	0	1	0	1
1754	wsnp_Ex_c13271_20928491	[T/C]	T	C	.	.	.	.	.	.	.	.	.	.	.	.	.	.	.	.	.	.	.	.	.	.	.	.	.	.	.	.	.	.	.	.	.	.	1BS,1BL	1	1	0	0	1	1	1	1	1	1
1755	wsnp_Ex_c13277_20936069	[A/G]	A	G	4964	5B	96.5125	5B	82.9514	14	5B	48.715	33	.	.	.	5B	82.368	28	.	.	.	.	.	.	.	.	.	5B	53.579	40	.	.	.	5B	77.575	44	5B	4AL	1	1	1	1	1	1	1	1	1	1
1756	wsnp_Ex_c13284_20948460	[A/G]	A	G	3539	3B	181.514	.	.	.	.	.	.	.	.	.	.	.	.	.	.	.	.	.	.	3B	0	9	.	.	.	.	.	.	3B	1.881	74	3B	3BS	1	1	1	1	1	1	1	1	1	1
1757	wsnp_Ex_c13310_20984763	[T/C]	T	C	821	1B	57.9874	1B	50.5571	2	.	.	.	.	.	.	1B	52.615	2	.	.	.	.	.	.	.	.	.	.	.	.	.	.	.	.	.	.	1B	3AL	1	1	1	1	1	1	1	1	1	1
1758	wsnp_Ex_c13337_21022241	[A/G]	A	G	6661	7A	46.5657	7A	133.232	19	7A	19.515	43	.	.	.	.	.	.	7A	57.985	29	.	.	.	.	.	.	7A	134.587	32	7A	63.879	36	.	.	.	7A	7AL,7BL	1	1	1	1	1	1	1	1	1	1
1759	wsnp_Ex_c13337_21022658	[A/G]	A	G	6660	7A	46.5657	.	.	.	7A	19.515	43	7A	218.39	29	.	.	.	7A	57.985	29	.	.	.	.	.	.	7A	134.587	32	7A	63.879	36	.	.	.	7A	7AL	1	1	1	1	1	1	1	1	1	1
1760	wsnp_Ex_c1334_2553027	[T/C]	T	C	6702	7A	63.2845	7A	117.401	19	.	.	.	7A	198.621	29	7A	17.199	35	7A	72.119	29	.	.	.	.	.	.	.	.	.	.	.	.	.	.	.	7A	.	1	1	1	1	1	1	1	1	1	1
1761	wsnp_Ex_c13342_21028920	[T/G]	T	G	6864	7A	97.9492	7A	83.697	19	7A	28	41	7A	173.287	29	.	.	.	.	.	.	7A	35.307	40	7A	96.774	24	7A	90.376	32	.	.	.	7A	89.179	45	7A	7AS,7BS,7DS	1	1	1	1	1	1	1	1	1	1
1762	wsnp_Ex_c1335_2556442	[T/C]	T	C	2841	3A	101.983	3A	78.5391	7	3A	90.49	18	3A	78.537	12	.	.	.	3A	92.712	12	3A	56.547	12	3A	92.268	8	3A	85.793	27	3A	65.43	33	.	.	.	3A	4AL	1	1	1	1	1	1	1	1	1	1
1763	wsnp_Ex_c13351_21042379	[A/G]	A	G	1783	2B	72.7628	2B	92.5921	5	2B	29.291	11	2B	93.888	8	.	.	.	.	.	.	.	.	.	2B	86.312	5	.	.	.	.	.	.	2B	148.34	40	2B	2BL,2DL	1	1	1	1	1	1	1	0	1	0
1764	wsnp_Ex_c13352_21044607	[T/G]	T	G	6027	6B	31.2093	6B	30.9181	17	6B	43.493	38	.	.	.	.	.	.	.	.	.	6B	26.419	34	6B	47.032	21	.	.	.	.	.	.	6B	180.95	46	6B	.	1	1	1	1	1	1	1	1	1	1
1765	wsnp_Ex_c13353_21046550	[T/C]	T	C	2323	2B	203.242	2B	236.985	5	.	.	.	.	.	.	.	.	.	.	.	.	2B	27.778	8	.	.	.	.	.	.	.	.	.	.	.	.	2B	1BL,2DS	1	1	1	0	1	1	1	1	0	1
1766	wsnp_Ex_c13354_21047873	[T/C]	T	C	4042	4A	211.127	4A	0	10	.	.	.	.	.	.	.	.	.	.	.	.	.	.	.	.	.	.	.	.	.	.	.	.	.	.	.	4A	1DS	1	1	1	1	0	1	1	1	1	1
1767	wsnp_Ex_c13357_21054490	[A/G]	A	G	.	.	.	.	.	.	.	.	.	.	.	.	.	.	.	.	.	.	.	.	.	.	.	.	.	.	.	.	.	.	.	.	.	.	6AL	1	1	1	1	1	1	1	1	1	1
1768	wsnp_Ex_c13357_21054802	[T/C]	T	C	4051	4B	9.71591	4B	9.31027	11	4B	2.995	26	.	.	.	.	.	.	4B	11.87	17	.	.	.	.	.	.	4B	5.11	42	4B	15.064	41	.	.	.	4B	1BS,3BS,3DS,4BS	1	1	0	1	1	1	1	1	1	1
1769	wsnp_Ex_c13361_21059379	[A/G]	A	G	3442	3B	124.978	3B	102.55	8	.	.	.	3B	144.083	14	.	.	.	3B	4.445	13	.	.	.	3B	84.137	9	.	.	.	3B	97.626	38	.	.	.	3B	3BS	1	1	1	1	1	1	1	1	1	1
1770	wsnp_Ex_c13386_21097743	[T/C]	T	C	5272	5B	168.741	5B	168.453	14	.	.	.	.	.	.	.	.	.	5B	140.159	21	.	.	.	.	.	.	5B	35.118	26	.	.	.	5B	6.068	44	5B	5AL,5BL,5DL	1	1	1	1	1	1	1	1	1	1
1771	wsnp_Ex_c13386_21098430	[A/G]	A	G	5273	5B	168.741	5B	168.453	14	.	.	.	.	.	.	.	.	.	5B	140.159	21	.	.	.	.	.	.	5B	35.118	26	.	.	.	5B	6.068	44	5B	5AL,5BL	1	1	1	1	1	1	1	1	1	1
1772	wsnp_Ex_c13409_21124830	[T/C]	T	C	5055	5B	124.527	.	.	.	.	.	.	5B	159.931	21	.	.	.	5B	124.035	21	5B	28.163	29	5B	77.509	17	.	.	.	5B	33.744	27	5B	54.715	44	5B	.	1	1	1	1	1	1	1	1	1	1
1773	wsnp_Ex_c13421_21142520	[T/C]	T	C	5	1A	0.703462	.	.	.	1D	12.3	7	.	.	.	1D	1.68	4	.	.	.	1A	130.17	1	1D	89.995	3	.	.	.	.	.	.	.	.	.	1A,1D	1BL	1	1	1	0	1	1	1	1	1	1
1774	wsnp_Ex_c1343_2568829	[A/G]	A	G	4925	5B	74.0645	5B	72.7697	14	.	.	.	.	.	.	5B	92.061	28	5B	74.381	21	5B	13.49	29	.	.	.	.	.	.	.	.	.	5B	108.495	44	5B	2DL	1	1	1	1	1	1	1	1	1	0
1775	wsnp_Ex_c1343_2570756	[A/G]	A	G	4927	5B	74.0645	.	.	.	.	.	.	.	.	.	.	.	.	5B	74.381	21	5B	13.49	29	5B	125.307	17	.	.	.	.	.	.	.	.	.	5B	.	1	1	1	1	1	1	1	1	1	1
1776	wsnp_Ex_c13440_21170884	[T/C]	T	C	5137	5B	147.396	5B	138.593	14	.	.	.	5B	180.151	21	.	.	.	5B	136.158	21	5B	46.534	29	.	.	.	.	.	.	.	.	.	.	.	.	5B	.	1	1	1	1	1	1	1	1	1	1
1777	wsnp_Ex_c13440_21171391	[A/G]	A	G	5140	5B	147.759	.	.	.	.	.	.	5B	180.151	21	5B	28.687	28	5B	136.158	21	5B	46.534	29	5B	53.253	17	5B	32.219	26	.	.	.	5B	23.114	44	5B	.	1	1	1	1	1	1	1	1	1	1
1778	wsnp_Ex_c13452_21183096	[A/G]	A	G	2933	3A	121.895	.	.	.	.	.	.	.	.	.	.	.	.	3A	73.161	12	.	.	.	.	.	.	.	.	.	.	.	.	3A	80.803	50	3A	3AS,3BS	1	1	1	1	1	1	1	1	1	1
1779	wsnp_Ex_c13468_21202450	[T/G]	T	G	5309	5B	176.978	5B	172.976	14	.	.	.	.	.	.	.	.	.	.	.	.	.	.	.	.	.	.	5B	45.74	26	.	.	.	5B	9.051	44	5B	3AL,5BL,7AL	1	1	1	1	1	1	1	1	1	1
1780	wsnp_Ex_c13485_21225504	[T/C]	T	C	4932	5B	75.7483	5B	73.7747	14	.	.	.	5B	103.371	21	.	.	.	.	.	.	5B	11.254	29	5B	124.703	17	.	.	.	5B	13.545	27	.	.	.	5B	2DS,2DL	1	1	1	1	1	1	1	1	0	0
1781	wsnp_Ex_c13496_21243167	[T/C]	T	C	5315	5B	177.711	5B	173.981	14	5B	98.648	33	5B	180.151	21	.	.	.	.	.	.	.	.	.	.	.	.	.	.	.	.	.	.	5B	6.068	44	5B	5BL,5DL	1	1	1	1	1	1	1	1	1	1
1782	wsnp_Ex_c13505_21253168	[T/C]	T	C	3443	3B	125.613	3B	103.555	8	.	.	.	.	.	.	.	.	.	3B	4.236	13	.	.	.	.	.	.	.	.	.	3B	96.285	38	.	.	.	3B	3BS,4AS	1	1	1	1	1	1	1	1	1	1
1783	wsnp_Ex_c13522_21273080	[T/C]	T	C	.	.	.	.	.	.	.	.	.	.	.	.	.	.	.	.	.	.	.	.	.	.	.	.	.	.	.	.	.	.	4B/5A	0	43	4B,5A	4BS,4DS	1	1	1	1	1	1	1	1	1	1
1784	wsnp_Ex_c13550_21309421	[A/G]	A	G	4263	4D	26.9141	.	.	.	.	.	.	.	.	.	.	.	.	4D	8.028	18	.	.	.	.	.	.	.	.	.	.	.	.	.	.	.	4D	4DL	1	1	1	1	1	1	1	1	1	1
1785	wsnp_Ex_c13564_21327699	[A/G]	A	G	280	1A	72.1895	.	.	.	.	.	.	.	.	.	1A	1.75	1	.	.	.	.	.	.	.	.	.	.	.	.	1A	26.893	23	.	.	.	1A	1AS,1BS,1DS	0	1	0	1	0	1	1	1	1	1
1786	wsnp_Ex_c1357_2598793	[A/G]	A	G	.	.	.	.	.	.	.	.	.	.	.	.	.	.	.	.	.	.	.	.	.	.	.	.	.	.	.	.	.	.	5B	202.997	44	5B	4AL	1	1	1	1	1	1	1	1	1	1
1787	wsnp_Ex_c1358_2600929	[A/G]	A	G	1069	1D	20.1274	1D	13.3563	3	1D	12.859	7	1D	24.987	6	1D	3.048	4	1D	0.651	5	1D	0	4	1D	93.719	3	.	.	.	.	.	.	.	.	.	1D	1DL	1	1	1	1	1	0	1	1	1	1
1788	wsnp_Ex_c1358_2601510	[T/C]	T	C	1071	1D	20.5526	1D	14.3614	3	.	.	.	.	.	.	1D	3.496	4	1D	0.651	5	.	.	.	.	.	.	.	.	.	.	.	.	.	.	.	1D	1DL	1	1	1	1	1	0	1	1	1	1
1789	wsnp_Ex_c1358_2602235	[T/C]	T	C	1072	1D	20.9779	1D	14.3614	3	.	.	.	1D	24.987	6	1D	3.944	4	1D	0.651	5	1D	0	4	1D	92.598	3	.	.	.	.	.	.	.	.	.	1D	1DL	1	1	1	1	1	0	1	1	1	1
1790	wsnp_Ex_c1359_2604298	[T/G]	T	G	455	1A	119.823	.	.	.	.	.	.	1A	8.15	1	1A	52.233	1	1A	58.815	1	1A	39.329	1	.	.	.	.	.	.	1A	80.305	23	1A	156.841	53	1A	1AS	0	1	1	1	1	1	1	1	1	1
1791	wsnp_Ex_c13606_21380703	[T/G]	T	G	1022	1B	127.166	1B	132.883	2	1B	18.584	6	.	.	.	.	.	.	.	.	.	.	.	.	.	.	.	1A/1B	1.191	56	.	.	.	1B	0	67	1A,1B	1AS,1BS	0	1	0	1	1	1	1	1	1	1
1792	wsnp_Ex_c13615_21393511	[A/G]	A	G	3807	4A	137.287	4A	78.6177	10	.	.	.	4A	152.02	17	4A	69.125	17	4A	104.609	15	.	.	.	.	.	.	.	.	.	4A	58.31	34	.	.	.	4A	.	1	1	1	1	1	1	1	1	1	1
1793	wsnp_Ex_c13615_21393638	[T/C]	T	C	3808	4A	137.287	4A	78.6177	10	.	.	.	.	.	.	.	.	.	4A	104.609	15	.	.	.	4A	113.541	12	.	.	.	4A	58.31	34	.	.	.	4A	4AL	1	1	1	1	1	1	1	1	1	1
1794	wsnp_Ex_c13620_21398109	[A/G]	A	G	.	.	.	.	.	.	.	.	.	.	.	.	.	.	.	.	.	.	.	.	.	.	.	.	.	.	.	.	.	.	.	.	.	.	4AL,4BS,4DS	1	1	1	1	1	1	1	1	1	1
1795	wsnp_Ex_c13623_21404172	[T/C]	T	C	3854	4A	144.107	4A	72.0798	10	.	.	.	4A	155.674	17	.	.	.	4A	107.333	15	.	.	.	.	.	.	.	.	.	4A	66.318	34	.	.	.	4A	1BL,4DL	1	1	1	0	1	1	1	1	1	1
1796	wsnp_Ex_c13629_21411429	[T/C]	T	C	3579	3D3	4.65741	.	.	.	.	.	.	.	.	.	.	.	.	3D	2.326	14	3D	0	18	.	.	.	.	.	.	.	.	.	.	.	.	3D	3AS,4AS	1	1	1	1	1	1	1	1	1	1
1797	wsnp_Ex_c13641_21428268	[T/C]	T	C	4951	5B	86.0614	.	.	.	.	.	.	5B	103.371	21	.	.	.	.	.	.	5B	13.49	29	5B	127.551	17	.	.	.	5A	35.105	32	.	.	.	5A,5B	.	1	1	1	1	1	1	1	1	1	1
1798	wsnp_Ex_c13684_21479024	[T/C]	T	C	4239	4B	124.261	4B	139.887	11	4B	0	27	.	.	.	.	.	.	4B	100.872	17	.	.	.	.	.	.	.	.	.	.	.	.	.	.	.	4B	3BS,3DS,4BS,4DS	1	1	1	1	1	1	1	1	1	1
1799	wsnp_Ex_c13686_21480826	[T/C]	T	C	1689	2B	14.7379	.	.	.	.	.	.	.	.	.	.	.	.	.	.	.	2B	6.644	9	.	.	.	.	.	.	.	.	.	.	.	.	2B	2BL,6AL,6BS	1	1	1	1	1	1	1	0	1	1
1800	wsnp_Ex_c1371_2624742	[T/C]	T	C	.	.	.	.	.	.	.	.	.	.	.	.	.	.	.	.	.	.	.	.	.	.	.	.	.	.	.	.	.	.	.	.	.	.	1BS,1BL,2BL	1	1	0	0	1	1	1	0	1	1
1801	wsnp_Ex_c13716_21526722	[T/C]	T	C	.	.	.	.	.	.	.	.	.	.	.	.	.	.	.	.	.	.	.	.	.	.	.	.	.	.	.	.	.	.	.	.	.	.	.	1	1	1	1	1	1	1	1	1	1
1802	wsnp_Ex_c13721_21532196	[A/G]	A	G	6846	7A	87.491	7A	98.2178	19	.	.	.	.	.	.	.	.	.	7A	79.189	29	.	.	.	7A	99.071	24	.	.	.	.	.	.	.	.	.	7A	7AS	1	1	1	1	1	1	1	1	1	1
1803	wsnp_Ex_c13724_21535046	[A/C]	A	C	158	1A	57.9509	1A	104.351	1	.	.	.	1A	36.48	1	.	.	.	.	.	.	.	.	.	1A	118.771	1	.	.	.	.	.	.	.	.	.	1A	1AL	1	0	1	1	1	1	1	1	1	1
1804	wsnp_Ex_c1373_2628597	[A/G]	A	G	3818	4A	138.171	4A	77.6126	10	.	.	.	.	.	.	.	.	.	4A	104.609	15	.	.	.	4A	114.112	12	.	.	.	4A	58.31	34	.	.	.	4A	1BS,1BL	1	1	0	0	1	1	1	1	1	1
1805	wsnp_Ex_c13735_21548067	[T/C]	T	C	6653	7A	42.4791	7A	136.299	19	.	.	.	.	.	.	.	.	.	.	.	.	7A	19.439	40	.	.	.	7A	137.431	32	.	.	.	.	.	.	7A	7AL	1	1	1	1	1	1	1	1	1	1
1806	wsnp_Ex_c1374_2630830	[A/G]	A	G	234	1A	69.304	1A	97.3108	1	1A	29.114	1	.	.	.	.	.	.	.	.	.	.	.	.	.	.	.	.	.	.	1A	26.893	23	.	.	.	1A	1AS,1BS,1DS	0	1	0	1	0	1	1	1	1	1
1807	wsnp_Ex_c1374_2630879	[A/G]	A	G	281	1A	72.1895	.	.	.	.	.	.	.	.	.	1A	1.75	1	.	.	.	.	.	.	.	.	.	.	.	.	1A	26.893	23	.	.	.	1A	1AS,1BS,1DS	0	1	0	1	0	1	1	1	1	1
1808	wsnp_Ex_c1375_2633027	[T/C]	T	C	603	1B	8.38194	.	.	.	.	.	.	.	.	.	1B	13.075	3	1B	104.784	4	.	.	.	.	.	.	.	.	.	.	.	.	.	.	.	1B	1BS,1DL	1	1	0	1	1	0	1	1	1	1
1809	wsnp_Ex_c13764_21585737	[T/C]	T	C	4205	4B	88.4346	4B	95.6882	11	.	.	.	.	.	.	.	.	.	4B	53.126	17	.	.	.	.	.	.	.	.	.	.	.	.	.	.	.	4B	4BS,4DS	1	1	1	1	1	1	1	1	1	1
1810	wsnp_Ex_c13777_21603644	[A/G]	A	G	5351	5B	187.531	5B	185.554	14	.	.	.	.	.	.	.	.	.	.	.	.	.	.	.	5B	42.261	17	.	.	.	.	.	.	5B	10.769	44	5B	5AL	1	1	1	1	1	1	1	1	1	1
1811	wsnp_Ex_c13783_21613564	[T/C]	T	C	115	1A	57.9509	1A	104.351	1	.	.	.	1A	36.48	1	.	.	.	.	.	.	.	.	.	1A	129.159	1	.	.	.	.	.	.	.	.	.	1A	1AL,IDL	1	0	1	1	1	0	1	1	1	1
1812	wsnp_Ex_c13802_21639096	[T/C]	T	C	2683	3A	56.7364	.	.	.	3A	69.29	18	3A	38.362	12	.	.	.	3A	99.188	12	.	.	.	3A	83.471	8	3A	74.567	27	.	.	.	.	.	.	3A	3AL,3BL	1	1	1	1	1	1	1	1	1	1
1813	wsnp_Ex_c1381_2647144	[A/C]	A	C	5713	6A	89.8724	.	.	.	.	.	.	6A	80.236	24	.	.	.	6A	57.438	24	.	.	.	6A	105.631	20	.	.	.	.	.	.	.	.	.	6A	4AL,6AL,7AS	1	1	1	1	1	1	1	1	1	1
1814	wsnp_Ex_c13815_21655068	[A/G]	A	G	.	.	.	.	.	.	.	.	.	.	.	.	.	.	.	.	.	.	.	.	.	.	.	.	.	.	.	.	.	.	.	.	.	.	3AS,3DS,4AS	1	1	1	1	1	1	1	1	1	1
1815	wsnp_Ex_c13816_21656469	[T/C]	T	C	6157	6B	63.2903	6B	55.7489	17	.	.	.	.	.	.	.	.	.	6B	4.901	25	6B	33.387	34	.	.	.	.	.	.	.	.	.	6B	99.486	46	6B	6AS,6DS	1	1	1	1	1	1	1	1	1	1
1816	wsnp_Ex_c1383_2651887	[T/C]	T	C	6425	6B	121.262	.	.	.	6B	103.801	38	6B	92.72	25	6B	25.41	33	.	.	.	.	.	.	6B	103.61	21	.	.	.	.	.	.	.	.	.	6B	1AL,6BS	1	0	1	1	1	1	1	1	1	1
1817	wsnp_Ex_c1383_2652398	[A/G]	A	G	6426	6B	121.262	.	.	.	6B	103.801	38	.	.	.	6B	25.41	33	.	.	.	.	.	.	6B	103.61	21	.	.	.	.	.	.	.	.	.	6B	6BS	1	1	1	1	1	1	1	1	1	1
1818	wsnp_Ex_c13849_21698240	[T/C]	T	C	4139	4B	67.5355	4B	69.9933	11	4B	22.294	25	4B	57.778	18	4B	7.316	20	.	.	.	.	.	.	.	.	.	4B	53.981	42	4B	61.276	41	4B	64.835	39	4B	1DS,3BS,3DS,4BS,4DS	1	1	1	1	0	1	1	1	1	1
1819	wsnp_Ex_c13849_21698800	[T/C]	T	C	.	.	.	.	.	.	.	.	.	.	.	.	.	.	.	.	.	.	.	.	.	.	.	.	.	.	.	.	.	.	.	.	.	.	.	1	1	1	1	1	1	1	1	1	1
1820	wsnp_Ex_c13859_21713144	[T/C]	T	C	4259	4D	21.2128	.	.	.	.	.	.	.	.	.	.	.	.	.	.	.	4D	13.683	26	.	.	.	.	.	.	.	.	.	.	.	.	4D	4DL	1	1	1	1	1	1	1	1	1	1
1821	wsnp_Ex_c13865_21720307	[T/C]	T	C	2360	2B	215.268	.	.	.	.	.	.	2B	176.34	8	.	.	.	.	.	.	.	.	.	2B	54.962	5	.	.	.	2B	59.717	28	.	.	17	2B	2AS,2DS	1	1	1	1	1	1	0	1	0	1
1822	wsnp_Ex_c13865_21720466	[A/G]	A	G	2361	2B	215.268	2B	231.898	5	2B	81.717	11	2B	176.34	8	.	.	.	.	.	.	.	.	.	2B	54.962	5	.	.	.	2B	59.717	28	2B	66.06	40	2B	2DS	1	1	1	1	1	1	1	1	0	1
1823	wsnp_Ex_c13865_21720931	[T/C]	T	C	.	.	.	.	.	.	.	.	.	.	.	.	.	.	.	.	.	.	.	.	.	.	.	.	.	.	.	.	.	.	.	.	.	.	3AS	1	1	1	1	1	1	1	1	1	1
1824	wsnp_Ex_c1387_2659020	[A/G]	A	G	3896	4A	151.321	4A	63.5217	10	.	.	.	.	.	.	4A	72.728	17	.	.	.	.	.	.	4A	116.976	12	.	.	.	4A	68.312	34	.	.	.	4A	4AL	1	1	1	1	1	1	1	1	1	1
1825	wsnp_Ex_c13878_21738866	[T/C]	T	C	996	1B	109.312	.	.	.	.	.	.	1B	82.712	4	1B	31.661	3	.	.	.	.	.	.	.	.	.	.	.	.	1B	39.424	24	.	.	.	1B	1AS,1DS	0	1	1	1	0	1	1	1	1	1
1826	wsnp_Ex_c13896_21759905	[T/C]	T	C	6288	6B	84.8283	.	.	.	.	.	.	.	.	.	.	.	.	6B	6.617	25	.	.	.	.	.	.	.	.	.	.	.	.	6B	87.661	46	6B	6BS	1	1	1	1	1	1	1	1	1	1
1827	wsnp_Ex_c13906_21771680	[A/G]	A	G	3155	3B	66.6197	.	.	.	.	.	.	.	.	.	.	.	.	3B	24.52	13	.	.	.	3B	112.761	9	.	.	.	3B	144.057	38	3B	54.512	56	3B	3BL	1	1	1	1	1	1	1	1	1	1
1828	wsnp_Ex_c13908_21774935	[T/C]	T	C	2207	2B	162.838	2B	113.964	5	.	.	.	2B	128.236	8	.	.	.	2B	80.72	9	.	.	.	2B	75.944	5	.	.	.	.	.	.	.	.	.	2B	2AS,2DS	1	1	1	1	1	1	0	1	0	1
1829	wsnp_Ex_c13942_21820758	[T/C]	T	C	.	.	.	.	.	.	.	.	.	.	.	.	.	.	.	5A	101.87	19	.	.	.	.	.	.	.	.	.	5A	35.105	32	5A	73.638	41	5A	5BL	1	1	1	1	1	1	1	1	1	1
1830	wsnp_Ex_c13945_21824927	[A/G]	A	G	1206	2A	6.24682	2A	274.974	4	.	.	.	.	.	.	.	.	.	.	.	.	.	.	.	.	.	.	.	.	.	.	.	.	.	.	.	2A	2DL	1	1	1	1	1	1	1	1	1	0
1831	wsnp_Ex_c13949_21828493	[T/C]	T	C	2860	3A	103.364	.	.	.	.	.	.	.	.	.	.	.	.	.	.	.	.	.	.	3A	90.602	8	3A	93.777	27	.	.	.	.	.	.	3A	3AS	1	1	1	1	1	1	1	1	1	1
1832	wsnp_Ex_c1395_2672002	[A/G]	A	G	6794	7A	82.3403	.	.	.	.	.	.	7A	179.18	29	.	.	.	.	.	.	.	.	.	7A	99.642	24	.	.	.	7A	16.075	36	7A	79.402	45	7A	7AS,7BS,7DS	1	1	1	1	1	1	1	1	1	1
1833	wsnp_Ex_c1395_2672096	[T/C]	T	C	6793	7A	82.3403	.	.	.	.	.	.	7A	179.18	29	.	.	.	.	.	.	.	.	.	7A	99.642	24	.	.	.	7A	16.075	36	7A	79.402	45	7A	7AS,7BS,7DS	1	1	1	1	1	1	1	1	1	1
1834	wsnp_Ex_c1395_2672221	[A/G]	A	G	6792	7A	82.3403	.	.	.	.	.	.	7A	179.18	29	.	.	.	.	.	.	.	.	.	7A	99.642	24	.	.	.	7A	16.075	36	7A	79.402	45	7A	7AS	1	1	1	1	1	1	1	1	1	1
1835	wsnp_Ex_c13953_21831752	[T/C]	T	C	3635	4A	13.8942	.	.	.	.	.	.	.	.	.	4A	1.639	19	.	.	.	.	.	.	4A	1.734	12	.	.	.	4A	8.043	26	.	.	.	4A	2BL,7AL,7DL	1	1	1	1	1	1	1	0	1	1
1836	wsnp_Ex_c13953_21832185	[A/C]	A	C	3636	4A	13.8942	.	.	.	.	.	.	.	.	.	4A	0.662	19	.	.	.	.	.	.	4A	1.734	12	.	.	.	4A	8.043	26	.	.	.	4A	2BL,7AL,7DL	1	1	1	1	1	1	1	0	1	1
1837	wsnp_Ex_c13955_21833712	[T/C]	T	C	472	1A	124.513	1A	42.1635	1	.	.	.	.	.	.	.	.	.	.	.	.	1A	38.193	1	.	.	.	.	.	.	.	.	.	1A	161.506	53	1A	1AS,1DS	0	1	1	1	0	1	1	1	1	1
1838	wsnp_Ex_c1398_2676484	[T/C]	T	C	6213	6B	75.8029	6B	74.3624	17	6B	74.859	38	6B	63.635	25	6B	59.856	33	6B	4.901	25	.	.	.	.	.	.	6B	68.886	36	6B	68.485	19	6B	99.486	46	6B	6BS	1	1	1	1	1	1	1	1	1	1
1839	wsnp_Ex_c1398_2677127	[A/G]	A	G	6220	6B	78.0545	6B	75.87	17	6B	74.859	38	6B	66.599	25	6B	61.192	33	6B	4.901	25	.	.	.	.	.	.	6B	69.745	36	6B	68.485	19	6B	99.486	46	6B	6BS,6DS	1	1	1	1	1	1	1	1	1	1
1840	wsnp_Ex_c1398_2677882	[T/G]	T	G	6222	6B	78.3681	6B	76.3725	17	6B	74.859	38	.	.	.	6B	61.192	33	6B	4.901	25	.	.	.	.	.	.	6B	69.745	36	6B	68.485	19	6B	94.965	46	6B	6AS,6BS,6DS	1	1	1	1	1	1	1	1	1	1
1841	wsnp_Ex_c14_27570	[A/G]	A	G	709	1B	35.2914	.	.	.	.	.	.	.	.	.	1B	74.049	2	1B	76.028	4	.	.	.	1B	92.687	2	.	.	.	.	.	.	.	.	.	1B	1BS	1	1	0	1	1	1	1	1	1	1
1842	wsnp_Ex_c14009_21899923	[T/C]	T	C	6734	7A	71.1444	7A	106.781	19	.	.	.	.	.	.	.	.	.	.	.	.	.	.	.	.	.	.	.	.	.	.	.	.	7A	75.652	45	7A	7AL	1	1	1	1	1	1	1	1	1	1
1843	wsnp_Ex_c14010_21901313	[A/C]	A	C	4510	5A	121.512	5A	140.055	13	.	.	.	.	.	.	.	.	.	5A	53.109	19	.	.	.	.	.	.	.	.	.	5A	86.747	25	5A	160.615	41	5A	.	1	1	1	1	1	1	1	1	1	1
1844	wsnp_Ex_c1402_2685628	[A/G]	A	G	.	.	.	.	.	.	.	.	.	.	.	.	.	.	.	.	.	.	.	.	.	.	.	.	.	.	.	.	.	.	.	.	.	.	.	1	1	1	1	1	1	1	1	1	1
1845	wsnp_Ex_c1402_2686072	[T/C]	T	C	6652	7A	42.4791	7A	136.299	19	.	.	.	7A	234.126	29	.	.	.	7A	53.316	29	.	.	.	7A	128.985	24	7A	137.431	32	7A	68.025	36	7A	24.191	45	7A	7AL,7BL,7DL	1	1	1	1	1	1	1	1	1	1
1846	wsnp_Ex_c14026_21924297	[T/C]	T	C	4078	4B	39.1888	4B	47.9397	11	.	.	.	.	.	.	.	.	.	.	.	.	.	.	.	.	.	.	4B	42.826	42	.	.	.	4B	47.454	39	4B	4DL	1	1	1	1	1	1	1	1	1	1
1847	wsnp_Ex_c14027_21925404	[T/C]	T	C	3606	3D3	16.8054	3D	6.64364	9	.	.	.	.	.	.	.	.	.	.	.	.	.	.	.	.	.	.	.	.	.	3D	2.289	21	.	.	.	3D	3DS,4AS	1	1	1	1	1	1	1	1	1	1
1848	wsnp_Ex_c14027_21925629	[A/G]	A	G	3582	3D3	11.4142	3D	4.13105	9	.	.	.	3D	1.514	16	.	.	.	.	.	.	.	.	.	.	.	.	.	.	.	.	.	.	.	.	.	3D	3AS,3BS,3DS,4AS,4AL	1	1	1	1	1	1	1	1	1	1
1849	wsnp_Ex_c14031_21934285	[T/C]	T	C	6019	6B	27.7785	.	.	.	.	.	.	.	.	.	.	.	.	.	.	.	6B	24.119	34	.	.	.	.	.	.	6B	34.952	19	.	.	.	6B	6BL,6DS	1	1	1	1	1	1	1	1	1	1
1850	wsnp_Ex_c14031_21934322	[T/G]	T	G	6020	6B	27.7785	.	.	.	.	.	.	.	.	.	.	.	.	.	.	.	6B	24.119	34	.	.	.	.	.	.	6B	34.952	19	.	.	.	6B	6BL,6DS	1	1	1	1	1	1	1	1	1	1
1851	wsnp_Ex_c14031_21934513	[A/G]	A	G	6021	6B	27.7785	.	.	.	.	.	.	.	.	.	.	.	.	.	.	.	6B	24.119	34	.	.	.	6B	95.347	36	6B	34.952	19	.	.	.	6B	6BL,6DS,6DL	1	1	1	1	1	1	1	1	1	1
1852	wsnp_Ex_c14036_21940011	[T/C]	T	C	.	.	.	.	.	.	.	.	.	.	.	.	.	.	.	.	.	.	.	.	.	.	.	.	.	.	.	.	.	.	.	.	.	.	2DS	1	1	1	1	1	1	1	1	0	1
1853	wsnp_Ex_c14068_21974531	[T/G]	T	G	.	.	.	.	.	.	.	.	.	.	.	.	.	.	.	.	.	.	.	.	.	.	.	.	.	.	.	.	.	.	.	.	.	.	3BS,3DS,4AL,4BS,4DS	1	1	1	1	1	1	1	1	1	1
1854	wsnp_Ex_c1408_2704613	[A/G]	A	G	2434	2D	6.45197	.	.	.	2D	0	16	2D	112.709	9	.	.	.	2D	1.351	11	.	.	.	.	.	.	.	.	.	.	.	.	2D	0	73	2D	2DL,5DL,6AL,6BS	1	1	1	1	1	1	1	1	1	0
1855	wsnp_Ex_c1408_2704736	[A/G]	A	G	2435	2D	6.45197	.	.	.	2D	0.535	16	2D	112.709	9	.	.	.	2D	1.351	11	.	.	.	2D	1.822	7	.	.	.	4A	2.725	26	2D	0	73	2D,4A	2BL,2DL,6AL,6BS	1	1	1	1	1	1	1	0	1	0
1856	wsnp_Ex_c14087_21997101	[A/G]	A	G	5785	6A	115.764	.	.	.	.	.	.	6A	72.942	24	6A	0	30	6A	61.92	24	6A	47.694	33	6A	92.093	20	6A	0	43	.	.	.	.	.	.	6A	4AL,6AS	1	1	1	1	1	1	1	1	1	1
1857	wsnp_Ex_c14101_22012676	[T/C]	T	C	6291	6B	84.8283	6B	83.9464	17	6B	80.887	38	6B	63.635	25	6B	49.517	33	6B	6.617	25	6B	34.498	34	.	.	.	6B	68.886	36	6B	76.081	19	.	.	.	6B	6AS,6BS,6DS	1	1	1	1	1	1	1	1	1	1
1858	wsnp_Ex_c14107_22021215	[A/G]	A	G	2481	2D	105.246	2D	16.742	6	.	.	.	2D	39.148	9	.	.	.	2D	40.449	10	.	.	.	.	.	.	2D	13.667	53	2D	23.258	48	.	.	.	2D	2DL	1	1	1	1	1	1	1	1	1	0
1859	wsnp_Ex_c1412_2711077	[A/G]	A	G	.	.	.	.	.	.	1B	17.127	4	1B	40.699	4	.	.	.	1B	74.494	4	1B	30.903	2	1B	59.107	2	1B	36.767	44	1B	121.627	24	.	.	.	1B	1BS	1	1	0	1	1	1	1	1	1	1
1860	wsnp_Ex_c14137_22064017	[T/C]	T	C	4751	5A	193.036	.	.	.	.	.	.	.	.	.	.	.	.	.	.	.	.	.	.	5A	138.886	16	.	.	.	.	.	.	.	.	.	5A	5AL,5BL,5DL	1	1	1	1	1	1	1	1	1	1
1861	wsnp_Ex_c14138_22066009	[T/C]	T	C	4209	4B	99.9827	4B	106.23	11	.	.	.	.	.	.	.	.	.	.	.	.	.	.	.	4B	76.145	14	.	.	.	.	.	.	.	.	.	4B	3BS,3DS,4BS	1	1	1	1	1	1	1	1	1	1
1862	wsnp_Ex_c14144_22073749	[T/C]	T	C	3075	3B	23.5795	.	.	.	.	.	.	.	.	.	.	.	.	.	.	.	3B	5.548	17	.	.	.	.	.	.	.	.	.	.	.	.	3B	2AS,3BL	1	1	1	1	1	1	0	1	1	1
1863	wsnp_Ex_c14147_22077948	[T/C]	T	C	3173	3B	69.6109	3B	56.2616	8	.	.	.	.	.	.	.	.	.	3B	24.52	13	.	.	.	3B	111.974	9	3B	72.517	33	3B	144.057	38	3B	49.569	56	3B	3AL,3DL,4AL	1	1	1	1	1	1	1	1	1	1
1864	wsnp_Ex_c14153_22085438	[T/C]	T	C	.	.	.	.	.	.	.	.	.	.	.	.	.	.	.	.	.	.	.	.	.	.	.	.	.	.	.	.	.	.	.	.	.	.	2AS,2DS	1	1	1	1	1	1	0	1	0	1
1865	wsnp_Ex_c14156_22088409	[A/G]	A	G	5950	6A	214.388	6A	219.049	16	.	.	.	.	.	.	.	.	.	6D	0.219	28	6A	103.061	33	6A	1.964	20	6A	0	48	.	.	.	.	.	.	6A,6D	6AS,6BS,6DS	1	1	1	1	1	1	1	1	1	1
1866	wsnp_Ex_c14156_22088518	[T/C]	T	C	5958	6A	216.086	.	.	.	.	.	.	.	.	.	.	.	.	.	.	.	6A	103.061	33	6A	1.117	20	.	.	.	.	.	.	.	.	.	6A	6AS,6BS	1	1	1	1	1	1	1	1	1	1
1867	wsnp_Ex_c14156_22088738	[A/G]	A	G	5965	6A	217.699	.	.	.	6A	83.274	37	.	.	.	.	.	.	.	.	.	.	.	.	.	.	.	.	.	.	.	.	.	.	.	.	6A	6AS,6DS	1	1	1	1	1	1	1	1	1	1
1868	wsnp_Ex_c14156_22088799	[T/C]	T	C	5966	6A	217.699	.	.	.	6A	83.274	37	.	.	.	.	.	.	.	.	.	.	.	.	.	.	.	.	.	.	.	.	.	.	.	.	6A	6AS,6BS	1	1	1	1	1	1	1	1	1	1
1869	wsnp_Ex_c14162_22093694	[T/C]	T	C	1776	2B	69.715	.	.	.	3B	54.474	20	.	.	.	.	.	.	.	.	.	.	.	.	2B	88.052	5	.	.	.	2B	156.293	28	2B	170.86	40	2B,3B	1DL,3BS	1	1	1	1	1	0	1	1	1	1
1870	wsnp_Ex_c14172_22104887	[A/G]	A	G	891	1B	76.5085	.	.	.	.	.	.	.	.	.	1D	64.117	4	1B	67.23	4	.	.	.	.	.	.	.	.	.	1B	103.04	24	.	.	.	1B,1D	1BS,1DS	1	1	0	1	0	1	1	1	1	1
1871	wsnp_Ex_c14173_22107343	[T/C]	T	C	6765	7A	80.2904	7A	104.268	19	.	.	.	7A	179.18	29	.	.	.	7A	77.003	29	7A	32.121	40	.	.	.	.	.	.	7A	17.75	36	.	.	.	7A	7AL,7DL	1	1	1	1	1	1	1	1	1	1
1872	wsnp_Ex_c14182_22122844	[A/G]	A	G	5459	5D1cult	50.0816	5D	122.351	15	.	.	.	.	.	.	.	.	.	.	.	.	.	.	.	.	.	.	.	.	.	.	.	.	5D	5.347	57	5D	5BL,7AS	1	1	1	1	1	1	1	1	1	1
1873	wsnp_Ex_c14192_22135125	[T/C]	T	C	5632	6A	86.4681	.	.	.	6A	49.392	36	6A	84.367	24	.	.	.	6A	53.399	24	.	.	.	.	.	.	.	.	.	.	.	.	.	.	.	6A	6AL	1	1	1	1	1	1	1	1	1	1
1874	wsnp_Ex_c14192_22135363	[T/C]	T	C	5633	6A	86.4681	.	.	.	6A	49.392	36	6A	84.367	24	.	.	.	6A	53.399	24	.	.	.	.	.	.	.	.	.	.	.	.	.	.	.	6A	3BL,6AL	1	1	1	1	1	1	1	1	1	1
1875	wsnp_Ex_c14192_22135384	[A/G]	A	G	5634	6A	86.4681	.	.	.	6A	49.392	36	6A	84.367	24	.	.	.	6A	53.399	24	.	.	.	.	.	.	.	.	.	.	.	.	.	.	.	6A	6AL,6DL	1	1	1	1	1	1	1	1	1	1
1876	wsnp_Ex_c14198_22140588	[A/G]	A	G	.	.	.	.	.	.	.	.	.	.	.	.	.	.	.	.	.	.	1D	65.854	4	.	.	.	.	.	.	.	.	.	.	.	.	1D	1AS,1DS	0	1	1	1	0	1	1	1	1	1
1877	wsnp_Ex_c14202_22144844	[A/G]	A	G	2937	3A	123.088	3A	51.4848	7	3A	119.709	18	.	.	.	.	.	.	3A	72.487	12	.	.	.	3A	116.609	8	.	.	.	.	.	.	3A	76.493	50	3A	3DS	1	1	1	1	1	1	1	1	1	1
1878	wsnp_Ex_c14202_22145136	[A/G]	A	G	2942	3A	123.088	.	.	.	3A	119.709	18	.	.	.	3A	8.714	13	3A	72.487	12	3A	69.373	12	3A	116.609	8	.	.	.	.	.	.	3A	75.55	50	3A	2AS,3AS,3BS	1	1	1	1	1	1	0	1	1	1
1879	wsnp_Ex_c14202_22145805	[A/C]	A	C	2938	3A	123.088	3A	51.4848	7	3A	119.709	18	.	.	.	.	.	.	3A	72.487	12	.	.	.	3A	116.609	8	.	.	.	.	.	.	3A	76.493	50	3A	3AS	1	1	1	1	1	1	1	1	1	1
1880	wsnp_Ex_c14219_22169892	[T/C]	T	C	6616	7A	10.641	7A	188.327	19	.	.	.	7A	19.823	30	.	.	.	.	.	.	7A	2.788	41	7A	183.991	24	.	.	16	7A	140.896	36	7A	7.775	65	4A,7A	7AL	1	1	1	1	1	1	1	1	1	1
1881	wsnp_Ex_c14248_22204549	[A/G]	A	G	7212	7B	51.3067	.	.	.	7B	20.03	46	.	.	.	7B	30.362	38	.	.	.	.	.	.	7B	90.227	26	.	.	.	.	.	.	.	.	.	7B	7AL,7BL	1	1	1	1	1	1	1	1	1	1
1882	wsnp_Ex_c1427_2736441	[A/G]	A	G	75	1A	51.1247	.	.	.	.	.	.	1A	44.021	1	.	.	.	.	.	.	.	.	.	.	.	.	.	.	.	.	.	.	1A	41.399	53	1A	1AS,1BS,7BS	0	1	0	1	1	1	1	1	1	1
1883	wsnp_Ex_c14273_22230844	[T/C]	T	C	638	1B	18.1235	1B	5.0613	2	.	.	.	1B	23.653	4	1B	18.415	3	1B	88.071	4	1B	38.796	2	.	.	.	1B	0	41	1B	158.293	24	.	.	.	1B	1BS,3BL	1	1	0	1	1	1	1	1	1	1
1884	wsnp_Ex_c1429_2744367	[A/G]	A	G	711	1B	35.5094	.	.	.	.	.	.	1B	22.213	4	.	.	.	1B	76.028	4	.	.	.	.	.	.	.	.	.	.	.	.	.	.	.	1B	1DS	1	1	1	1	0	1	1	1	1	1
1885	wsnp_Ex_c1429_2745237	[T/C]	T	C	692	1B	33.3931	.	.	.	.	.	.	1B	19.946	4	.	.	.	1B	76.028	4	.	.	.	1B	92.687	2	.	.	.	.	.	.	.	.	.	1B	.	1	1	1	1	1	1	1	1	1	1
1886	wsnp_Ex_c14321_22290028	[A/G]	A	G	3240	3B	80.9229	.	.	.	.	.	.	3B	94.291	14	.	.	.	3B	21.705	13	.	.	.	.	.	.	.	.	.	3B	139.759	38	3A/3B	0	7	3A,3B	3BL,3DL	1	1	1	1	1	1	1	1	1	1
1887	wsnp_Ex_c14340_22315611	[A/G]	A	G	2716	3A	62.4934	3A	83.5643	7	.	.	.	.	.	.	.	.	.	.	.	.	.	.	.	3A	86.915	8	.	.	.	.	.	.	.	.	.	3A	3AS,3DS,4AS	1	1	1	1	1	1	1	1	1	1
1888	wsnp_Ex_c14361_22341570	[A/G]	A	G	297	1A	73.7397	1B	1.51265	2	1A	35.333	1	.	.	.	1B	14.842	3	.	.	.	.	.	.	1A	113.76	1	.	.	.	.	.	.	1A	45.457	53	1A,1B	1AS	0	1	1	1	1	1	1	1	1	1
1889	wsnp_Ex_c1440_2764269	[A/G]	A	G	887	1B	76.3674	1B	66.6682	2	.	.	.	1B	33.523	4	.	.	.	.	.	.	.	.	.	.	.	.	.	.	.	.	.	.	.	.	.	1B	1AS,1BS,1DS	0	1	0	1	0	1	1	1	1	1
1890	wsnp_Ex_c1440_2764867	[T/C]	T	C	888	1B	76.3674	1B	66.6682	2	.	.	.	1B	33.523	4	.	.	.	.	.	.	.	.	.	.	.	.	.	.	.	.	.	.	.	.	.	1B	1BS,1DS	1	1	0	1	0	1	1	1	1	1
1891	wsnp_Ex_c14400_22381382	[A/C]	A	C	2943	3A	123.088	.	.	.	3A	119.709	18	.	.	.	3A	8.714	13	3A	72.487	12	3A	69.373	12	3A	116.609	8	.	.	.	.	.	.	3A	75.55	50	3A	2AS,3AS,3BS	1	1	1	1	1	1	0	1	1	1
1892	wsnp_Ex_c14400_22381548	[A/G]	A	G	2944	3A	123.088	.	.	.	3A	119.709	18	.	.	.	3A	8.714	13	3A	72.487	12	3A	69.373	12	3A	116.609	8	.	.	.	.	.	.	3A	75.55	50	3A	2AS,3AS,3BS	1	1	1	1	1	1	0	1	1	1
1893	wsnp_Ex_c14401_22382205	[A/C]	A	C	.	.	.	.	.	.	.	.	.	.	.	.	.	.	.	.	.	.	.	.	.	.	.	.	.	.	.	.	.	.	.	.	.	.	4BS,4DL	1	1	1	1	1	1	1	1	1	1
1894	wsnp_Ex_c14420_22402673	[A/G]	A	G	2720	3A	63.7227	.	.	.	3A	73.11	18	.	.	.	.	.	.	.	.	.	3A	53.728	12	.	.	.	.	.	.	.	.	.	.	.	.	3A	.	1	1	1	1	1	1	1	1	1	1
1895	wsnp_Ex_c14439_22424715	[A/G]	A	G	5849	6A	167.69	6A	161.003	16	.	.	.	6D	7.777	26	.	.	.	.	.	.	.	.	.	.	.	.	6A	2.085	54	.	.	.	6A	0	62	6A,6D	6BL	1	1	1	1	1	1	1	1	1	1
1896	wsnp_Ex_c14439_22426200	[T/C]	T	C	5855	6A	173.299	6A	173.17	16	.	.	.	6D	7.777	26	.	.	.	6D	0	27	6D	4.586	36	.	.	.	6A	2.085	54	.	.	.	6A	1.593	62	6A,6D	6AL,6BL,6DL	1	1	1	1	1	1	1	1	1	1
1897	wsnp_Ex_c1446_2775275	[T/G]	T	G	7030	7A	170.354	.	.	.	.	.	.	.	.	.	7A	18.057	37	7A	144.141	29	7B	29.28	44	.	.	.	7B	18.512	39	7B	24.082	20	.	.	.	7A,7B	.	1	1	1	1	1	1	1	1	1	1
1898	wsnp_Ex_c14462_22457559	[A/G]	A	G	3258	3B	84.1871	.	.	.	.	.	.	.	.	.	3B	34.491	15	.	.	.	.	.	.	.	.	.	3B	59.653	33	.	.	.	.	.	.	3B	3BS	1	1	1	1	1	1	1	1	1	1
1899	wsnp_Ex_c14473_22473602	[A/G]	A	G	6046	6B	36.3209	.	.	.	.	.	.	.	.	.	6B	68.814	33	.	.	.	.	.	.	.	.	.	.	.	.	.	.	.	.	.	.	6B	6AL,6BL	1	1	1	1	1	1	1	1	1	1
1900	wsnp_Ex_c14478_22481430	[A/C]	A	C	4038	4A	198.844	.	.	.	.	.	.	.	.	.	.	.	.	4A	1.114	16	.	.	.	.	.	.	.	.	.	.	.	.	.	.	.	4A	4AL	1	1	1	1	1	1	1	1	1	1
1901	wsnp_Ex_c14481_22485922	[A/C]	A	C	6005	6B	14.5447	6B	7.1394	17	.	.	.	.	.	.	.	.	.	.	.	.	.	.	.	6B	16.002	21	.	.	.	.	.	.	.	.	.	6B	6AL,6BL,6DS	1	1	1	1	1	1	1	1	1	1
1902	wsnp_Ex_c145_285194	[T/C]	T	C	7491	7D3	2.85	.	.	.	.	.	.	.	.	.	.	.	.	7D	24.392	32	7D	32.289	46	.	.	.	.	.	.	.	.	.	.	.	.	7D	7DS	1	1	1	1	1	1	1	1	1	1
1903	wsnp_Ex_c14502_22512364	[T/C]	T	C	5635	6A	86.4681	.	.	.	6A	49.392	36	6A	84.367	24	.	.	.	6A	53.399	24	.	.	.	.	.	.	.	.	.	.	.	.	.	.	.	6A	3BL,6AL,6BL,6DL	1	1	1	1	1	1	1	1	1	1
1904	wsnp_Ex_c14529_22547438	[A/C]	A	C	3905	4A	151.321	4A	63.5217	10	.	.	.	.	.	.	.	.	.	.	.	.	.	.	.	4A	116.976	12	.	.	.	4A	69.312	34	.	.	.	4A	4AL	1	1	1	1	1	1	1	1	1	1
1905	wsnp_Ex_c14530_22548314	[T/C]	T	C	6068	6B	38.1962	6B	37.0209	17	6B	55.853	38	.	.	.	6B	65.357	33	6B	0.215	25	.	.	.	.	.	.	6B	76.32	36	6B	55.316	19	6B	128.486	46	6B	6BL,6DL	1	1	1	1	1	1	1	1	1	1
1906	wsnp_Ex_c14530_22548417	[A/G]	A	G	6071	6B	39.068	6B	38.5285	17	.	.	.	6B	71.752	25	.	.	.	6B	0.215	25	.	.	.	6B	55.356	21	.	.	.	6B	55.316	19	6B	129.347	46	6B	6AL	1	1	1	1	1	1	1	1	1	1
1907	wsnp_Ex_c14530_22549132	[A/G]	A	G	6072	6B	39.068	6B	38.5285	17	.	.	.	6B	71.752	25	.	.	.	6B	0.215	25	.	.	.	6B	55.356	21	.	.	.	6B	55.316	19	6B	129.347	46	6B	6AL,6BL	1	1	1	1	1	1	1	1	1	1
1908	wsnp_Ex_c14549_22577209	[T/C]	T	C	5274	5B	168.741	5B	168.453	14	.	.	.	.	.	.	.	.	.	5B	140.159	21	.	.	.	.	.	.	5B	35.118	26	.	.	.	5B	6.068	44	5B	5AL,5BL,5DL	1	1	1	1	1	1	1	1	1	1
1909	wsnp_Ex_c14551_22578987	[A/G]	A	G	3259	3B	84.1871	.	.	.	3B	51.753	20	.	.	.	3B	34.491	15	.	.	.	.	.	.	.	.	.	3B	59.653	33	.	.	.	.	.	.	3B	3BS,4AS	1	1	1	1	1	1	1	1	1	1
1910	wsnp_Ex_c1457_2794331	[T/G]	T	G	4117	4B	65.8223	.	.	.	.	.	.	.	.	.	.	.	.	4B	41.235	17	.	.	.	4B	52.672	14	4B	53.981	42	4B	60.062	41	.	.	.	4B	4AL,4BS,4DS	1	1	1	1	1	1	1	1	1	1
1911	wsnp_Ex_c14586_22625563	[A/G]	A	G	5721	6A	90.2018	6B	76.3725	17	6B	74.964	38	.	.	.	6B	61.711	33	6B	4.901	25	.	.	.	6A	105.243	20	.	.	.	6B	65.345	19	6B	99.486	46	6A,6B	4AL,6BL,6DL	1	1	1	1	1	1	1	1	1	1
1912	wsnp_Ex_c1459_2797709	[A/G]	A	G	1901	2B	114.313	2B	113.964	5	2B	37.006	11	2B	109.009	8	.	.	.	.	.	.	.	.	.	2B	81.812	5	.	.	.	2B	133.84	28	2B	131.815	40	2B	2BL,2DL	1	1	1	1	1	1	1	0	1	0
1913	wsnp_Ex_c1459_2798680	[T/C]	T	C	.	.	.	.	.	.	.	.	.	.	.	.	.	.	.	.	.	.	.	.	.	.	.	.	.	.	.	.	.	.	.	.	.	.	1BS,1BL,2BL	1	1	0	0	1	1	1	0	1	1
1914	wsnp_Ex_c14595_22634031	[T/C]	T	C	1867	2B	110.847	.	.	.	.	.	.	.	.	.	.	.	.	2B	63.966	9	.	.	.	.	.	.	.	.	.	2B	141.406	28	.	.	.	2B	2BL,2DL	1	1	1	1	1	1	1	0	1	0
1915	wsnp_Ex_c1462_2803179	[A/C]	A	C	5218	5B	167.645	5B	167.95	14	.	.	.	.	.	.	.	.	.	5B	139.95	21	.	.	.	.	.	.	5B	45.74	26	.	.	.	5B	3.285	44	5B	6DL	1	1	1	1	1	1	1	1	1	1
1916	wsnp_Ex_c14622_22670594	[A/C]	A	C	2686	3A	56.7364	.	.	.	.	.	.	.	.	.	.	.	.	3A	99.188	12	.	.	.	.	.	.	3A	74.567	27	.	.	.	.	.	.	3A	3AL	1	1	1	1	1	1	1	1	1	1
1917	wsnp_Ex_c14639_22695091	[T/G]	T	G	1614	2A	209.882	.	.	.	.	.	.	.	.	.	.	.	.	.	.	.	.	.	.	2A	161.166	4	.	.	.	.	.	.	2A	196.624	42	2A	2AS,2DS,4AL	1	1	1	1	1	1	0	1	0	1
1918	wsnp_Ex_c1464_2805544	[A/C]	A	C	.	.	.	.	.	.	.	.	.	.	.	.	.	.	.	.	.	.	.	.	.	.	.	.	.	.	.	.	.	.	.	.	.	.	2BL,2DL,4AL,6AL	1	1	1	1	1	1	1	0	1	0
1919	wsnp_Ex_c14641_22698595	[A/G]	A	G	3884	4A	150.008	4A	65.0293	10	.	.	.	.	.	.	4A	72.728	17	.	.	.	.	.	.	4A	116.976	12	.	.	.	4A	68.312	34	.	.	.	4A	4AL,4BS,4DS	1	1	1	1	1	1	1	1	1	1
1920	wsnp_Ex_c14654_22713386	[A/G]	A	G	6606	7A	8.1929	.	.	.	.	.	.	.	.	.	.	.	.	7A	1.481	29	.	.	.	.	.	.	7A	9.51	30	.	.	.	.	.	.	7A	2BL,5DL	1	1	1	1	1	1	1	0	1	1
1921	wsnp_Ex_c14654_22713620	[T/C]	T	C	6605	7A	8.1929	.	.	.	.	.	.	.	.	.	.	.	.	7A	1.481	29	.	.	.	.	.	.	.	.	.	.	.	.	.	.	.	7A	5DL,7AL,7DL	1	1	1	1	1	1	1	1	1	1
1922	wsnp_Ex_c14681_22747500	[T/G]	T	G	2743	3A	71.8896	3A	94.6871	7	3A	82.159	18	.	.	.	.	.	.	3A	96.834	12	3A	54.293	12	3A	88.063	8	3A	79.589	27	3A	62.052	33	3A	127.794	50	3A	3AS	1	1	1	1	1	1	1	1	1	1
1923	wsnp_Ex_c14687_22759306	[T/G]	T	G	4107	4B	64.4978	.	.	.	4B	20.059	25	.	.	.	4B	10.345	20	4B	40.279	17	.	.	.	.	.	.	.	.	.	.	.	.	4B	63.562	39	4B	4BS	1	1	1	1	1	1	1	1	1	1
1924	wsnp_Ex_c14691_22763171	[A/C]	A	C	6512	6D1	7.78787	6D	13.0608	18	.	.	.	.	.	.	.	.	.	.	.	.	6D	0	37	.	.	.	.	.	.	6D	10.344	47	.	.	.	6D	.	1	1	1	1	1	1	1	1	1	1
1925	wsnp_Ex_c14691_22763609	[A/G]	A	G	6513	6D1	7.78787	6D	13.0608	18	.	.	.	.	.	.	.	.	.	.	.	.	6D	0	37	.	.	.	.	.	.	6D	10.344	47	.	.	.	6D	6AS,6BS,6DS	1	1	1	1	1	1	1	1	1	1
1926	wsnp_Ex_c14691_22763753	[A/G]	A	G	6514	6D1	7.78787	6D	13.0608	18	.	.	.	.	.	.	.	.	.	.	.	.	6D	0	37	.	.	.	.	.	.	6D	10.344	47	.	.	.	6D	6AS,6BS,6DS	1	1	1	1	1	1	1	1	1	1
1927	wsnp_Ex_c14691_22765150	[T/C]	T	C	6515	6D1	7.78787	6D	13.0608	18	.	.	.	.	.	.	.	.	.	.	.	.	6D	0	37	.	.	.	.	.	.	6D	10.344	47	.	.	.	6D	6AS,6BS,6DS	1	1	1	1	1	1	1	1	1	1
1928	wsnp_Ex_c14692_22766127	[T/G]	T	G	5602	6A	76.3818	.	.	.	.	.	.	6A	82.696	24	.	.	.	6A	52.734	24	.	.	.	6A	113.106	20	.	.	.	.	.	.	.	.	.	6A	4AL,6AL,6BL,6DL	1	1	1	1	1	1	1	1	1	1
1929	wsnp_Ex_c14711_22788263	[A/G]	A	G	1726	2B	43.994	2B	51.6354	5	.	.	.	.	.	.	2B	31.632	7	2B	35.643	9	.	.	.	2B	119.282	5	.	.	.	2B	197.456	28	.	.	.	2B	2BL,4AL,6AL,6BS	1	1	1	1	1	1	1	0	1	1
1930	wsnp_Ex_c14711_22788586	[A/G]	A	G	1727	2B	43.994	2B	51.6354	5	.	.	.	.	.	.	2B	31.632	7	2B	35.643	9	.	.	.	2B	119.282	5	.	.	.	2B	197.456	28	.	.	.	2B	2BL,2DL,4AL,6AL,6BS	1	1	1	1	1	1	1	0	1	0
1931	wsnp_Ex_c14711_22789762	[T/G]	T	G	1733	2B	45.9435	2B	54.1582	5	.	.	.	.	.	.	2B	31.632	7	.	.	.	.	.	.	.	.	.	.	.	.	.	.	.	2B	3.909	70	2B	2BL,6AL,6BS	1	1	1	1	1	1	1	0	1	1
1932	wsnp_Ex_c14717_22800771	[T/C]	T	C	1423	2A	88.833	2A	177.381	4	.	.	.	.	.	.	.	.	.	2A	48.881	7	2A	72.835	5	.	.	.	.	.	.	3A	8.859	33	.	.	.	2A,3A	2AS,3AL	1	1	1	1	1	1	0	1	1	1
1933	wsnp_Ex_c14733_22819350	[A/G]	A	G	101	1A	57.2996	1A	105.356	1	.	.	.	1A	39.527	1	.	.	.	.	.	.	.	.	.	1A	122.801	1	.	.	.	.	.	.	.	.	.	1A	1AL,IBL	1	0	1	0	1	1	1	1	1	1
1934	wsnp_Ex_c14733_22819625	[A/G]	A	G	99	1A	57.2996	1A	105.356	1	.	.	.	1A	39.527	1	.	.	.	.	.	.	.	.	.	1A	129.159	1	.	.	.	.	.	.	.	.	.	1A	1AL,IBL,1DL	1	0	1	0	1	0	1	1	1	1
1935	wsnp_Ex_c14735_22823373	[A/G]	A	G	2045	2B	145.56	2B	158.283	5	.	.	.	.	.	.	.	.	.	.	.	.	.	.	.	2B	79.488	5	.	.	.	2B	121.272	28	.	.	.	2B	2AS,2DS	1	1	1	1	1	1	0	1	0	1
1936	wsnp_Ex_c14760_22866280	[A/G]	A	G	1373	2A	85.521	2A	182.913	4	.	.	.	.	.	.	.	.	.	2A	48.881	7	2A	72.835	5	.	.	.	.	.	.	.	.	.	.	.	.	2A	2BL,2DL	1	1	1	1	1	1	1	0	1	0
1937	wsnp_Ex_c14760_22866930	[A/C]	A	C	1345	2A	85.521	2B	102.226	5	.	.	.	.	.	.	.	.	.	2A	48.881	7	2A	72.835	5	.	.	.	.	.	.	.	.	.	.	.	.	2A	2BL,2DL	1	1	1	1	1	1	1	0	1	0
1938	wsnp_Ex_c14771_22883575	[T/C]	T	C	1935	2B	125.887	.	.	.	.	.	.	2B	109.009	8	.	.	.	2B	65.25	9	2B	46.233	8	2B	81.812	5	.	.	.	2B	133.84	28	2B	128.404	40	2B	.	1	1	1	1	1	1	1	1	1	1
1939	wsnp_Ex_c14779_22892053	[T/C]	T	C	2431	2D	0	.	.	.	.	.	.	2D	118.088	9	.	.	.	.	.	.	.	.	.	.	.	.	.	.	.	.	.	.	2D	3.889	73	2D	2BL,2DL,6AL,6BS	1	1	1	1	1	1	1	0	1	0
1940	wsnp_Ex_c14793_22908140	[A/C]	A	C	3858	4A	145.429	4A	70.0698	10	.	.	.	4A	144.489	17	.	.	.	.	.	.	.	.	.	4A	115.262	12	.	.	.	4A	66.318	34	.	.	.	4A	1AL,1BS	1	0	0	1	1	1	1	1	1	1
1941	wsnp_Ex_c14793_22908184	[T/C]	T	C	3857	4A	144.992	4A	70.5723	10	.	.	.	4A	144.489	17	.	.	.	.	.	.	.	.	.	4A	115.262	12	.	.	.	4A	66.318	34	.	.	.	4A	1AL	1	0	1	1	1	1	1	1	1	1
1942	wsnp_Ex_c1481_2831499	[A/G]	A	G	4333	5A	38.3528	.	.	.	.	.	.	.	.	.	.	.	.	.	.	.	.	.	.	5A	41.942	16	.	.	.	5A	70.555	32	.	.	.	5A	4AL	1	1	1	1	1	1	1	1	1	1
1943	wsnp_Ex_c14812_22928900	[T/C]	T	C	4617	5A	146.358	.	.	.	.	.	.	5A	62.976	20	5A	42.948	24	.	.	.	.	.	.	5A	135.92	16	.	.	.	.	.	.	.	.	.	5A	.	1	1	1	1	1	1	1	1	1	1
1944	wsnp_Ex_c1482_2834254	[T/G]	T	G	6916	7A	102.48	7A	77.6668	19	7A	27.448	41	7A	174.486	29	.	.	.	.	.	.	7A	35.307	40	7A	93.724	24	7A	90.376	32	.	.	.	.	.	.	7A	7AS	1	1	1	1	1	1	1	1	1	1
1945	wsnp_Ex_c1482_2835474	[T/C]	T	C	6915	7A	102.48	7A	77.6668	19	7A	27.448	41	7A	173.287	29	.	.	.	.	.	.	7A	35.307	40	7A	93.724	24	7A	90.376	32	.	.	.	7A	88.478	45	7A	1BS,7AS,7DS	1	1	0	1	1	1	1	1	1	1
1946	wsnp_Ex_c1482_2835665	[T/C]	T	C	6890	7A	100.515	7A	80.6819	19	7A	27.448	41	7A	173.287	29	.	.	.	.	.	.	7A	35.307	40	7A	93.724	24	7A	90.376	32	.	.	.	7A	88.478	45	7A	7AS	1	1	1	1	1	1	1	1	1	1
1947	wsnp_Ex_c14832_22953512	[T/G]	T	G	751	1B	40.4219	.	.	.	1B	0	4	1B	23.372	4	.	.	.	.	.	.	.	.	.	.	.	.	.	.	.	.	.	.	.	.	.	1B	1BL,1DL,4BS	1	1	1	0	1	0	1	1	1	1
1948	wsnp_Ex_c14832_22953585	[A/C]	A	C	.	.	.	.	.	.	.	.	.	.	.	.	.	.	.	.	.	.	.	.	.	.	.	.	.	.	.	.	.	.	1B	40.619	38	1B	1BS,1BL	1	1	0	0	1	1	1	1	1	1
1949	wsnp_Ex_c14832_22953906	[T/C]	T	C	645	1B	22.9333	.	.	.	.	.	.	.	.	.	.	.	.	1B	82.464	4	1B	33.176	2	.	.	.	.	.	.	.	.	.	.	.	.	1B	1AL,IBL,1DL	1	0	1	0	1	0	1	1	1	1
1950	wsnp_Ex_c14839_22961659	[A/G]	A	G	4605	5A	142.28	5A	178.169	13	.	.	.	5A	70.298	20	5A	43.952	24	.	.	.	.	.	.	.	.	.	.	.	.	.	.	.	.	.	.	5A	.	1	1	1	1	1	1	1	1	1	1
1951	wsnp_Ex_c14839_22961666	[T/C]	T	C	4606	5A	142.28	5A	178.169	13	.	.	.	5A	70.298	20	5A	43.952	24	.	.	.	.	.	.	.	.	.	.	.	.	.	.	.	.	.	.	5A	.	1	1	1	1	1	1	1	1	1	1
1952	wsnp_Ex_c14866_22995097	[A/G]	A	G	229	1A	68.9783	1A	97.8133	1	1A	29.114	1	1A	44.021	1	.	.	.	.	.	.	.	.	.	1A	124.859	1	.	.	.	1A	26.893	23	.	.	.	1A	1AS,3AS	0	1	1	1	1	1	1	1	1	1
1953	wsnp_Ex_c14871_23001630	[A/G]	A	G	830	1B	61.0657	1B	52.5722	2	.	.	.	.	.	.	.	.	.	1B	71.251	4	.	.	.	.	.	.	.	.	.	1B	109.094	24	1B	22.623	38	1B	1AS,1BS,1DS	0	1	0	1	0	1	1	1	1	1
1954	wsnp_Ex_c14880_23012887	[T/C]	T	C	.	.	.	.	.	.	.	.	.	.	.	.	.	.	.	.	.	.	.	.	.	.	.	.	.	.	.	.	.	.	.	.	.	.	7AL,7BL,7DL	1	1	1	1	1	1	1	1	1	1
1955	wsnp_Ex_c14896_23029875	[A/G]	A	G	691	1B	32.8416	1B	2.51769	2	1B	17.127	4	.	.	.	.	.	.	.	.	.	.	.	.	1B	93.548	2	.	.	.	1B	120.168	24	1B	49.991	38	1B	1BL	1	1	1	0	1	1	1	1	1	1
1956	wsnp_Ex_c14897_23032260	[A/G]	A	G	.	.	.	.	.	.	.	.	.	.	.	.	.	.	.	.	.	.	.	.	.	.	.	.	.	.	.	.	.	.	.	.	.	.	4AL,6AL	1	1	1	1	1	1	1	1	1	1
1957	wsnp_Ex_c1493_2860766	[T/G]	T	G	629	1B	11.627	1B	2.01517	2	.	.	.	.	.	.	1B	15.847	3	.	.	.	.	.	.	.	.	.	.	.	.	.	.	.	1B	60.933	38	1B	5BL,5DL,7AL	1	1	1	1	1	1	1	1	1	1
1958	wsnp_Ex_c1493_2862065	[A/G]	A	G	554	1A	173.716	.	.	.	.	.	.	.	.	.	1B	14.842	3	1A	0.847	3	.	.	.	.	.	.	.	.	.	1A	1.333	22	.	.	.	1A,1B	5BL,5DL,7AL	1	1	1	1	1	1	1	1	1	1
1959	wsnp_Ex_c1495_2864718	[T/C]	T	C	840	1B	63.9323	.	.	.	.	.	.	.	.	.	.	.	.	1B	71.039	4	.	.	.	.	.	.	1B	55.71	44	1B	108.101	24	.	.	.	1B	1BS,7DL	1	1	0	1	1	1	1	1	1	1
1960	wsnp_Ex_c14953_23104041	[A/G]	A	G	1567	2A	183.086	2A	82.9399	4	.	.	.	.	.	.	2A	53.066	6	.	.	.	.	.	.	2A	130.911	4	.	.	.	.	.	.	2A	142.561	42	2A	2DS	1	1	1	1	1	1	1	1	0	1
1961	wsnp_Ex_c14962_23115336	[T/G]	T	G	.	.	.	.	.	.	.	.	.	.	.	.	.	.	.	.	.	.	.	.	.	.	.	.	4B	53.981	42	.	.	.	.	.	.	4B	3BS,3DS,4AL,4BS,4DS	1	1	1	1	1	1	1	1	1	1
1962	wsnp_Ex_c14975_23127669	[A/G]	A	G	5607	6A	78.6542	.	.	.	6A	49.957	36	6A	88.08	24	.	.	.	.	.	.	.	.	.	6A	112.534	20	.	.	.	6A	56.348	29	.	.	.	6A	4AL	1	1	1	1	1	1	1	1	1	1
1963	wsnp_Ex_c14979_23133600	[A/G]	A	G	7307	7B	83.8513	7B	98.8632	20	.	.	.	.	.	.	.	.	.	7B	73.213	31	.	.	.	7B	82.078	26	5B	40.08	26	7B	72.587	30	7B	57.705	47	5B,7B	4AL,5DL	1	1	1	1	1	1	1	1	1	1
1964	wsnp_Ex_c14979_23133851	[T/C]	T	C	7308	7B	83.8513	7B	98.8632	20	.	.	.	.	.	.	.	.	.	7B	73.213	31	.	.	.	7B	82.078	26	5B	40.08	26	7B	72.587	30	7B	57.705	47	5B,7B	4AL,5DL,7AS,7BS	1	1	1	1	1	1	1	1	1	1
1965	wsnp_Ex_c1498_2868339	[T/G]	T	G	5329	5B	182.037	.	.	.	5B	104.965	33	.	.	.	.	.	.	.	.	.	.	.	.	5B	46.941	17	5B	45.74	26	5B	68.8	27	.	.	.	5B	5BL,5DL	1	1	1	1	1	1	1	1	1	1
1966	wsnp_Ex_c14980_23134376	[A/C]	A	C	1372	2A	85.521	2A	182.913	4	.	.	.	.	.	.	.	.	.	2A	48.881	7	2A	72.835	5	.	.	.	.	.	.	.	.	.	.	.	.	2A	2DL	1	1	1	1	1	1	1	1	1	0
1967	wsnp_Ex_c14984_23137713	[T/C]	T	C	6486	6D1	0.874574	6D	1.52296	18	.	.	.	.	.	.	.	.	.	.	.	.	.	.	.	.	.	.	.	.	.	6D	0.994	47	.	.	.	6D	6DS	1	1	1	1	1	1	1	1	1	1
1968	wsnp_Ex_c1499_2868716	[A/G]	A	G	1324	2A	83.4127	2A	186.431	4	.	.	.	.	.	.	.	.	.	2A	48.881	7	2A	72.835	5	.	.	.	.	.	.	.	.	.	.	.	.	2A	.	1	1	1	1	1	1	1	1	1	1
1969	wsnp_Ex_c15000_23158167	[T/C]	T	C	3948	4A	159.21	.	.	.	.	.	.	4A	148.791	17	4A	76.046	17	.	.	.	.	.	.	4A	117.547	12	.	.	.	.	.	.	.	.	.	4A	4AL,4BS,4DS	1	1	1	1	1	1	1	1	1	1
1970	wsnp_Ex_c15006_23165707	[T/C]	T	C	.	.	.	.	.	.	.	.	.	.	.	.	.	.	.	.	.	.	.	.	.	.	.	.	.	.	.	.	.	.	.	.	.	.	1DL	1	1	1	1	1	0	1	1	1	1
1971	wsnp_Ex_c15021_23187360	[A/G]	A	G	7333	7B	98.2241	.	.	.	.	.	.	7B	57.677	31	.	.	.	.	.	.	.	.	.	7B	69.973	26	.	.	.	7B	100.235	30	.	.	.	7B	5DL,7BS	1	1	1	1	1	1	1	1	1	1
1972	wsnp_Ex_c15036_23203474	[T/C]	T	C	2670	3A	47.0785	3A	105.042	7	.	.	.	.	.	.	.	.	.	3A	99.842	12	3A	52.579	12	.	.	.	3A	70.163	27	.	.	.	.	.	.	3A	3AL,3DL	1	1	1	1	1	1	1	1	1	1
1973	wsnp_Ex_c15046_23216392	[A/G]	A	G	4694	5A	159.441	.	.	.	.	.	.	.	.	.	.	.	.	.	.	.	5A	86.432	27	.	.	.	.	.	.	5A	66.924	25	5A	212.229	41	5A	5AL,5DL	1	1	1	1	1	1	1	1	1	1
1974	wsnp_Ex_c15047_23217632	[A/G]	A	G	3453	3B	126.61	3B	99.027	8	3B	80.887	20	3B	144.083	14	.	.	.	3B	4.236	13	.	.	.	3B	82.403	9	.	.	.	.	.	.	3B	17.332	56	3B	3BS	1	1	1	1	1	1	1	1	1	1
1975	wsnp_Ex_c15048_23219416	[T/C]	T	C	2460	2D	77.1838	.	.	.	.	.	.	.	.	.	.	.	.	.	.	.	2D	20.398	10	.	.	.	.	.	.	2D	36.945	48	.	.	.	2D	2BL,2DL,6AL	1	1	1	1	1	1	1	0	1	0
1976	wsnp_Ex_c15076_23252476	[A/G]	A	G	.	.	.	.	.	.	.	.	.	.	.	.	.	.	.	.	.	.	.	.	.	.	.	.	.	.	.	.	.	.	.	.	.	.	2BL,4AL,6AL	1	1	1	1	1	1	1	0	1	1
1977	wsnp_Ex_c1508_2881921	[A/G]	A	G	2546	2D	175.642	.	.	.	.	.	.	.	.	.	2D	1.033	10	.	.	.	.	.	.	.	.	.	.	.	.	.	.	.	.	.	.	2D	2DS	1	1	1	1	1	1	1	1	0	1
1978	wsnp_Ex_c15084_23263641	[A/C]	A	C	4627	5A	150.037	.	.	.	5A	13.907	28	.	.	.	.	.	.	.	.	.	5A	76.752	27	5A	135.92	16	.	.	.	5A	71.352	25	.	.	.	5A	5AL	1	1	1	1	1	1	1	1	1	1
1979	wsnp_Ex_c15088_23268345	[A/G]	A	G	399	1A	99.0253	.	.	.	.	.	.	1A	23.794	1	.	.	.	.	.	.	1A	61.718	1	.	.	.	1A	87.762	28	1A	55.713	23	.	.	.	1A	1AS,1BS	0	1	0	1	1	1	1	1	1	1
1980	wsnp_Ex_c15089_23270403	[A/G]	A	G	1975	2B	126.724	.	.	.	.	.	.	.	.	.	.	.	.	2B	66.764	9	.	.	.	2B	81.812	5	.	.	.	.	.	.	2B	127.355	40	2B	2BL	1	1	1	1	1	1	1	0	1	1
1981	wsnp_Ex_c15089_23270614	[T/C]	T	C	1976	2B	126.724	.	.	.	.	.	.	.	.	.	.	.	.	2B	66.764	9	.	.	.	2B	81.812	5	.	.	.	.	.	.	2B	127.355	40	2B	2BL,2DL	1	1	1	1	1	1	1	0	1	0
1982	wsnp_Ex_c15100_23284023	[T/C]	T	C	2847	3A	102.865	.	.	.	3A	92.113	18	3A	78.537	12	.	.	.	3A	92.504	12	.	.	.	.	.	.	.	.	.	.	.	.	.	.	.	3A	4AL	1	1	1	1	1	1	1	1	1	1
1983	wsnp_Ex_c15100_23284292	[T/G]	T	G	2852	3A	102.865	.	.	.	3A	92.113	18	3A	34.846	12	.	.	.	3A	92.504	12	.	.	.	.	.	.	.	.	.	.	.	.	.	.	.	3A	3BS	1	1	1	1	1	1	1	1	1	1
1984	wsnp_Ex_c15100_23284662	[T/C]	T	C	2854	3A	102.865	.	.	.	.	.	.	.	.	.	.	.	.	.	.	.	.	.	.	3A	89.78	8	.	.	.	.	.	.	.	.	.	3A	3AS,3BS,3DS	1	1	1	1	1	1	1	1	1	1
1985	wsnp_Ex_c1512_2889138	[T/C]	T	C	.	.	.	.	.	.	.	.	.	.	.	.	.	.	.	.	.	.	.	.	.	.	.	.	.	.	.	.	.	.	.	.	.	.	2BL	1	1	1	1	1	1	1	0	1	1
1986	wsnp_Ex_c15133_23323937	[A/G]	A	G	1564	2A	179.247	.	.	.	.	.	.	.	.	.	2A	58.414	6	.	.	.	.	.	.	2A	120.549	4	.	.	.	2A	12.284	37	.	.	.	2A	.	1	1	1	1	1	1	1	1	1	1
1987	wsnp_Ex_c15133_23324147	[T/C]	T	C	1563	2A	179.247	.	.	.	.	.	.	.	.	.	2A	58.414	6	.	.	.	.	.	.	2A	120.549	4	.	.	.	2A	12.284	37	.	.	.	2A	2AS	1	1	1	1	1	1	0	1	1	1
1988	wsnp_Ex_c15163_23357477	[A/G]	A	G	4578	5A	137.809	5A	177.667	13	5A	9.211	28	.	.	.	.	.	.	.	.	.	.	.	.	.	.	.	.	.	.	.	.	.	.	.	.	5A	.	1	1	1	1	1	1	1	1	1	1
1989	wsnp_Ex_c15170_23366110	[T/C]	T	C	84	1A	55.7298	6B	65.1242	17	6B	74.859	38	1A	37.297	1	6B	61.192	33	6B	4.901	25	.	.	.	.	.	.	.	.	.	6B	65.345	19	6B	102.04	46	1A,6B	1AS,6BL	0	1	1	1	1	1	1	1	1	1
1990	wsnp_Ex_c15188_23387523	[T/C]	T	C	217	1A	68.6461	1A	98.3158	1	.	.	.	.	.	.	.	.	.	.	.	.	.	.	.	1A	127.046	1	1A	52.427	28	.	.	.	1A	41.399	53	1A	1AS,1BS,1DS	0	1	0	1	0	1	1	1	1	1
1991	wsnp_Ex_c15188_23387754	[T/C]	T	C	218	1A	68.6461	1A	98.3158	1	.	.	.	.	.	.	.	.	.	.	.	.	.	.	.	1A	127.046	1	1A	52.427	28	.	.	.	1A	41.399	53	1A	1AS,1BL	0	1	1	0	1	1	1	1	1	1
1992	wsnp_Ex_c1520_2906995	[T/C]	T	C	4002	4A	167.151	4A	48.856	10	.	.	.	4A	148.791	17	.	.	.	4A	110.527	15	4A	0.552	22	.	.	.	4A	24.164	60	.	.	.	4A	46.893	59	4A	4AL	1	1	1	1	1	1	1	1	1	1
1993	wsnp_Ex_c1524_2913216	[T/C]	T	C	.	.	.	.	.	.	.	.	.	.	.	.	.	.	.	.	.	.	.	.	.	.	.	.	.	.	.	.	.	.	.	.	.	.	2BL,2DL	1	1	1	1	1	1	1	0	1	0
1994	wsnp_Ex_c15262_23482284	[A/G]	A	G	5175	5B	164.002	.	.	.	.	.	.	.	.	.	.	.	.	5B	138.691	21	.	.	.	5B	50.961	17	5B	33.939	26	.	.	.	.	.	.	5B	.	1	1	1	1	1	1	1	1	1	1
1995	wsnp_Ex_c15264_23484775	[T/C]	T	C	2647	3A	35.035	.	.	.	3B	40.836	20	.	.	.	.	.	.	.	.	.	3B	2.261	14	3A	52.296	8	.	.	.	3A	41.135	33	3B	65.516	56	3A,3B	3AL	1	1	1	1	1	1	1	1	1	1
1996	wsnp_Ex_c15264_23484855	[A/G]	A	G	2648	3A	35.035	.	.	.	3B	40.836	20	3A	88.17	12	.	.	.	.	.	.	.	.	.	3A	52.296	8	.	.	.	3A	41.135	33	.	.	.	3A,3B	3AL	1	1	1	1	1	1	1	1	1	1
1997	wsnp_Ex_c15268_23489498	[A/G]	A	G	5765	6A	114.733	.	.	.	.	.	.	.	.	.	6A	0.658	30	6A	61.92	24	.	.	.	.	.	.	.	.	.	6A	48.751	29	.	.	.	6A	.	1	1	1	1	1	1	1	1	1	1
1998	wsnp_Ex_c15269_23491104	[A/G]	A	G	2821	3A	83.2393	.	.	.	3A	90.49	18	.	.	.	.	.	.	3A	93.127	12	.	.	.	3A	88.063	8	3A	84.007	27	.	.	.	3A	111.316	50	3A	3AS,4AS	1	1	1	1	1	1	1	1	1	1
[truncated: 6,634 more rows]
[truncated: 72 more columns]
