# Supplementary material for: Application of next-generation sequencing technology to study genetic diversity and identify unique SNP markers in bread wheat from Kazakhstan
Source: BMC Plant Biol. 2014 Sep 28;14:258. doi: 10.1186/s12870-014-0258-7 (PMC4180858; doi:10.1186/s12870-014-0258-7)
Supplement: Additional file 3: — The data set supporting the results of this study. [file 12870_2014_258_MOESM3_ESM.xlsx]

## Sheet: Sample details
N	Code	Sample name	Sample number	Sample ID	Index
1	AKT-39	Aktobe 39	1	WSNP9K.052.04937	26
2	AKT-39	Aktobe 39	2	WSNP9K.052.04949	32
3	AKT-39	Aktobe 39	3	WSNP9K.052.04961	38
4	AKT-39	Aktobe 39	4	WSNP9K.052.04973	44
5	AKT-39	Aktobe 39	5	WSNP9K.052.04985	50
6	AST-2	Astana 2	1	WSNP9K.052.04901	5
7	AST-2	Astana 2	2	WSNP9K.052.04913	12
8	AST-2	Astana 2	3	WSNP9K.052.04925	19
9	AST-2	Astana 2	4	WSNP9K.052.04972	43
10	AST-2	Astana 2	5	WSNP9K.052.04984	49
11	ERY-841	Erythrospermum 841	1	WSNP9K.052.04903	7
12	ERY-841	Erythrospermum 841	2	WSNP9K.052.04915	14
13	ERY-841	Erythrospermum 841	3	WSNP9K.052.04962	39
14	ERY-841	Erythrospermum 841	4	WSNP9K.052.04974	45
15	ERY-841	Erythrospermum 841	5	WSNP9K.052.04986	51
16	KAR-90	Karabalykskaya 90	1	WSNP9K.052.04897	1
17	KAR-90	Karabalykskaya 90	2	WSNP9K.052.04909	8
18	KAR-90	Karabalykskaya 90	3	WSNP9K.052.04921	15
19	KAR-90	Karabalykskaya 90	4	WSNP9K.052.04933	22
20	KAR-90	Karabalykskaya 90	5	WSNP9K.052.04945	28
21	KAZ-R	Kazakhstanskaya rannespelaya	1	WSNP9K.052.04922	16
22	KAZ-R	Kazakhstanskaya rannespelaya	2	WSNP9K.052.04934	23
23	KAZ-R	Kazakhstanskaya rannespelaya	3	WSNP9K.052.04946	29
24	KAZ-R	Kazakhstanskaya rannespelaya	4	WSNP9K.052.04958	35
25	KAZ-R	Kazakhstanskaya rannespelaya	5	WSNP9K.052.04970	41
26	KAZ-15	Kazakhstanskaya 15	1	WSNP9K.052.04899	3
27	KAZ-15	Kazakhstanskaya 15	2	WSNP9K.052.04911	10
28	KAZ-15	Kazakhstanskaya 15	3	WSNP9K.052.04923	17
29	KAZ-15	Kazakhstanskaya 15	4	WSNP9K.052.04935	24
30	KAZ-15	Kazakhstanskaya 15	5	WSNP9K.052.04982	47
31	KAZ-19	Kazakhstanskaya 19	1	WSNP9K.052.04900	4
32	KAZ-19	Kazakhstanskaya 19	2	WSNP9K.052.04947	30
33	KAZ-19	Kazakhstanskaya 19	3	WSNP9K.052.04959	36
34	KAZ-19	Kazakhstanskaya 19	4	WSNP9K.052.04971	42
35	KAZ-19	Kazakhstanskaya 19	5	WSNP9K.052.04983	48
36	PAV-93	Pavlodarskaya 93	1	WSNP9K.052.04902	6
37	PAV-93	Pavlodarskaya 93	2	WSNP9K.052.04914	13
38	PAV-93	Pavlodarskaya 93	3	WSNP9K.052.04926	20
39	PAV-93	Pavlodarskaya 93	4	WSNP9K.052.04938	27
40	PAV-93	Pavlodarskaya 93	5	WSNP9K.052.04950	33
41	SAR-29	Saratovskaya 29	1	WSNP9K.052.04912	11
42	SAR-29	Saratovskaya 29	2	WSNP9K.052.04924	18
43	SAR-29	Saratovskaya 29	3	WSNP9K.052.04936	25
44	SAR-29	Saratovskaya 29	4	WSNP9K.052.04948	31
45	SAR-29	Saratovskaya 29	5	WSNP9K.052.04960	37
46	TZE-3C	Tzelinnaya 3C	1	WSNP9K.052.04898	2
47	TZE-3C	Tzelinnaya 3C	2	WSNP9K.052.04910	9
48	TZE-3C	Tzelinnaya 3C	3	WSNP9K.052.04927	21
49	TZE-3C	Tzelinnaya 3C	4	WSNP9K.052.04957	34
50	TZE-3C	Tzelinnaya 3C	5	WSNP9K.052.04969	40
51	TZE-3C	Tzelinnaya 3C	6	WSNP9K.052.04981	46

## Sheet: Total-SNP-use
			SNP annotations used for diversity analysis	Project Specific Comments		Results after Genotype Recoding
SNP Index	SNP Name	SNP	TaDIVers_v1.1	Comment	Recode	#AA	#AB	#BB	#Null	AA Freq	AB Freq	BB Freq	Null Freq	Call Freq	# Calls	# no calls	Status
1	wsnp_AJ612027A_Ta_2_1	[T/C]	Good (theta 0 and 1)			23	0	28	0	0.45098	0	0.54902	0	1	51	0	Poly
2	wsnp_AJ612027A_Ta_2_5	[T/G]	Good (theta >0 and <1)			23	0	28	0	0.45098	0	0.54902	0	1	51	0	Poly
3	wsnp_be352570A_Ta_1_1	[T/G]	RECODE AB to AA	Recode AB to AA	Recode AB to AA	46	0	5	0	0.901961	0	0.0980392	0	1	51	0	Poly
4	wsnp_be352570B_Ta_2_1	[A/C]	Good (theta >0 and <1)			5	0	46	0	0.0980392	0	0.901961	0	1	51	0	Poly
5	wsnp_be352570B_Ta_2_2	[A/G]	Good (theta >0 and <1)			5	0	46	0	0.0980392	0	0.901961	0	1	51	0	Poly
6	wsnp_BE398417B_Ta_2_1	[A/C]	Good (theta 0 and 1)			48	0	3	0	0.941176	0	0.0588235	0	1	51	0	Poly
7	wsnp_BE398417B_Ta_2_2	[A/G]	Good (theta >0 and <1)			3	0	48	0	0.0588235	0	0.941176	0	1	51	0	Poly
8	wsnp_BE398523A_Ta_2_1	[A/C]	Good (theta >0 and <1)			47	1	3	0	0.921569	0.0196078	0.0588235	0	1	51	0	Poly
9	wsnp_BE399200A_Ta_1_1	[A/G]	RECODE AB to AA		Recode AB to AA	0	0	51	0	0	0	1	0	1	51	0	Mono
10	wsnp_BE399688B_Ta_2_1	[T/G]	Excluded_MSV	Zeroed		0	0	49	0	0	0	1	0	1	49	2	Zeroed
11	wsnp_BE399936A_Ta_2_1	[T/C]	RECODE AB to BB	Recode AB to BB	Recode AB to BB	5	0	46	0	0.0980392	0	0.901961	0	1	51	0	Poly
12	wsnp_BE399939A_Ta_2_1	[T/G]	Excluded_MSV	Zeroed		20	31	0	0	0.392157	0.607843	0	0	1	51	0	Zeroed
13	wsnp_BE399939D_Ta_2_1	[A/G]	RECODE AB to AA		Recode AB to AA	51	0	0	0	1	0	0	0	1	51	0	Mono
14	wsnp_BE399966A_Ta_2_3	[A/G]	Good (theta 0 and 1)			46	0	5	0	0.901961	0	0.0980392	0	1	51	0	Poly
15	wsnp_BE399980B_Ta_2_1	[T/C]	Excluded_Null	Zeroed		18	2	31	0	0.352941	0.0392157	0.607843	0	1	51	0	Zeroed
16	wsnp_BE399999A_Ta_2_1	[T/C]	Good (theta >0 and <1)			0	0	51	0	0	0	1	0	1	51	0	Mono
17	wsnp_BE399999D_Ta_2_1	[T/C]	RECODE AB to AA		Recode AB to AA	0	0	51	0	0	0	1	0	1	51	0	Mono
18	wsnp_BE403152B_Ta_2_1	[T/C]	Good (theta >0 and <1)			51	0	0	0	1	0	0	0	1	51	0	Mono
19	wsnp_BE403154A_Ta_2_1	[A/G]	Good (theta >0 and <1)			21	0	30	0	0.411765	0	0.588235	0	1	51	0	Poly
20	wsnp_BE403154A_Ta_2_9	[T/G]	RECODE AB to BB	Recode AB to BB	Recode AB to BB	21	0	30	0	0.411765	0	0.588235	0	1	51	0	Poly
21	wsnp_BE403211A_Td_2_1	[T/C]	Excluded_MSV	Zeroed		0	13	36	0	0	0.265306	0.734694	0	1	49	2	Zeroed
22	wsnp_BE403214B_Ta_2_1	[A/G]	Good (theta >0 and <1)			5	0	46	0	0.0980392	0	0.901961	0	1	51	0	Poly
23	wsnp_BE403214B_Ta_2_2	[A/G]	RECODE AB to AA	Recode AB to AA	Recode AB to AA	46	0	5	0	0.901961	0	0.0980392	0	1	51	0	Poly
24	wsnp_BE403322A_Ta_1_1	[T/C]	Good (theta >0 and <1)			5	0	46	0	0.0980392	0	0.901961	0	1	51	0	Poly
25	wsnp_BE403322A_Ta_1_2	[A/C]	Excluded_Zeroed	Zeroed		46	0	5	0	0.901961	0	0.0980392	0	1	51	0	Zeroed
26	wsnp_BE403352A_Ta_2_1	[A/C]	Good (theta >0 and <1)			5	0	46	0	0.0980392	0	0.901961	0	1	51	0	Poly
27	wsnp_BE403378B_Ta_2_1	[T/G]	RECODE AB to BB	Recode AB to BB	Recode AB to BB	5	0	46	0	0.0980392	0	0.901961	0	1	51	0	Poly
28	wsnp_BE403421A_Ta_2_1	[T/C]	RECODE AB to AA	Recode AB to AA	Recode AB to AA	46	0	5	0	0.901961	0	0.0980392	0	1	51	0	Poly
29	wsnp_BE403506A_Ta_2_1	[A/C]	RECODE AB to BB		Recode AB to BB	51	0	0	0	1	0	0	0	1	51	0	Mono
30	wsnp_BE403506B_Ta_1_1	[T/C]	RECODE AB to BB		Recode AB to BB	51	0	0	0	1	0	0	0	1	51	0	Mono
31	wsnp_BE403506B_Ta_1_2	[A/G]	Excluded_Zeroed	Zeroed		0	39	5	0	0	0.886364	0.113636	0	1	44	7	Zeroed
32	wsnp_BE403597A_Ta_2_1	[A/G]	Good (theta 0 and 1)			5	0	46	0	0.0980392	0	0.901961	0	1	51	0	Poly
33	wsnp_BE403597A_Ta_2_2	[A/G]	Good (theta >0 and <1)			5	0	46	0	0.0980392	0	0.901961	0	1	51	0	Poly
34	wsnp_BE403597B_Ta_1_1	[A/G]	Excluded_Null	Zeroed		51	0	0	0	1	0	0	0	1	51	0	Zeroed
35	wsnp_BE403597B_Ta_1_2	[A/G]	Good (theta >0 and <1)			0	0	51	0	0	0	1	0	1	51	0	Mono
36	wsnp_BE403622B_Ta_1_1	[T/C]	RECODE AB to BB		Recode AB to BB	51	0	0	0	1	0	0	0	1	51	0	Mono
37	wsnp_BE403710B_Ta_2_1	[A/G]	Excluded_MSV	Zeroed		8	43	0	0	0.156863	0.843137	0	0	1	51	0	Zeroed
38	wsnp_BE403818A_Ta_2_1	[A/G]	Excluded_MSV	Zeroed		40	0	10	0	0.8	0	0.2	0	1	50	1	Zeroed
39	wsnp_BE403847A_Ta_1_1	[T/C]	Good (theta >0 and <1)			51	0	0	0	1	0	0	0	1	51	0	Mono
40	wsnp_BE403900A_Ta_2_1	[A/G]	Excluded_Compressed	Zeroed		0	31	20	0	0	0.607843	0.392157	0	1	51	0	Zeroed
41	wsnp_BE403950D_Ta_2_1	[T/C]	Excluded_MSV	Zeroed		0	51	0	0	0	1	0	0	1	51	0	Zeroed
42	wsnp_BE403956A_Ta_2_3	[T/C]	Good (theta >0 and <1)			31	0	20	0	0.607843	0	0.392157	0	1	51	0	Poly
43	wsnp_BE403956B_Ta_2_1	[A/G]	Good (theta >0 and <1)			0	0	51	0	0	0	1	0	1	51	0	Mono
44	wsnp_BE403956B_Ta_2_3	[T/C]	Good (theta >0 and <1)			7	2	42	0	0.137255	0.0392157	0.823529	0	1	51	0	Poly
45	wsnp_BE404339B_Ta_2_2	[T/C]	Excluded_Compressed	Zeroed		0	4	46	0	0	0.08	0.92	0	1	50	1	Zeroed
46	wsnp_BE404341A_Ta_2_3	[A/G]	RECODE AB to AA	Recode AB to AA	Recode AB to AA	10	0	41	0	0.196078	0	0.803922	0	1	51	0	Poly
47	wsnp_BE404341B_Td_2_1	[T/C]	RECODE AB to AA		Recode AB to AA	0	0	51	0	0	0	1	0	1	51	0	Mono
48	wsnp_BE404354B_Ta_2_1	[A/G]	Excluded_MSV	Zeroed		0	0	51	0	0	0	1	0	1	51	0	Zeroed
49	wsnp_BE404378A_Ta_2_1	[T/C]	Good (theta >0 and <1)			0	0	51	0	0	0	1	0	1	51	0	Mono
50	wsnp_BE404601B_Ta_2_1	[T/C]	RECODE AB to AA	Recode AB to AA	Recode AB to AA	5	0	46	0	0.0980392	0	0.901961	0	1	51	0	Poly
51	wsnp_BE404947A_Ta_2_1	[A/G]	Excluded_Null	Zeroed		5	0	31	0	0.138889	0	0.861111	0	1	36	15	Zeroed
52	wsnp_BE404947B_Ta_2_12	[T/C]	Good (theta >0 and <1)			25	1	25	0	0.490196	0.0196078	0.490196	0	1	51	0	Poly
53	wsnp_BE404977A_Ta_1_1	[T/G]	Good (theta 0 and 1)			51	0	0	0	1	0	0	0	1	51	0	Mono
54	wsnp_BE405275A_Ta_1_1	[A/G]	Good (theta 0 and 1)			16	0	35	0	0.313725	0	0.686275	0	1	51	0	Poly
55	wsnp_BE405275D_Ta_2_1	[A/G]	Good (theta >0 and <1)			51	0	0	0	1	0	0	0	1	51	0	Mono
56	wsnp_BE405483A_Ta_1_1	[T/C]	Good (theta >0 and <1)			51	0	0	0	1	0	0	0	1	51	0	Mono
57	wsnp_BE405518D_Ta_2_3	[A/G]	Good (theta >0 and <1)			20	0	31	0	0.392157	0	0.607843	0	1	51	0	Poly
58	wsnp_BE405519B_Ta_1_1	[A/G]	RECODE AB to BB	Recode AB to BB	Recode AB to BB	46	0	5	0	0.901961	0	0.0980392	0	1	51	0	Poly
59	wsnp_BE405599B_Ta_2_1	[T/C]	RECODE AB to BB		Recode AB to BB	51	0	0	0	1	0	0	0	1	51	0	Mono
60	wsnp_BE405749A_Ta_2_1	[T/C]	RECODE AB to AA		Recode AB to AA	0	0	51	0	0	0	1	0	1	51	0	Mono
61	wsnp_BE405749B_Ta_2_1	[A/G]	RECODE AB to AA		Recode AB to AA	0	0	51	0	0	0	1	0	1	51	0	Mono
62	wsnp_BE405749B_Ta_2_2	[A/G]	Monomorphic			51	0	0	0	1	0	0	0	1	51	0	Mono
63	wsnp_BE405834B_Ta_2_2	[T/C]	Excluded_MSV	Zeroed		0	0	51	0	0	0	1	0	1	51	0	Zeroed
64	wsnp_BE405834B_Ta_2_3	[T/C]	Excluded_MSV	Zeroed		0	0	51	0	0	0	1	0	1	51	0	Zeroed
65	wsnp_be405835A_Ta_1_1	[T/C]	Good (theta 0 and 1)			46	0	5	0	0.901961	0	0.0980392	0	1	51	0	Poly
66	wsnp_BE405849A_Ta_1_1	[A/G]	Good (theta 0 and 1)			10	0	41	0	0.196078	0	0.803922	0	1	51	0	Poly
67	wsnp_BE406148B_Ta_1_1	[A/G]	Good (theta >0 and <1)			48	0	3	0	0.941176	0	0.0588235	0	1	51	0	Poly
68	wsnp_BE406277B_Ta_1_2	[T/C]	Good (theta >0 and <1)			5	0	46	0	0.0980392	0	0.901961	0	1	51	0	Poly
69	wsnp_BE406351A_Ta_2_1	[T/C]	RECODE AB to AA	Recode AB to AA	Recode AB to AA	5	0	46	0	0.0980392	0	0.901961	0	1	51	0	Poly
70	wsnp_BE406351A_Ta_2_2	[T/C]	Good (theta 0 and 1)			23	0	28	0	0.45098	0	0.54902	0	1	51	0	Poly
71	wsnp_BE406351A_Ta_2_3	[A/C]	Excluded_MSV	Zeroed		43	0	5	0	0.895833	0	0.104167	0	1	48	3	Zeroed
72	wsnp_be406509A_Ta_1_1	[A/G]	Good (theta >0 and <1)			0	0	51	0	0	0	1	0	1	51	0	Mono
73	wsnp_BE406587A_Ta_2_1	[A/G]	RECODE AB to BB	Recode AB to BB	Recode AB to BB	36	0	15	0	0.705882	0	0.294118	0	1	51	0	Poly
74	wsnp_BE406877A_Ta_2_8	[T/G]	Good (theta >0 and <1)			5	0	46	0	0.0980392	0	0.901961	0	1	51	0	Poly
75	wsnp_BE422566B_Ta_1_1	[T/G]	Good (theta 0 and 1)			51	0	0	0	1	0	0	0	1	51	0	Mono
76	wsnp_BE422566B_Ta_1_2	[T/G]	RECODE AB to AA		Recode AB to AA	51	0	0	0	1	0	0	0	1	51	0	Mono
77	wsnp_BE423182B_Ta_2_1	[A/G]	Excluded_MSV	Zeroed		0	45	5	0	0	0.9	0.1	0	1	50	1	Zeroed
78	wsnp_BE423455A_Ta_1_2	[A/G]	Excluded_Zeroed	Zeroed		6	0	45	0	0.117647	0	0.882353	0	1	51	0	Zeroed
79	wsnp_BE423455A_Ta_1_3	[T/C]	Good (theta 0 and 1)			6	0	45	0	0.117647	0	0.882353	0	1	51	0	Poly
80	wsnp_BE424100D_Ta_1_1	[T/C]	Good (theta >0 and <1)			51	0	0	0	1	0	0	0	1	51	0	Mono
81	wsnp_BE424246B_Ta_2_2	[A/G]	Good (theta 0 and 1)			10	0	41	0	0.196078	0	0.803922	0	1	51	0	Poly
82	wsnp_BE424391A_Ta_2_1	[A/C]	Good (theta >0 and <1)			51	0	0	0	1	0	0	0	1	51	0	Mono
83	wsnp_BE424826B_Ta_1_1	[A/G]	RECODE AB to BB		Recode AB to BB	51	0	0	0	1	0	0	0	1	51	0	Mono
84	wsnp_BE425120A_Ta_2_1	[T/G]	Excluded_MSV	Zeroed		8	43	0	0	0.156863	0.843137	0	0	1	51	0	Zeroed
85	wsnp_BE425146A_Ta_2_1	[A/G]	Good (theta >0 and <1)			5	0	46	0	0.0980392	0	0.901961	0	1	51	0	Poly
86	wsnp_BE425301B_Ta_2_1	[A/G]	RECODE AB to AA	Recode AB to AA	Recode AB to AA	46	0	5	0	0.901961	0	0.0980392	0	1	51	0	Poly
87	wsnp_BE426080A_Ta_2_1	[A/G]	RECODE AB to BB		Recode AB to BB	51	0	0	0	1	0	0	0	1	51	0	Mono
88	wsnp_BE426080B_Ta_2_1	[A/G]	Good (theta 0 and 1)			51	0	0	0	1	0	0	0	1	51	0	Mono
89	wsnp_BE426214A_Td_2_1	[T/G]	RECODE AB to AA		Recode AB to AA	0	0	51	0	0	0	1	0	1	51	0	Mono
90	wsnp_BE426222A_Ta_2_1	[T/G]	Excluded_Compressed	Zeroed		0	22	29	0	0	0.431373	0.568627	0	1	51	0	Zeroed
91	wsnp_BE426222B_Ta_2_1	[T/G]	RECODE AB to AA	Recode AB to AA	Recode AB to AA	22	0	29	0	0.431373	0	0.568627	0	1	51	0	Poly
92	wsnp_BE426287D_Ta_1_1	[T/C]	Excluded_MSV	Zeroed		0	46	5	0	0	0.901961	0.0980392	0	1	51	0	Zeroed
93	wsnp_BE426362D_Ta_2_1	[A/G]	Excluded_Zeroed	Zeroed		51	0	0	0	1	0	0	0	1	51	0	Zeroed
94	wsnp_BE426418A_Ta_2_1	[T/C]	Good (theta 0 and 1)			51	0	0	0	1	0	0	0	1	51	0	Mono
95	wsnp_BE426418A_Ta_2_2	[A/G]	Good (theta 0 and 1)			0	0	51	0	0	0	1	0	1	51	0	Mono
96	wsnp_BE426620D_Ta_2_2	[A/G]	Excluded_MSV	Zeroed		0	17	34	0	0	0.333333	0.666667	0	1	51	0	Zeroed
97	wsnp_be426692B_Ta_1_2	[T/C]	Good (theta >0 and <1)			0	0	51	0	0	0	1	0	1	51	0	Mono
98	wsnp_BE438866A_Ta_2_8	[A/G]	RECODE AB to BB		Recode AB to BB	51	0	0	0	1	0	0	0	1	51	0	Mono
99	wsnp_BE442582B_Ta_1_3	[A/G]	Good (theta >0 and <1)			0	0	51	0	0	0	1	0	1	51	0	Mono
100	wsnp_be442619B_Ta_2_1	[T/G]	Good (theta 0 and 1)			48	0	3	0	0.941176	0	0.0588235	0	1	51	0	Poly
101	wsnp_BE442666A_Ta_2_1	[A/G]	Good (theta 0 and 1)			51	0	0	0	1	0	0	0	1	51	0	Mono
102	wsnp_BE442666B_Ta_2_1	[A/C]	Good (theta 0 and 1)			0	0	51	0	0	0	1	0	1	51	0	Mono
103	wsnp_BE442666B_Ta_2_2	[A/C]	Good (theta >0 and <1)			51	0	0	0	1	0	0	0	1	51	0	Mono
104	wsnp_BE442676A_Ta_2_1	[A/G]	RECODE AB to BB	Recode AB to BB	Recode AB to BB	41	0	10	0	0.803922	0	0.196078	0	1	51	0	Poly
105	wsnp_BE442700B_Ta_2_1	[T/C]	Good (theta >0 and <1)			51	0	0	0	1	0	0	0	1	51	0	Mono
106	wsnp_BE442716B_Ta_2_1	[T/C]	Good (theta >0 and <1)			42	2	7	0	0.823529	0.0392157	0.137255	0	1	51	0	Poly
107	wsnp_BE442716B_Ta_2_2	[A/G]	Good (theta >0 and <1)			2	2	47	0	0.0392157	0.0392157	0.921569	0	1	51	0	Poly
108	wsnp_BE442750A_Ta_2_2	[T/C]	Good (theta 0 and 1)			5	0	46	0	0.0980392	0	0.901961	0	1	51	0	Poly
109	wsnp_BE442776A_Ta_2_1	[T/C]	RECODE AB to AA	Recode AB to AA	Recode AB to AA	16	0	35	0	0.313725	0	0.686275	0	1	51	0	Poly
110	wsnp_BE442776A_Ta_2_2	[A/G]	RECODE AB to BB	Recode AB to BB	Recode AB to BB	16	0	35	0	0.313725	0	0.686275	0	1	51	0	Poly
111	wsnp_BE442788A_Ta_2_1	[A/G]	Excluded_Zeroed	Zeroed		0	46	4	0	0	0.92	0.08	0	1	50	1	Zeroed
112	wsnp_BE442869A_Ta_2_1	[A/G]	Good (theta 0 and 1)			20	0	31	0	0.392157	0	0.607843	0	1	51	0	Poly
113	wsnp_BE442869B_Ta_1_1	[T/C]	Good (theta >0 and <1)			0	0	51	0	0	0	1	0	1	51	0	Mono
114	wsnp_BE442892A_Ta_2_2	[A/G]	RECODE AB to AA	Recode AB to AA	Recode AB to AA	15	0	36	0	0.294118	0	0.705882	0	1	51	0	Poly
115	wsnp_BE442961A_Ta_2_1	[T/C]	RECODE AB to AA	Recode AB to AA	Recode AB to AA	35	0	16	0	0.686275	0	0.313725	0	1	51	0	Poly
116	wsnp_BE443010B_Ta_2_1	[T/C]	Excluded_Zeroed	Zeroed		48	3	0	0	0.941176	0.0588235	0	0	1	51	0	Zeroed
117	wsnp_BE443010B_Ta_2_2	[T/C]	RECODE AB to BB	Recode AB to BB	Recode AB to BB	3	0	48	0	0.0588235	0	0.941176	0	1	51	0	Poly
118	wsnp_BE443044D_Ta_1_1	[T/C]	Good (theta >0 and <1)			51	0	0	0	1	0	0	0	1	51	0	Mono
119	wsnp_BE443068B_Ta_1_2	[A/G]	RECODE AB to BB	Recode AB to BB	Recode AB to BB	2	0	47	0	0.0408163	0	0.959184	0	1	49	2	Poly
120	wsnp_be443094A_Td_2_2	[T/C]	RECODE AB to AA		Recode AB to AA	51	0	0	0	1	0	0	0	1	51	0	Mono
121	wsnp_BE443187A_Ta_2_2	[A/G]	Excluded_Zeroed	Zeroed		0	15	36	0	0	0.294118	0.705882	0	1	51	0	Zeroed
122	wsnp_BE443187A_Ta_2_3	[A/G]	Good (theta >0 and <1)			15	0	36	0	0.294118	0	0.705882	0	1	51	0	Poly
123	wsnp_BE443187B_Ta_2_1	[A/G]	Good (theta >0 and <1)			38	0	13	0	0.745098	0	0.254902	0	1	51	0	Poly
124	wsnp_BE443190B_Td_2_1	[T/C]	RECODE AB to BB		Recode AB to BB	51	0	0	0	1	0	0	0	1	51	0	Mono
125	wsnp_BE443288B_Ta_2_1	[A/G]	Good (theta >0 and <1)			15	0	36	0	0.294118	0	0.705882	0	1	51	0	Poly
126	wsnp_BE443291A_Ta_2_1	[A/G]	Excluded_Zeroed	Zeroed		0	3	47	0	0	0.06	0.94	0	1	50	1	Zeroed
127	wsnp_be443312A_Ta_2_1	[T/C]	RECODE AB to BB	Recode AB to BB	Recode AB to BB	20	0	31	0	0.392157	0	0.607843	0	1	51	0	Poly
128	wsnp_BE443332B_Ta_2_2	[A/G]	RECODE AB to AA	Recode AB to AA	Recode AB to AA	37	0	12	0	0.755102	0	0.244898	0	1	49	2	Poly
129	wsnp_BE443396B_Ta_1_1	[A/C]	Good (theta >0 and <1)			51	0	0	0	1	0	0	0	1	51	0	Mono
130	wsnp_BE443521B_Ta_2_1	[A/G]	Good (theta >0 and <1)			51	0	0	0	1	0	0	0	1	51	0	Mono
131	wsnp_BE443531B_Ta_1_1	[T/C]	Good (theta >0 and <1)			0	0	51	0	0	0	1	0	1	51	0	Mono
132	wsnp_BE443568A_Ta_2_1	[A/G]	Good (theta 0 and 1)			11	0	40	0	0.215686	0	0.784314	0	1	51	0	Poly
133	wsnp_BE443568A_Ta_2_2	[A/G]	Good (theta >0 and <1)			25	0	26	0	0.490196	0	0.509804	0	1	51	0	Poly
134	wsnp_be443572D_Ta_1_1	[T/C]	Good (theta 0 and 1)			51	0	0	0	1	0	0	0	1	51	0	Mono
135	wsnp_BE443588A_Ta_2_1	[A/G]	RECODE AB to AA	Recode AB to AA	Recode AB to AA	15	0	33	0	0.3125	0	0.6875	0	1	48	3	Poly
136	wsnp_BE443588A_Ta_2_2	[A/G]	Good (theta >0 and <1)			14	3	33	0	0.28	0.06	0.66	0	1	50	1	Poly
137	wsnp_BE443588B_Ta_1_2	[T/C]	Good (theta >0 and <1)			0	0	51	0	0	0	1	0	1	51	0	Mono
138	wsnp_BE443745A_Ta_2_1	[A/G]	Good (theta >0 and <1)			48	0	0	0	1	0	0	0	1	48	3	Mono
139	wsnp_be443797B_Ta_2_1	[A/G]	RECODE AB to AA	Recode AB to AA	Recode AB to AA	41	0	10	0	0.803922	0	0.196078	0	1	51	0	Poly
140	wsnp_BE443930B_Ta_2_1	[T/C]	RECODE AB to AA		Recode AB to AA	0	0	51	0	0	0	1	0	1	51	0	Mono
141	wsnp_BE443930B_Ta_2_2	[A/G]	RECODE AB to AA	Recode AB to AA	Recode AB to AA	20	0	29	0	0.408163	0	0.591837	0	1	49	2	Poly
142	wsnp_BE443973A_Ta_2_1	[T/C]	Good (theta >0 and <1)			20	0	31	0	0.392157	0	0.607843	0	1	51	0	Poly
143	wsnp_BE443995B_Ta_2_2	[A/G]	Good (theta 0 and 1)			15	0	36	0	0.294118	0	0.705882	0	1	51	0	Poly
144	wsnp_BE444144D_Ta_1_1	[A/G]	Good (theta 0 and 1)			5	0	46	0	0.0980392	0	0.901961	0	1	51	0	Poly
145	wsnp_BE444305A_Td_2_1	[A/C]	Good (theta >0 and <1)			51	0	0	0	1	0	0	0	1	51	0	Mono
146	wsnp_BE444305B_Ta_2_3	[T/G]	Good (theta >0 and <1)			0	0	51	0	0	0	1	0	1	51	0	Mono
147	wsnp_BE444359A_Ta_2_1	[A/G]	Excluded_Compressed	Zeroed		0	0	51	0	0	0	1	0	1	51	0	Zeroed
148	wsnp_BE444359B_Td_2_3	[T/C]	RECODE AB to BB	Recode AB to BB	Recode AB to BB	5	0	46	0	0.0980392	0	0.901961	0	1	51	0	Poly
149	wsnp_BE444579B_Ta_2_1	[T/C]	Excluded_MSV	Zeroed		0	0	51	0	0	0	1	0	1	51	0	Zeroed
150	wsnp_BE444579B_Ta_2_2	[T/C]	Excluded_MSV	Zeroed		0	51	0	0	0	1	0	0	1	51	0	Zeroed
151	wsnp_BE444579D_Ta_2_1	[T/C]	Good (theta >0 and <1)			41	0	10	0	0.803922	0	0.196078	0	1	51	0	Poly
152	wsnp_BE444579D_Ta_2_2	[A/C]	Excluded_MSV	Zeroed		41	0	10	0	0.803922	0	0.196078	0	1	51	0	Zeroed
153	wsnp_BE444579D_Ta_2_3	[T/C]	Excluded_Null	Zeroed		10	0	41	0	0.196078	0	0.803922	0	1	51	0	Zeroed
154	wsnp_BE444644A_Ta_2_1	[A/G]	RECODE AB to AA	Recode AB to AA	Recode AB to AA	46	0	5	0	0.901961	0	0.0980392	0	1	51	0	Poly
155	wsnp_BE444644A_Ta_2_2	[T/C]	Good (theta >0 and <1)			0	0	51	0	0	0	1	0	1	51	0	Mono
156	wsnp_BE444720A_Ta_2_1	[T/G]	Good (theta >0 and <1)			51	0	0	0	1	0	0	0	1	51	0	Mono
157	wsnp_BE444811A_Ta_2_1	[A/G]	Good (theta >0 and <1)			31	0	20	0	0.607843	0	0.392157	0	1	51	0	Poly
158	wsnp_BE444846B_Ta_2_1	[A/G]	Excluded_Zeroed	Zeroed		0	47	2	0	0	0.959184	0.0408163	0	1	49	2	Zeroed
159	wsnp_BE444846B_Ta_2_2	[T/C]	Good (theta >0 and <1)	Recode AB to AA	Recode AB to AA	2	0	49	0	0.0392157	0	0.960784	0	1	51	0	Poly
160	wsnp_BE444858A_Ta_2_1	[T/G]	Good (theta 0 and 1)			31	0	20	0	0.607843	0	0.392157	0	1	51	0	Poly
161	wsnp_BE444858D_Ta_1_1	[A/C]	Excluded_MSV	Zeroed		0	10	41	0	0	0.196078	0.803922	0	1	51	0	Zeroed
162	wsnp_BE445113A_Ta_2_1	[A/G]	Excluded_Compressed	Zeroed		0	15	36	0	0	0.294118	0.705882	0	1	51	0	Zeroed
163	wsnp_BE445113A_Ta_2_2	[T/G]	Excluded_Zeroed	Zeroed		15	0	36	0	0.294118	0	0.705882	0	1	51	0	Zeroed
164	wsnp_BE445121A_Ta_1_8	[A/G]	Good (theta >0 and <1)			26	0	25	0	0.509804	0	0.490196	0	1	51	0	Poly
165	wsnp_BE445121D_Ta_2_2	[A/G]	Good (theta >0 and <1)			46	0	5	0	0.901961	0	0.0980392	0	1	51	0	Poly
166	wsnp_BE445181B_Ta_2_1	[T/G]	RECODE AB to AA	Recode AB to AA	Recode AB to AA	46	0	5	0	0.901961	0	0.0980392	0	1	51	0	Poly
167	wsnp_BE445201D_Ta_1_1	[T/C]	Good (theta >0 and <1)			51	0	0	0	1	0	0	0	1	51	0	Mono
168	wsnp_BE445242B_Ta_2_1	[T/C]	Excluded_MSV	Zeroed		46	0	5	0	0.901961	0	0.0980392	0	1	51	0	Zeroed
169	wsnp_BE445278B_Ta_2_1	[A/G]	Excluded_Null	Zeroed		46	0	5	0	0.901961	0	0.0980392	0	1	51	0	Zeroed
170	wsnp_BE445278B_Ta_2_3	[T/C]	Good (theta 0 and 1)			5	0	46	0	0.0980392	0	0.901961	0	1	51	0	Poly
171	wsnp_BE445348B_Ta_2_1	[A/G]	RECODE AB to AA	Recode AB to AA	Recode AB to AA	10	0	41	0	0.196078	0	0.803922	0	1	51	0	Poly
172	wsnp_BE445427A_Ta_2_1	[A/G]	Good (theta >0 and <1)			16	0	35	0	0.313725	0	0.686275	0	1	51	0	Poly
173	wsnp_BE445431A_Td_2_1	[T/G]	Good (theta 0 and 1)			0	0	42	0	0	0	1	0	1	42	9	Mono
174	wsnp_BE445431A_Td_2_2	[T/C]	Good (theta >0 and <1)			0	0	51	0	0	0	1	0	1	51	0	Mono
175	wsnp_BE445431B_Ta_1_1	[A/G]	RECODE AB to BB	Recode AB to BB	Recode AB to BB	46	0	5	0	0.901961	0	0.0980392	0	1	51	0	Poly
176	wsnp_BE445431D_Ta_2_1	[A/G]	RECODE AB to BB	Recode AB to BB	Recode AB to BB	26	0	25	0	0.509804	0	0.490196	0	1	51	0	Poly
177	wsnp_BE445496A_Ta_2_1	[T/C]	Good (theta >0 and <1)			34	0	17	0	0.666667	0	0.333333	0	1	51	0	Poly
178	wsnp_BE445506A_Ta_2_1	[A/G]	Excluded_MSV	Zeroed		0	0	51	0	0	0	1	0	1	51	0	Zeroed
179	wsnp_BE445506A_Ta_2_2	[T/G]	Excluded_Null	Zeroed		21	0	30	0	0.411765	0	0.588235	0	1	51	0	Zeroed
180	wsnp_BE445506B_Ta_2_1	[A/G]	RECODE AB to AA	Recode AB to AA	Recode AB to AA	5	0	46	0	0.0980392	0	0.901961	0	1	51	0	Poly
181	wsnp_BE445506B_Ta_2_2	[T/C]	Excluded_Null	Zeroed		0	0	46	0	0	0	1	0	1	46	5	Zeroed
182	wsnp_BE445506B_Ta_2_4	[A/C]	Good (theta >0 and <1)			46	0	5	0	0.901961	0	0.0980392	0	1	51	0	Poly
183	wsnp_BE445508B_Ta_2_1	[T/C]	RECODE AB to BB		Recode AB to BB	0	0	50	0	0	0	1	0	1	50	1	Mono
184	wsnp_BE445508B_Ta_2_2	[A/G]	RECODE AB to AA		Recode AB to AA	0	0	51	0	0	0	1	0	1	51	0	Mono
185	wsnp_BE445667B_Ta_1_1	[T/C]	Good (theta >0 and <1)			0	0	51	0	0	0	1	0	1	51	0	Mono
186	wsnp_BE446087B_Ta_2_1	[T/C]	Good (theta >0 and <1)			51	0	0	0	1	0	0	0	1	51	0	Mono
187	wsnp_BE446161B_Td_2_2	[A/G]	Excluded_MSV	Zeroed		0	0	51	0	0	0	1	0	1	51	0	Zeroed
188	wsnp_BE446240B_Ta_2_1	[T/G]	RECODE AB to AA	Recode AB to AA	Recode AB to AA	7	0	42	0	0.142857	0	0.857143	0	1	49	2	Poly
189	wsnp_BE446240B_Ta_2_3	[T/C]	RECODE AB to AA	Recode AB to AA	Recode AB to AA	32	0	17	0	0.653061	0	0.346939	0	1	49	2	Poly
190	wsnp_BE446240B_Ta_2_4	[T/G]	Good (theta >0 and <1)			10	0	41	0	0.196078	0	0.803922	0	1	51	0	Poly
191	wsnp_BE446304B_Td_2_1	[T/C]	Monomorphic			0	51	0	0	0	1	0	0	1	51	0	Mono
192	wsnp_BE446344A_Ta_2_1	[T/C]	RECODE AB to BB	Recode AB to BB	Recode AB to BB	20	0	31	0	0.392157	0	0.607843	0	1	51	0	Poly
193	wsnp_be446380A_Ta_2_3	[T/G]	Good (theta >0 and <1)			51	0	0	0	1	0	0	0	1	51	0	Mono
194	wsnp_BE446462D_Ta_2_1	[T/C]	Excluded_Compressed	Zeroed		0	51	0	0	0	1	0	0	1	51	0	Zeroed
195	wsnp_BE446462D_Ta_2_3	[A/G]	Excluded_MSV	Zeroed		16	35	0	0	0.313725	0.686275	0	0	1	51	0	Zeroed
196	wsnp_BE446509B_Ta_2_1	[T/C]	Excluded_Compressed	Zeroed		0	14	35	0	0	0.285714	0.714286	0	1	49	2	Zeroed
197	wsnp_BE446509B_Ta_2_6	[A/G]	Good (theta >0 and <1)			15	0	36	0	0.294118	0	0.705882	0	1	51	0	Poly
198	wsnp_BE446672B_Ta_2_1	[T/C]	Good (theta >0 and <1)			50	0	1	0	0.980392	0	0.0196078	0	1	51	0	Poly
199	wsnp_BE471022A_Ta_1_1	[T/C]	RECODE AB to AA		Recode AB to AA	51	0	0	0	1	0	0	0	1	51	0	Mono
200	wsnp_be471201A_Ta_1_1	[A/G]	Good (theta >0 and <1)			18	0	33	0	0.352941	0	0.647059	0	1	51	0	Poly
201	wsnp_be471201A_Ta_1_3	[A/G]	Excluded_Compressed	Zeroed		0	0	48	0	0	0	1	0	1	48	3	Zeroed
202	wsnp_BE471213B_Ta_2_2	[A/G]	Good (theta >0 and <1)			51	0	0	0	1	0	0	0	1	51	0	Mono
203	wsnp_BE471213D_Ta_2_1	[T/C]	RECODE AB to AA	Recode AB to AA	Recode AB to AA	36	0	15	0	0.705882	0	0.294118	0	1	51	0	Poly
204	wsnp_be471272A_Ta_2_1	[A/G]	Good (theta 0 and 1)			0	0	51	0	0	0	1	0	1	51	0	Mono
205	wsnp_be471272A_Ta_2_2	[A/G]	Good (theta >0 and <1)			51	0	0	0	1	0	0	0	1	51	0	Mono
206	wsnp_BE488206B_Ta_2_1	[A/G]	Good (theta >0 and <1)			46	0	5	0	0.901961	0	0.0980392	0	1	51	0	Poly
207	wsnp_BE488220B_Ta_1_1	[A/G]	Good (theta 0 and 1)			51	0	0	0	1	0	0	0	1	51	0	Mono
208	wsnp_be488670A_Ta_2_1	[T/C]	Good (theta >0 and <1)			13	1	36	0	0.26	0.02	0.72	0	1	50	1	Poly
209	wsnp_BE488779D_Ta_1_2	[A/G]	RECODE AB to BB	Recode AB to BB	Recode AB to BB	43	0	8	0	0.843137	0	0.156863	0	1	51	0	Poly
210	wsnp_BE489326B_Ta_2_1	[A/G]	RECODE AB to BB	Recode AB to BB	Recode AB to BB	20	0	31	0	0.392157	0	0.607843	0	1	51	0	Poly
211	wsnp_BE489326B_Ta_2_2	[A/G]	Good (theta 0 and 1)			31	0	20	0	0.607843	0	0.392157	0	1	51	0	Poly
212	wsnp_BE489623D_Ta_2_1	[A/C]	Excluded_Zeroed	Zeroed		51	0	0	0	1	0	0	0	1	51	0	Zeroed
213	wsnp_BE489692B_Ta_2_2	[T/C]	RECODE AB to AA	Recode AB to AA	Recode AB to AA	46	0	5	0	0.901961	0	0.0980392	0	1	51	0	Poly
214	wsnp_BE489894A_Ta_2_1	[T/C]	Good (theta >0 and <1)			46	0	5	0	0.901961	0	0.0980392	0	1	51	0	Poly
215	wsnp_BE489896A_Ta_2_1	[T/C]	RECODE AB to AA		Recode AB to AA	51	0	0	0	1	0	0	0	1	51	0	Mono
216	wsnp_BE489901D_Ta_2_1	[A/G]	Excluded_MSV	Zeroed		48	3	0	0	0.941176	0.0588235	0	0	1	51	0	Zeroed
217	wsnp_BE490041A_Ta_2_1	[A/C]	Excluded_MSV	Zeroed		33	18	0	0	0.647059	0.352941	0	0	1	51	0	Zeroed
218	wsnp_BE490147A_Ta_2_1	[T/C]	Good (theta >0 and <1)			9	0	41	0	0.18	0	0.82	0	1	50	1	Poly
219	wsnp_BE490147B_Ta_2_1	[A/G]	Good (theta 0 and 1)			5	0	46	0	0.0980392	0	0.901961	0	1	51	0	Poly
220	wsnp_be490149B_Ta_1_1	[T/G]	Good (theta >0 and <1)			3	0	48	0	0.0588235	0	0.941176	0	1	51	0	Poly
221	wsnp_BE490200B_Ta_2_1	[T/G]	RECODE AB to AA	Recode AB to AA	Recode AB to AA	31	0	20	0	0.607843	0	0.392157	0	1	51	0	Poly
222	wsnp_be490219A_Ta_1_1	[T/C]	Good (theta >0 and <1)			50	0	0	0	1	0	0	0	1	50	1	Mono
223	wsnp_be490219D_Ta_1_1	[A/G]	Good (theta >0 and <1)			51	0	0	0	1	0	0	0	1	51	0	Mono
224	wsnp_BE490226A_Ta_2_2	[A/G]	Good (theta 0 and 1)			46	0	5	0	0.901961	0	0.0980392	0	1	51	0	Poly
225	wsnp_BE490226B_Ta_1_2	[A/G]	Excluded_Zeroed	Zeroed		0	5	46	0	0	0.0980392	0.901961	0	1	51	0	Zeroed
226	wsnp_BE490267A_Ta_2_1	[T/G]	Excluded_MSV	Zeroed		0	41	10	0	0	0.803922	0.196078	0	1	51	0	Zeroed
227	wsnp_BE490384A_Ta_2_1	[T/C]	Good (theta >0 and <1)			31	0	20	0	0.607843	0	0.392157	0	1	51	0	Poly
228	wsnp_BE490384A_Ta_2_7	[T/C]	Good (theta >0 and <1)			0	0	51	0	0	0	1	0	1	51	0	Mono
229	wsnp_BE490384D_Ta_1_1	[T/C]	Excluded_Null	Zeroed		50	1	0	0	0.980392	0.0196078	0	0	1	51	0	Zeroed
230	wsnp_BE490384D_Ta_1_2	[T/C]	Excluded_Null	Zeroed		0	0	50	0	0	0	1	0	1	50	1	Zeroed
231	wsnp_BE490550A_Ta_1_1	[A/C]	Excluded_Compressed	Zeroed		0	5	46	0	0	0.0980392	0.901961	0	1	51	0	Zeroed
232	wsnp_BE490599A_Ta_2_1	[T/C]	Excluded_Zeroed	Zeroed		0	3	47	0	0	0.06	0.94	0	1	50	1	Zeroed
233	wsnp_BE490604A_Ta_2_1	[T/C]	Good (theta >0 and <1)			36	0	15	0	0.705882	0	0.294118	0	1	51	0	Poly
234	wsnp_BE490613A_Ta_2_1	[T/C]	Good (theta 0 and 1)			35	0	16	0	0.686275	0	0.313725	0	1	51	0	Poly
235	wsnp_BE490643D_Ta_2_1	[T/C]	RECODE AB to AA	Recode AB to AA	Recode AB to AA	7	0	44	0	0.137255	0	0.862745	0	1	51	0	Poly
236	wsnp_BE490651A_Ta_2_2	[T/C]	Good (theta >0 and <1)			0	0	51	0	0	0	1	0	1	51	0	Mono
237	wsnp_BE490744A_Td_2_1	[T/C]	Good (theta 0 and 1)			6	0	45	0	0.117647	0	0.882353	0	1	51	0	Poly
238	wsnp_BE490744B_Ta_2_1	[T/G]	Good (theta 0 and 1)			10	0	41	0	0.196078	0	0.803922	0	1	51	0	Poly
239	wsnp_BE490744B_Ta_2_2	[A/G]	Good (theta >0 and <1)			0	0	51	0	0	0	1	0	1	51	0	Mono
240	wsnp_BE490763A_Ta_1_2	[T/G]	Good (theta 0 and 1)			5	0	46	0	0.0980392	0	0.901961	0	1	51	0	Poly
241	wsnp_BE490763A_Ta_1_3	[A/G]	Good (theta 0 and 1)			5	0	46	0	0.0980392	0	0.901961	0	1	51	0	Poly
242	wsnp_BE490763B_Ta_2_1	[A/G]	Good (theta >0 and <1)			5	0	45	0	0.1	0	0.9	0	1	50	1	Poly
243	wsnp_BE490763B_Ta_2_2	[A/G]	Excluded_Zeroed	Zeroed		0	4	46	0	0	0.08	0.92	0	1	50	1	Zeroed
244	wsnp_BE490763B_Ta_2_3	[A/G]	RECODE AB to AA		Recode AB to AA	51	0	0	0	1	0	0	0	1	51	0	Mono
245	wsnp_be493897D_Ta_1_1	[A/G]	Good (theta 0 and 1)			51	0	0	0	1	0	0	0	1	51	0	Mono
246	wsnp_be494028A_Ta_2_1	[T/C]	RECODE AB to AA	Recode AB to AA	Recode AB to AA	36	0	15	0	0.705882	0	0.294118	0	1	51	0	Poly
247	wsnp_BE494426A_Ta_1_2	[T/G]	Good (theta >0 and <1)			51	0	0	0	1	0	0	0	1	51	0	Mono
248	wsnp_BE494474A_Ta_2_1	[A/G]	Good (theta >0 and <1)			0	0	51	0	0	0	1	0	1	51	0	Mono
249	wsnp_BE494474A_Ta_2_2	[T/C]	RECODE AB to AA		Recode AB to AA	0	0	51	0	0	0	1	0	1	51	0	Mono
250	wsnp_BE494474A_Ta_2_3	[A/G]	Excluded_Compressed	Zeroed		0	5	46	0	0	0.0980392	0.901961	0	1	51	0	Zeroed
251	wsnp_BE494474B_Ta_2_1	[T/G]	Good (theta >0 and <1)			0	0	51	0	0	0	1	0	1	51	0	Mono
252	wsnp_BE494474B_Ta_2_2	[T/G]	RECODE AB to AA		Recode AB to AA	0	0	51	0	0	0	1	0	1	51	0	Mono
253	wsnp_BE494482B_Ta_2_1	[A/G]	Good (theta >0 and <1)			51	0	0	0	1	0	0	0	1	51	0	Mono
254	wsnp_BE494527A_Ta_2_1	[T/C]	Good (theta 0 and 1)			51	0	0	0	1	0	0	0	1	51	0	Mono
255	wsnp_BE494527B_Ta_2_1	[T/C]	Good (theta >0 and <1)			5	0	46	0	0.0980392	0	0.901961	0	1	51	0	Poly
256	wsnp_BE494848B_Ta_2_1	[T/G]	Excluded_Zeroed	Zeroed		2	9	0	0	0.181818	0.818182	0	0	1	11	40	Zeroed
257	wsnp_BE494910D_Ta_1_16	[T/C]	Good (theta 0 and 1)			0	0	51	0	0	0	1	0	1	51	0	Mono
258	wsnp_BE495116B_Ta_2_2	[A/G]	Good (theta 0 and 1)			0	0	51	0	0	0	1	0	1	51	0	Mono
259	wsnp_BE495143A_Ta_2_1	[A/G]	RECODE AB to BB	Recode AB to BB	Recode AB to BB	21	0	30	0	0.411765	0	0.588235	0	1	51	0	Poly
260	wsnp_BE495143A_Ta_2_2	[T/C]	Good (theta >0 and <1)			30	0	21	0	0.588235	0	0.411765	0	1	51	0	Poly
261	wsnp_BE495175A_Ta_1_1	[T/C]	RECODE AB to AA		Recode AB to AA	0	0	51	0	0	0	1	0	1	51	0	Mono
262	wsnp_BE495277A_Ta_2_1	[T/C]	Good (theta 0 and 1)			0	0	51	0	0	0	1	0	1	51	0	Mono
263	wsnp_BE495277A_Ta_2_5	[T/C]	RECODE AB to AA		Recode AB to AA	0	0	51	0	0	0	1	0	1	51	0	Mono
264	wsnp_BE495277B_Ta_2_1	[A/G]	Excluded_MSV	Zeroed		0	51	0	0	0	1	0	0	1	51	0	Zeroed
265	wsnp_BE495277B_Ta_2_5	[T/G]	Good (theta 0 and 1)			25	0	26	0	0.490196	0	0.509804	0	1	51	0	Poly
266	wsnp_BE495325D_Ta_1_1	[T/C]	Good (theta 0 and 1)			0	0	51	0	0	0	1	0	1	51	0	Mono
267	wsnp_BE495542A_Ta_2_1	[A/C]	RECODE AB to AA		Recode AB to AA	0	0	51	0	0	0	1	0	1	51	0	Mono
268	wsnp_BE495786A_Ta_2_1	[A/G]	Good (theta 0 and 1)			5	0	46	0	0.0980392	0	0.901961	0	1	51	0	Poly
269	wsnp_BE495786B_Ta_2_1	[A/G]	Good (theta 0 and 1)			40	0	11	0	0.784314	0	0.215686	0	1	51	0	Poly
270	wsnp_BE495786B_Ta_2_2	[T/C]	Good (theta >0 and <1)			6	0	45	0	0.117647	0	0.882353	0	1	51	0	Poly
271	wsnp_BE495896B_Ta_2_1	[A/G]	RECODE AB to AA	Recode AB to AA	Recode AB to AA	46	0	5	0	0.901961	0	0.0980392	0	1	51	0	Poly
272	wsnp_BE496826A_Ta_2_2	[T/C]	RECODE AB to AA	Recode AB to AA	Recode AB to AA	13	0	37	0	0.26	0	0.74	0	1	50	1	Poly
273	wsnp_BE496826A_Ta_2_3	[T/G]	Excluded_Null	Zeroed		14	0	5	0	0.736842	0	0.263158	0	1	19	32	Zeroed
274	wsnp_be496863A_Ta_2_1	[T/C]	Good (theta >0 and <1)			0	0	51	0	0	0	1	0	1	51	0	Mono
275	wsnp_be496863A_Ta_2_3	[A/G]	Excluded_Compressed	Zeroed		0	31	20	0	0	0.607843	0.392157	0	1	51	0	Zeroed
276	wsnp_be496863B_Ta_2_1	[T/C]	Good (theta >0 and <1)			51	0	0	0	1	0	0	0	1	51	0	Mono
277	wsnp_be496863B_Ta_2_2	[A/G]	Good (theta 0 and 1)			0	0	51	0	0	0	1	0	1	51	0	Mono
278	wsnp_BE496976A_Ta_2_1	[A/G]	Good (theta >0 and <1)			0	0	51	0	0	0	1	0	1	51	0	Mono
279	wsnp_BE496976B_Ta_2_1	[T/C]	RECODE AB to BB	Recode AB to BB	Recode AB to BB	23	0	28	0	0.45098	0	0.54902	0	1	51	0	Poly
280	wsnp_BE496983B_Ta_2_1	[T/C]	Good (theta >0 and <1)			41	0	10	0	0.803922	0	0.196078	0	1	51	0	Poly
281	wsnp_BE496986A_Ta_2_1	[A/C]	Good (theta >0 and <1)			9	0	41	0	0.18	0	0.82	0	1	50	1	Poly
282	wsnp_BE496986A_Ta_2_6	[A/G]	Monomorphic			51	0	0	0	1	0	0	0	1	51	0	Mono
283	wsnp_BE496986B_Ta_2_2	[A/G]	Good (theta 0 and 1)			5	0	46	0	0.0980392	0	0.901961	0	1	51	0	Poly
284	wsnp_BE497109B_Ta_2_5	[T/G]	Excluded_Compressed	Zeroed		0	5	46	0	0	0.0980392	0.901961	0	1	51	0	Zeroed
285	wsnp_BE497160A_Ta_1_1	[T/C]	Good (theta 0 and 1)			16	0	35	0	0.313725	0	0.686275	0	1	51	0	Poly
286	wsnp_BE497160D_Ta_2_1	[T/C]	Good (theta 0 and 1)			0	0	51	0	0	0	1	0	1	51	0	Mono
287	wsnp_BE497160D_Ta_2_2	[T/C]	Good (theta >0 and <1)			51	0	0	0	1	0	0	0	1	51	0	Mono
288	wsnp_BE497169B_Ta_2_1	[A/C]	Excluded_MSV	Zeroed		22	16	13	0	0.431373	0.313725	0.254902	0	1	51	0	Zeroed
289	wsnp_BE497169B_Ta_2_2	[A/G]	Excluded_Compressed	Zeroed		0	38	13	0	0	0.745098	0.254902	0	1	51	0	Zeroed
290	wsnp_BE497361A_Ta_1_1	[T/C]	Good (theta >0 and <1)			0	0	51	0	0	0	1	0	1	51	0	Mono
291	wsnp_BE497368A_Ta_2_1	[A/C]	Good (theta >0 and <1)			15	0	36	0	0.294118	0	0.705882	0	1	51	0	Poly
292	wsnp_BE497469B_Ta_2_1	[T/C]	Good (theta >0 and <1)			16	0	35	0	0.313725	0	0.686275	0	1	51	0	Poly
293	wsnp_BE497494A_Td_2_1	[A/G]	Good (theta >0 and <1)			51	0	0	0	1	0	0	0	1	51	0	Mono
294	wsnp_BE497494A_Td_2_2	[A/G]	Good (theta >0 and <1)			0	0	51	0	0	0	1	0	1	51	0	Mono
295	wsnp_BE497494B_Ta_2_1	[A/G]	Good (theta >0 and <1)			48	2	0	0	0.96	0.04	0	0	1	50	1	Poly
296	wsnp_BE497618A_Ta_1_1	[T/C]	RECODE AB to BB	Recode AB to BB	Recode AB to BB	26	0	25	0	0.509804	0	0.490196	0	1	51	0	Poly
297	wsnp_BE497701B_Ta_2_1	[A/G]	RECODE AB to AA	Recode AB to AA	Recode AB to AA	5	0	46	0	0.0980392	0	0.901961	0	1	51	0	Poly
298	wsnp_BE497740B_Ta_2_1	[T/C]	Excluded_MSV	Zeroed		46	4	0	0	0.92	0.08	0	0	1	50	1	Zeroed
299	wsnp_BE497740B_Ta_2_2	[T/C]	Good (theta 0 and 1)			46	0	5	0	0.901961	0	0.0980392	0	1	51	0	Poly
300	wsnp_BE497820A_Ta_2_2	[T/C]	Good (theta >0 and <1)			46	0	5	0	0.901961	0	0.0980392	0	1	51	0	Poly
301	wsnp_BE497820B_Ta_2_1	[A/C]	Good (theta 0 and 1)			33	0	18	0	0.647059	0	0.352941	0	1	51	0	Poly
302	wsnp_BE497820B_Ta_2_2	[T/C]	Good (theta 0 and 1)			18	0	33	0	0.352941	0	0.647059	0	1	51	0	Poly
303	wsnp_BE497820B_Ta_2_3	[A/C]	RECODE AB to BB	Recode AB to BB	Recode AB to BB	33	0	18	0	0.647059	0	0.352941	0	1	51	0	Poly
304	wsnp_BE497845D_Ta_1_1	[A/G]	RECODE AB to BB	Recode AB to BB	Recode AB to BB	46	0	5	0	0.901961	0	0.0980392	0	1	51	0	Poly
305	wsnp_BE498209A_Ta_2_1	[T/G]	Good (theta >0 and <1)			5	0	46	0	0.0980392	0	0.901961	0	1	51	0	Poly
306	wsnp_BE498323B_Ta_2_1	[T/C]	Good (theta >0 and <1)			38	0	13	0	0.745098	0	0.254902	0	1	51	0	Poly
307	wsnp_BE498419B_Ta_1_2	[T/C]	RECODE AB to BB	Recode AB to BB	Recode AB to BB	40	0	9	0	0.816327	0	0.183673	0	1	49	2	Poly
308	wsnp_BE498419B_Ta_1_3	[A/G]	Good (theta >0 and <1)			40	2	8	0	0.8	0.04	0.16	0	1	50	1	Poly
309	wsnp_be498599A_Ta_2_2	[A/G]	Excluded_MSV	Zeroed		15	0	36	0	0.294118	0	0.705882	0	1	51	0	Zeroed
310	wsnp_be498599B_Ta_1_1	[A/G]	RECODE AB to BB		Recode AB to BB	0	0	51	0	0	0	1	0	1	51	0	Mono
311	wsnp_BE498662B_Ta_2_1	[A/G]	Good (theta >0 and <1)			0	0	51	0	0	0	1	0	1	51	0	Mono
312	wsnp_BE498662B_Ta_2_5	[T/C]	Good (theta >0 and <1)			0	0	51	0	0	0	1	0	1	51	0	Mono
313	wsnp_BE498730A_Ta_2_1	[A/G]	Excluded_MSV	Zeroed		51	0	0	0	1	0	0	0	1	51	0	Zeroed
314	wsnp_BE498730A_Ta_2_2	[A/C]	Excluded_MSV	Zeroed		0	0	51	0	0	0	1	0	1	51	0	Zeroed
315	wsnp_BE498768A_Ta_2_1	[T/C]	Good (theta >0 and <1)			0	0	51	0	0	0	1	0	1	51	0	Mono
316	wsnp_BE498786B_Ta_2_1	[A/G]	Good (theta 0 and 1)			46	0	5	0	0.901961	0	0.0980392	0	1	51	0	Poly
317	wsnp_BE498849D_Ta_1_2	[A/G]	Good (theta >0 and <1)			51	0	0	0	1	0	0	0	1	51	0	Mono
318	wsnp_BE498892A_Ta_2_1	[T/C]	Excluded_Compressed	Zeroed		46	5	0	0	0.901961	0.0980392	0	0	1	51	0	Zeroed
319	wsnp_BE498892A_Ta_2_25	[T/C]	Good (theta >0 and <1)			5	0	46	0	0.0980392	0	0.901961	0	1	51	0	Poly
320	wsnp_BE498985A_Ta_2_1	[T/C]	Good (theta >0 and <1)			10	0	41	0	0.196078	0	0.803922	0	1	51	0	Poly
321	wsnp_BE499016B_Ta_2_1	[T/C]	RECODE AB to BB		Recode AB to BB	51	0	0	0	1	0	0	0	1	51	0	Mono
322	wsnp_BE499016D_Ta_2_1	[A/C]	Good (theta >0 and <1)			0	0	51	0	0	0	1	0	1	51	0	Mono
323	wsnp_BE499251A_Ta_2_1	[A/C]	Excluded_Null	Zeroed		0	0	51	0	0	0	1	0	1	51	0	Zeroed
324	wsnp_BE499257A_Ta_2_1	[A/G]	Good (theta >0 and <1)			51	0	0	0	1	0	0	0	1	51	0	Mono
325	wsnp_BE499309D_Ta_2_2	[A/C]	Good (theta >0 and <1)			0	0	51	0	0	0	1	0	1	51	0	Mono
326	wsnp_be499362B_Td_2_1	[T/C]	Good (theta 0 and 1)			51	0	0	0	1	0	0	0	1	51	0	Mono
327	wsnp_BE499456B_Ta_1_1	[T/C]	Good (theta >0 and <1)			0	0	51	0	0	0	1	0	1	51	0	Mono
328	wsnp_BE499478B_Ta_2_1	[A/G]	Good (theta 0 and 1)			17	0	33	0	0.34	0	0.66	0	1	50	1	Poly
329	wsnp_BE499546B_Ta_2_1	[A/C]	RECODE AB to BB	Recode AB to BB	Recode AB to BB	5	0	46	0	0.0980392	0	0.901961	0	1	51	0	Poly
330	wsnp_BE499835A_Ta_2_1	[T/C]	RECODE AB to BB		Recode AB to BB	51	0	0	0	1	0	0	0	1	51	0	Mono
331	wsnp_BE499835A_Ta_2_2	[T/C]	RECODE AB to AA		Recode AB to AA	0	0	51	0	0	0	1	0	1	51	0	Mono
332	wsnp_BE499835B_Ta_2_5	[T/G]	RECODE AB to AA	Recode AB to AA	Recode AB to AA	20	0	31	0	0.392157	0	0.607843	0	1	51	0	Poly
333	wsnp_BE500291A_Ta_2_1	[A/G]	Good (theta 0 and 1)			46	0	5	0	0.901961	0	0.0980392	0	1	51	0	Poly
334	wsnp_be500615A_Ta_1_1	[T/C]	RECODE AB to AA		Recode AB to AA	0	0	51	0	0	0	1	0	1	51	0	Mono
335	wsnp_BE500759A_Td_2_1	[A/G]	Good (theta >0 and <1)			19	0	32	0	0.372549	0	0.627451	0	1	51	0	Poly
336	wsnp_BE517627A_Ta_2_1	[A/G]	Good (theta 0 and 1)			46	0	5	0	0.901961	0	0.0980392	0	1	51	0	Poly
337	wsnp_BE517711B_Ta_2_1	[A/G]	Good (theta 0 and 1)			46	0	5	0	0.901961	0	0.0980392	0	1	51	0	Poly
338	wsnp_BE517711B_Ta_2_2	[A/C]	Excluded_Zeroed	Zeroed		0	5	46	0	0	0.0980392	0.901961	0	1	51	0	Zeroed
339	wsnp_BE517729A_Ta_2_1	[A/G]	Good (theta 0 and 1)			5	0	46	0	0.0980392	0	0.901961	0	1	51	0	Poly
340	wsnp_BE517729D_Ta_2_4	[A/C]	Excluded_MSV	Zeroed		8	5	38	0	0.156863	0.0980392	0.745098	0	1	51	0	Zeroed
341	wsnp_BE517780B_Ta_1_1	[T/G]	Excluded_Zeroed	Zeroed		0	51	0	0	0	1	0	0	1	51	0	Zeroed
342	wsnp_BE517805D_Ta_1_1	[A/G]	Excluded_Zeroed	Zeroed		0	51	0	0	0	1	0	0	1	51	0	Zeroed
343	wsnp_BE517877A_Td_2_3	[T/C]	Good (theta >0 and <1)			0	0	51	0	0	0	1	0	1	51	0	Mono
344	wsnp_BE517914B_Ta_2_5	[A/C]	RECODE AB to AA	Recode AB to AA	Recode AB to AA	46	0	5	0	0.901961	0	0.0980392	0	1	51	0	Poly
345	wsnp_BE517946D_Ta_1_2	[T/C]	RECODE AB to AA	Recode AB to AA	Recode AB to AA	25	0	26	0	0.490196	0	0.509804	0	1	51	0	Poly
346	wsnp_BE518003B_Ta_2_2	[A/C]	Good (theta >0 and <1)			46	0	5	0	0.901961	0	0.0980392	0	1	51	0	Poly
347	wsnp_BE518003B_Ta_2_3	[T/C]	Excluded_Zeroed	Zeroed		0	6	45	0	0	0.117647	0.882353	0	1	51	0	Zeroed
348	wsnp_BE518357B_Ta_2_2	[T/C]	RECODE AB to BB		Recode AB to BB	51	0	0	0	1	0	0	0	1	51	0	Mono
349	wsnp_BE518379B_Ta_2_2	[A/C]	Excluded_Compressed	Zeroed		0	46	5	0	0	0.901961	0.0980392	0	1	51	0	Zeroed
350	wsnp_BE518379D_Ta_1_1	[A/G]	Excluded_Zeroed	Zeroed		0	0	51	0	0	0	1	0	1	51	0	Zeroed
351	wsnp_BE518393A_Td_2_2	[A/G]	Good (theta 0 and 1)			0	0	51	0	0	0	1	0	1	51	0	Mono
352	wsnp_BE518393A_Td_2_3	[T/C]	Good (theta >0 and <1)			10	0	41	0	0.196078	0	0.803922	0	1	51	0	Poly
353	wsnp_BE518403B_Ta_1_1	[T/G]	Good (theta >0 and <1)			7	2	42	0	0.137255	0.0392157	0.823529	0	1	51	0	Poly
354	wsnp_be518436B_Ta_2_1	[A/G]	RECODE AB to BB		Recode AB to BB	51	0	0	0	1	0	0	0	1	51	0	Mono
355	wsnp_be518436B_Ta_2_3	[T/G]	Excluded_Compressed	Zeroed		0	43	8	0	0	0.843137	0.156863	0	1	51	0	Zeroed
356	wsnp_BE585780A_Ta_2_1	[A/C]	RECODE AB to BB	Recode AB to BB	Recode AB to BB	35	0	16	0	0.686275	0	0.313725	0	1	51	0	Poly
357	wsnp_BE585780A_Ta_2_2	[T/C]	RECODE AB to BB	Recode AB to BB	Recode AB to BB	10	0	41	0	0.196078	0	0.803922	0	1	51	0	Poly
358	wsnp_BE585781D_Ta_1_1	[T/C]	Good (theta >0 and <1)			51	0	0	0	1	0	0	0	1	51	0	Mono
359	wsnp_BE586072D_Ta_1_2	[T/C]	Good (theta 0 and 1)			0	0	51	0	0	0	1	0	1	51	0	Mono
360	wsnp_BE586140A_Ta_2_1	[T/C]	Good (theta 0 and 1)			0	0	51	0	0	0	1	0	1	51	0	Mono
361	wsnp_BE586140B_Ta_2_1	[A/C]	RECODE AB to BB	Recode AB to BB	Recode AB to BB	41	0	10	0	0.803922	0	0.196078	0	1	51	0	Poly
362	wsnp_BE586140D_Ta_2_2	[T/C]	Good (theta 0 and 1)			31	0	20	0	0.607843	0	0.392157	0	1	51	0	Poly
363	wsnp_BE590553A_Ta_2_1	[A/G]	Excluded_Compressed	Zeroed		0	5	46	0	0	0.0980392	0.901961	0	1	51	0	Zeroed
364	wsnp_BE590553A_Ta_2_6	[T/C]	Good (theta >0 and <1)			30	0	21	0	0.588235	0	0.411765	0	1	51	0	Poly
365	wsnp_BE590553B_Td_2_1	[A/G]	Excluded_MSV	Zeroed		0	51	0	0	0	1	0	0	1	51	0	Zeroed
366	wsnp_BE590553B_Td_2_3	[T/C]	Excluded_MSV	Zeroed		0	0	50	0	0	0	1	0	1	50	1	Zeroed
367	wsnp_BE590634B_Ta_2_1	[T/C]	Good (theta >0 and <1)			41	0	10	0	0.803922	0	0.196078	0	1	51	0	Poly
368	wsnp_BE590634B_Ta_2_5	[T/C]	Good (theta >0 and <1)			10	0	41	0	0.196078	0	0.803922	0	1	51	0	Poly
369	wsnp_BE591002A_Ta_2_3	[A/G]	Excluded_Compressed	Zeroed		0	46	5	0	0	0.901961	0.0980392	0	1	51	0	Zeroed
370	wsnp_BE591002A_Ta_2_4	[A/G]	Good (theta >0 and <1)			46	0	5	0	0.901961	0	0.0980392	0	1	51	0	Poly
371	wsnp_BE591195A_Ta_1_1	[A/G]	RECODE AB to BB		Recode AB to BB	51	0	0	0	1	0	0	0	1	51	0	Mono
372	wsnp_BE591243A_Td_2_2	[A/C]	RECODE AB to AA	Recode AB to AA	Recode AB to AA	31	0	20	0	0.607843	0	0.392157	0	1	51	0	Poly
373	wsnp_BE591248B_Td_2_1	[T/G]	Good (theta >0 and <1)			0	0	51	0	0	0	1	0	1	51	0	Mono
374	wsnp_BE591290B_Ta_2_7	[T/C]	Excluded_MSV	Zeroed		16	30	0	0	0.347826	0.652174	0	0	1	46	5	Zeroed
375	wsnp_be591305B_Ta_1_1	[T/C]	Good (theta >0 and <1)			0	0	51	0	0	0	1	0	1	51	0	Mono
376	wsnp_BE591466B_Ta_2_1	[T/C]	Good (theta >0 and <1)			51	0	0	0	1	0	0	0	1	51	0	Mono
377	wsnp_BE591466B_Ta_2_2	[A/G]	RECODE AB to AA	Recode AB to AA	Recode AB to AA	46	0	5	0	0.901961	0	0.0980392	0	1	51	0	Poly
378	wsnp_BE591501B_Ta_2_1	[T/G]	RECODE AB to AA	Recode AB to AA	Recode AB to AA	5	0	46	0	0.0980392	0	0.901961	0	1	51	0	Poly
379	wsnp_BE591604B_Ta_2_1	[A/G]	Good (theta >0 and <1)			51	0	0	0	1	0	0	0	1	51	0	Mono
380	wsnp_BE591684B_Ta_2_1	[T/C]	RECODE AB to AA		Recode AB to AA	0	0	51	0	0	0	1	0	1	51	0	Mono
381	wsnp_BE591739A_Ta_2_2	[A/G]	Good (theta 0 and 1)			51	0	0	0	1	0	0	0	1	51	0	Mono
382	wsnp_BE591739D_Ta_2_3	[A/C]	RECODE AB to AA		Recode AB to AA	51	0	0	0	1	0	0	0	1	51	0	Mono
383	wsnp_BE591777A_Ta_1_1	[A/G]	Excluded_Zeroed	Zeroed		0	51	0	0	0	1	0	0	1	51	0	Zeroed
384	wsnp_BE591818D_Ta_2_2	[A/G]	RECODE AB to AA	Recode AB to AA	Recode AB to AA	43	0	8	0	0.843137	0	0.156863	0	1	51	0	Poly
385	wsnp_BE591861A_Ta_2_5	[T/G]	Good (theta >0 and <1)			20	0	31	0	0.392157	0	0.607843	0	1	51	0	Poly
386	wsnp_BE591931B_Ta_2_1	[A/C]	Monomorphic			0	0	51	0	0	0	1	0	1	51	0	Mono
387	wsnp_BE591931B_Ta_2_2	[T/C]	Good (theta >0 and <1)			0	0	51	0	0	0	1	0	1	51	0	Mono
388	wsnp_BE604721A_Ta_2_1	[T/G]	RECODE AB to AA	Recode AB to AA	Recode AB to AA	46	0	5	0	0.901961	0	0.0980392	0	1	51	0	Poly
389	wsnp_BE604861B_Ta_2_1	[A/G]	RECODE AB to BB		Recode AB to BB	51	0	0	0	1	0	0	0	1	51	0	Mono
390	wsnp_BE604885A_Ta_2_1	[A/C]	RECODE AB to AA	Recode AB to AA	Recode AB to AA	15	0	36	0	0.294118	0	0.705882	0	1	51	0	Poly
391	wsnp_BE604885A_Ta_2_2	[T/C]	Excluded_MSV	Zeroed		25	0	26	0	0.490196	0	0.509804	0	1	51	0	Zeroed
392	wsnp_BE605063A_Ta_2_2	[T/C]	Good (theta >0 and <1)			41	0	10	0	0.803922	0	0.196078	0	1	51	0	Poly
393	wsnp_BE605063A_Ta_2_3	[T/G]	Good (theta >0 and <1)			10	0	41	0	0.196078	0	0.803922	0	1	51	0	Poly
394	wsnp_BE605194B_Ta_2_1	[T/C]	Good (theta 0 and 1)			10	0	41	0	0.196078	0	0.803922	0	1	51	0	Poly
395	wsnp_BE605194B_Ta_2_7	[T/C]	Good (theta >0 and <1)			41	0	10	0	0.803922	0	0.196078	0	1	51	0	Poly
396	wsnp_BE606403B_Ta_2_1	[T/C]	Good (theta 0 and 1)			13	0	38	0	0.254902	0	0.745098	0	1	51	0	Poly
397	wsnp_BE606541B_Ta_2_1	[T/C]	Excluded_Zeroed	Zeroed		0	0	51	0	0	0	1	0	1	51	0	Zeroed
398	wsnp_BE606541B_Ta_2_2	[T/C]	Good (theta >0 and <1)			0	0	51	0	0	0	1	0	1	51	0	Mono
399	wsnp_BE607043A_Td_2_1	[A/G]	Excluded_Null	Zeroed		0	0	51	0	0	0	1	0	1	51	0	Zeroed
400	wsnp_BE636872A_Ta_2_6	[A/C]	Excluded_Zeroed	Zeroed		0	36	15	0	0	0.705882	0.294118	0	1	51	0	Zeroed
401	wsnp_BE637507A_Ta_2_1	[A/C]	RECODE AB to BB	Recode AB to BB	Recode AB to BB	20	0	31	0	0.392157	0	0.607843	0	1	51	0	Poly
402	wsnp_BE637808A_Ta_2_1	[T/C]	Good (theta 0 and 1)			28	1	22	0	0.54902	0.0196078	0.431373	0	1	51	0	Poly
403	wsnp_BE637864B_Ta_1_1	[A/G]	Good (theta >0 and <1)			38	0	13	0	0.745098	0	0.254902	0	1	51	0	Poly
404	wsnp_BE637911B_Ta_2_1	[A/G]	Good (theta 0 and 1)			51	0	0	0	1	0	0	0	1	51	0	Mono
405	wsnp_BE637911B_Ta_2_2	[T/C]	Excluded_MSV	Zeroed		0	0	51	0	0	0	1	0	1	51	0	Zeroed
406	wsnp_BE637971B_Ta_1_20	[A/G]	RECODE AB to BB		Recode AB to BB	51	0	0	0	1	0	0	0	1	51	0	Mono
407	wsnp_BE637971D_Ta_2_3	[A/G]	Excluded_MSV	Zeroed		36	13	0	0	0.734694	0.265306	0	0	1	49	2	Zeroed
408	wsnp_BE638137B_Ta_2_2	[T/C]	Excluded_MSV	Zeroed		41	0	10	0	0.803922	0	0.196078	0	1	51	0	Zeroed
409	wsnp_BF145459A_Ta_2_1	[T/C]	Monomorphic			0	51	0	0	0	1	0	0	1	51	0	Mono
410	wsnp_BF145459D_Ta_2_1	[T/C]	Excluded_Zeroed	Zeroed		0	10	41	0	0	0.196078	0.803922	0	1	51	0	Zeroed
411	wsnp_BF145580A_Ta_2_1	[T/C]	Good (theta >0 and <1)			5	0	46	0	0.0980392	0	0.901961	0	1	51	0	Poly
412	wsnp_BF145580A_Ta_2_2	[T/C]	Excluded_MSV	Zeroed		0	46	5	0	0	0.901961	0.0980392	0	1	51	0	Zeroed
413	wsnp_BF146221B_Ta_2_2	[T/G]	Good (theta 0 and 1)			0	0	51	0	0	0	1	0	1	51	0	Mono
414	wsnp_BF200531A_Ta_2_1	[T/C]	Good (theta 0 and 1)			5	0	46	0	0.0980392	0	0.901961	0	1	51	0	Poly
415	wsnp_BF200640B_Ta_2_1	[A/G]	Good (theta 0 and 1)			0	0	51	0	0	0	1	0	1	51	0	Mono
416	wsnp_BF200644A_Ta_1_1	[T/C]	Good (theta >0 and <1)			51	0	0	0	1	0	0	0	1	51	0	Mono
417	wsnp_BF200742D_Ta_1_1	[T/C]	Good (theta >0 and <1)			0	0	51	0	0	0	1	0	1	51	0	Mono
418	wsnp_BF200891B_Ta_2_1	[A/G]	Good (theta 0 and 1)			51	0	0	0	1	0	0	0	1	51	0	Mono
419	wsnp_BF201102A_Ta_2_1	[A/G]	Good (theta 0 and 1)			5	0	46	0	0.0980392	0	0.901961	0	1	51	0	Poly
420	wsnp_BF201102B_Ta_2_1	[A/G]	Good (theta >0 and <1)			46	0	5	0	0.901961	0	0.0980392	0	1	51	0	Poly
421	wsnp_BF201102B_Ta_2_5	[T/C]	RECODE AB to BB	Recode AB to BB	Recode AB to BB	15	0	36	0	0.294118	0	0.705882	0	1	51	0	Poly
422	wsnp_BF201235A_Ta_2_19	[A/G]	RECODE AB to BB	Recode AB to BB	Recode AB to BB	46	0	5	0	0.901961	0	0.0980392	0	1	51	0	Poly
423	wsnp_BF201235A_Ta_2_4	[A/G]	RECODE AB to AA	Recode AB to AA	Recode AB to AA	5	0	46	0	0.0980392	0	0.901961	0	1	51	0	Poly
424	wsnp_BF201533A_Ta_2_3	[T/C]	RECODE AB to AA	Recode AB to AA	Recode AB to AA	46	0	5	0	0.901961	0	0.0980392	0	1	51	0	Poly
425	wsnp_BF201652B_Td_2_1	[T/C]	RECODE AB to AA		Recode AB to AA	49	0	0	0	1	0	0	0	1	49	2	Mono
426	wsnp_BF201830B_Ta_1_1	[T/C]	Good (theta 0 and 1)			46	0	5	0	0.901961	0	0.0980392	0	1	51	0	Poly
427	wsnp_BF201830B_Ta_1_2	[T/C]	Excluded_Null	Zeroed		46	0	5	0	0.901961	0	0.0980392	0	1	51	0	Zeroed
428	wsnp_BF202329A_Ta_2_2	[T/C]	Excluded_Compressed	Zeroed		0	5	46	0	0	0.0980392	0.901961	0	1	51	0	Zeroed
429	wsnp_BF202681B_Ta_2_2	[A/G]	Good (theta 0 and 1)			5	0	46	0	0.0980392	0	0.901961	0	1	51	0	Poly
430	wsnp_BF202706D_Ta_1_1	[T/C]	Good (theta >0 and <1)			10	0	41	0	0.196078	0	0.803922	0	1	51	0	Poly
431	wsnp_BF202806B_Ta_2_1	[A/G]	Good (theta >0 and <1)			41	0	10	0	0.803922	0	0.196078	0	1	51	0	Poly
432	wsnp_BF202806B_Ta_2_8	[T/C]	Excluded_MSV	Zeroed		0	41	10	0	0	0.803922	0.196078	0	1	51	0	Zeroed
433	wsnp_BF202975B_Ta_2_1	[T/C]	RECODE AB to BB	Recode AB to BB	Recode AB to BB	5	0	46	0	0.0980392	0	0.901961	0	1	51	0	Poly
434	wsnp_BF291478B_Ta_2_1	[A/G]	Good (theta >0 and <1)			20	0	31	0	0.392157	0	0.607843	0	1	51	0	Poly
435	wsnp_BF291549B_Ta_1_1	[A/G]	Excluded_MSV	Zeroed		5	0	46	0	0.0980392	0	0.901961	0	1	51	0	Zeroed
436	wsnp_BF291608B_Ta_2_1	[T/C]	Good (theta 0 and 1)			18	0	33	0	0.352941	0	0.647059	0	1	51	0	Poly
437	wsnp_BF291608B_Ta_2_2	[A/G]	Good (theta 0 and 1)			18	0	33	0	0.352941	0	0.647059	0	1	51	0	Poly
438	wsnp_BF291674B_Ta_2_1	[A/C]	RECODE AB to AA		Recode AB to AA	49	0	0	0	1	0	0	0	1	49	2	Mono
439	wsnp_BF291736B_Ta_1_1	[A/C]	Good (theta 0 and 1)			51	0	0	0	1	0	0	0	1	51	0	Mono
440	wsnp_BF291928A_Ta_1_1	[A/G]	RECODE AB to BB		Recode AB to BB	0	0	51	0	0	0	1	0	1	51	0	Mono
441	wsnp_BF291974A_Ta_2_1	[T/C]	Good (theta >0 and <1)			51	0	0	0	1	0	0	0	1	51	0	Mono
442	wsnp_BF291974A_Ta_2_2	[T/C]	Good (theta >0 and <1)			15	0	36	0	0.294118	0	0.705882	0	1	51	0	Poly
443	wsnp_BF292295A_Ta_2_1	[A/G]	Good (theta >0 and <1)			0	0	51	0	0	0	1	0	1	51	0	Mono
444	wsnp_BF292596A_Ta_1_1	[A/G]	Good (theta >0 and <1)			5	0	46	0	0.0980392	0	0.901961	0	1	51	0	Poly
445	wsnp_BF292596A_Ta_1_3	[T/C]	Good (theta >0 and <1)			5	0	46	0	0.0980392	0	0.901961	0	1	51	0	Poly
446	wsnp_BF292987B_Td_2_1	[A/C]	Good (theta >0 and <1)			4	1	46	0	0.0784314	0.0196078	0.901961	0	1	51	0	Poly
447	wsnp_BF293133A_Ta_2_2	[A/G]	Good (theta 0 and 1)			30	0	21	0	0.588235	0	0.411765	0	1	51	0	Poly
448	wsnp_BF293181A_Ta_2_4	[T/C]	Good (theta >0 and <1)			5	0	46	0	0.0980392	0	0.901961	0	1	51	0	Poly
449	wsnp_BF293181B_Ta_2_1	[T/C]	Good (theta 0 and 1)			51	0	0	0	1	0	0	0	1	51	0	Mono
450	wsnp_BF293311B_Ta_2_1	[A/C]	RECODE AB to AA	Recode AB to AA	Recode AB to AA	5	0	46	0	0.0980392	0	0.901961	0	1	51	0	Poly
451	wsnp_BF293311B_Ta_2_3	[A/G]	Excluded_Zeroed	Zeroed		0	5	46	0	0	0.0980392	0.901961	0	1	51	0	Zeroed
452	wsnp_BF293500A_Ta_2_1	[T/C]	Monomorphic			0	0	51	0	0	0	1	0	1	51	0	Mono
453	wsnp_BF293573B_Ta_1_1	[A/G]	RECODE AB to AA		Recode AB to AA	51	0	0	0	1	0	0	0	1	51	0	Mono
454	wsnp_BF293620A_Ta_2_1	[T/C]	Good (theta >0 and <1)			23	0	28	0	0.45098	0	0.54902	0	1	51	0	Poly
455	wsnp_BF293620A_Ta_2_3	[A/G]	RECODE AB to BB		Recode AB to BB	51	0	0	0	1	0	0	0	1	51	0	Mono
456	wsnp_BF428573A_Ta_1_1	[T/C]	Good (theta >0 and <1)			0	0	51	0	0	0	1	0	1	51	0	Mono
457	wsnp_BF428573B_Td_2_2	[T/C]	Good (theta >0 and <1)			0	0	51	0	0	0	1	0	1	51	0	Mono
458	wsnp_BF428701D_Ta_1_1	[A/G]	RECODE AB to AA		Recode AB to AA	0	0	51	0	0	0	1	0	1	51	0	Mono
459	wsnp_BF428726A_Ta_2_5	[T/G]	Good (theta 0 and 1)			5	0	46	0	0.0980392	0	0.901961	0	1	51	0	Poly
460	wsnp_BF428726B_Ta_2_2	[T/C]	Good (theta >0 and <1)			10	0	41	0	0.196078	0	0.803922	0	1	51	0	Poly
461	wsnp_BF428792D_Ta_1_3	[A/G]	Good (theta 0 and 1)			50	0	0	0	1	0	0	0	1	50	1	Mono
462	wsnp_BF429272A_Ta_2_1	[T/C]	RECODE AB to AA	Recode AB to AA	Recode AB to AA	24	0	27	0	0.470588	0	0.529412	0	1	51	0	Poly
463	wsnp_BF429272A_Ta_2_3	[A/G]	Excluded_Compressed	Zeroed		0	24	27	0	0	0.470588	0.529412	0	1	51	0	Zeroed
464	wsnp_BF429272B_Ta_2_3	[A/G]	Good (theta 0 and 1)			41	0	10	0	0.803922	0	0.196078	0	1	51	0	Poly
465	wsnp_BF473052D_Ta_2_1	[A/G]	Good (theta >0 and <1)			51	0	0	0	1	0	0	0	1	51	0	Mono
466	wsnp_BF473056D_Ta_2_1	[A/G]	Excluded_MSV	Zeroed		5	46	0	0	0.0980392	0.901961	0	0	1	51	0	Zeroed
467	wsnp_BF473138A_Ta_2_1	[A/G]	Good (theta >0 and <1)			31	0	20	0	0.607843	0	0.392157	0	1	51	0	Poly
468	wsnp_BF473658B_Ta_2_1	[A/G]	Good (theta >0 and <1)			36	0	15	0	0.705882	0	0.294118	0	1	51	0	Poly
469	wsnp_BF473744B_Ta_2_1	[T/C]	Good (theta >0 and <1)			30	0	20	0	0.6	0	0.4	0	1	50	1	Poly
470	wsnp_BF473744B_Ta_2_2	[A/G]	Good (theta >0 and <1)			30	1	20	0	0.588235	0.0196078	0.392157	0	1	51	0	Poly
471	wsnp_BF473825A_Ta_1_4	[A/G]	Good (theta >0 and <1)			31	0	20	0	0.607843	0	0.392157	0	1	51	0	Poly
472	wsnp_BF473884A_Ta_1_1	[A/G]	Good (theta >0 and <1)			0	0	51	0	0	0	1	0	1	51	0	Mono
473	wsnp_BF473884A_Ta_1_3	[T/G]	Good (theta 0 and 1)			0	0	51	0	0	0	1	0	1	51	0	Mono
474	wsnp_BF474139D_Ta_2_1	[A/G]	Excluded_MSV	Zeroed		43	0	8	0	0.843137	0	0.156863	0	1	51	0	Zeroed
475	wsnp_BF474340A_Ta_2_1	[A/G]	Good (theta >0 and <1)			10	0	41	0	0.196078	0	0.803922	0	1	51	0	Poly
476	wsnp_BF474379A_Ta_2_1	[T/G]	RECODE AB to AA	Recode AB to AA	Recode AB to AA	41	0	10	0	0.803922	0	0.196078	0	1	51	0	Poly
477	wsnp_BF474379A_Ta_2_2	[A/G]	RECODE AB to BB	Recode AB to BB	Recode AB to BB	46	0	5	0	0.901961	0	0.0980392	0	1	51	0	Poly
478	wsnp_BF474379B_Ta_2_1	[T/C]	Good (theta >0 and <1)			51	0	0	0	1	0	0	0	1	51	0	Mono
479	wsnp_BF474552B_Ta_1_1	[A/G]	Good (theta 0 and 1)			0	0	51	0	0	0	1	0	1	51	0	Mono
480	wsnp_BF474606A_Td_2_1	[T/C]	Good (theta >0 and <1)			12	0	39	0	0.235294	0	0.764706	0	1	51	0	Poly
481	wsnp_BF474606A_Td_2_2	[T/C]	RECODE AB to AA	Recode AB to AA	Recode AB to AA	8	0	43	0	0.156863	0	0.843137	0	1	51	0	Poly
482	wsnp_BF474615A_Ta_1_1	[T/G]	Good (theta 0 and 1)			27	1	23	0	0.529412	0.0196078	0.45098	0	1	51	0	Poly
483	wsnp_BF474615A_Ta_1_4	[T/C]	Good (theta 0 and 1)			0	0	51	0	0	0	1	0	1	51	0	Mono
484	wsnp_bf474746A_Ta_1_1	[A/G]	RECODE AB to BB	Recode AB to BB	Recode AB to BB	46	0	5	0	0.901961	0	0.0980392	0	1	51	0	Poly
485	wsnp_BF474862A_Ta_2_1	[A/G]	Good (theta >0 and <1)			45	0	6	0	0.882353	0	0.117647	0	1	51	0	Poly
486	wsnp_bf474966A_Ta_2_1	[A/G]	RECODE AB to AA	Recode AB to AA	Recode AB to AA	24	0	26	0	0.48	0	0.52	0	1	50	1	Poly
487	wsnp_bf474966B_Ta_2_1	[A/G]	Excluded_Compressed	Zeroed		0	1	46	0	0	0.0212766	0.978723	0	1	47	4	Zeroed
488	wsnp_BF475068A_Ta_2_1	[T/C]	Excluded_MSV	Zeroed		0	25	26	0	0	0.490196	0.509804	0	1	51	0	Zeroed
489	wsnp_BF475120B_Td_2_1	[T/C]	RECODE AB to BB		Recode AB to BB	51	0	0	0	1	0	0	0	1	51	0	Mono
490	wsnp_BF475149A_Ta_2_1	[T/C]	Excluded_Compressed	Zeroed		51	0	0	0	1	0	0	0	1	51	0	Zeroed
491	wsnp_BF478690B_Ta_2_1	[T/C]	Good (theta >0 and <1)			11	0	40	0	0.215686	0	0.784314	0	1	51	0	Poly
492	wsnp_BF478737A_Ta_2_1	[T/G]	RECODE AB to BB	Recode AB to BB	Recode AB to BB	5	0	46	0	0.0980392	0	0.901961	0	1	51	0	Poly
493	wsnp_BF482269A_Ta_2_1	[A/G]	Excluded_Zeroed	Zeroed		31	0	20	0	0.607843	0	0.392157	0	1	51	0	Zeroed
494	wsnp_BF482269B_Ta_1_1	[T/C]	Good (theta >0 and <1)			0	0	51	0	0	0	1	0	1	51	0	Mono
495	wsnp_BF482403B_Ta_1_1	[T/C]	RECODE AB to AA	Recode AB to AA	Recode AB to AA	46	0	5	0	0.901961	0	0.0980392	0	1	51	0	Poly
496	wsnp_BF482403D_Ta_2_1	[T/C]	Excluded_Zeroed	Zeroed		51	0	0	0	1	0	0	0	1	51	0	Zeroed
497	wsnp_BF482529A_Ta_2_5	[A/G]	Good (theta 0 and 1)			10	0	41	0	0.196078	0	0.803922	0	1	51	0	Poly
498	wsnp_BF482891A_Ta_2_2	[T/C]	RECODE AB to AA		Recode AB to AA	51	0	0	0	1	0	0	0	1	51	0	Mono
499	wsnp_BF482950A_Ta_2_1	[T/C]	Good (theta 0 and 1)			8	1	42	0	0.156863	0.0196078	0.823529	0	1	51	0	Poly
500	wsnp_BF482960B_Ta_1_4	[A/G]	Good (theta >0 and <1)			21	0	30	0	0.411765	0	0.588235	0	1	51	0	Poly
501	wsnp_BF483039A_Ta_2_1	[A/G]	RECODE AB to BB	Recode AB to BB	Recode AB to BB	5	0	46	0	0.0980392	0	0.901961	0	1	51	0	Poly
502	wsnp_BF483039A_Ta_2_3	[A/C]	Good (theta >0 and <1)			5	0	46	0	0.0980392	0	0.901961	0	1	51	0	Poly
503	wsnp_BF483091A_Ta_2_2	[A/G]	RECODE AB to BB		Recode AB to BB	51	0	0	0	1	0	0	0	1	51	0	Mono
504	wsnp_BF483091A_Ta_2_5	[T/C]	RECODE AB to AA		Recode AB to AA	51	0	0	0	1	0	0	0	1	51	0	Mono
505	wsnp_BF483091D_Ta_2_3	[A/G]	Good (theta >0 and <1)			18	0	33	0	0.352941	0	0.647059	0	1	51	0	Poly
506	wsnp_BF483640B_Ta_2_2	[T/C]	RECODE AB to BB	Recode AB to BB	Recode AB to BB	10	0	41	0	0.196078	0	0.803922	0	1	51	0	Poly
507	wsnp_BF483648B_Ta_2_1	[A/G]	Good (theta 0 and 1)			48	0	3	0	0.941176	0	0.0588235	0	1	51	0	Poly
508	wsnp_BF483993A_Ta_2_1	[A/G]	Good (theta >0 and <1)			0	0	51	0	0	0	1	0	1	51	0	Mono
509	wsnp_BF484028B_Td_2_1	[T/C]	Excluded_Zeroed	Zeroed		0	0	51	0	0	0	1	0	1	51	0	Zeroed
510	wsnp_BF484270A_Ta_2_2	[T/C]	RECODE AB to AA	Recode AB to AA	Recode AB to AA	5	0	46	0	0.0980392	0	0.901961	0	1	51	0	Poly
511	wsnp_BF484585A_Td_2_1	[A/C]	Excluded_Compressed	Zeroed		0	8	42	0	0	0.16	0.84	0	1	50	1	Zeroed
512	wsnp_BF484585D_Ta_1_1	[T/C]	Good (theta >0 and <1)			0	0	51	0	0	0	1	0	1	51	0	Mono
513	wsnp_BF484606A_Ta_2_3	[A/G]	Good (theta 0 and 1)			51	0	0	0	1	0	0	0	1	51	0	Mono
514	wsnp_BF484656D_Ta_1_1	[T/C]	RECODE AB to BB		Recode AB to BB	0	0	51	0	0	0	1	0	1	51	0	Mono
515	wsnp_BF485168B_Ta_2_1	[T/G]	RECODE AB to AA	Recode AB to AA	Recode AB to AA	5	0	46	0	0.0980392	0	0.901961	0	1	51	0	Poly
516	wsnp_BF485305D_Ta_2_1	[A/G]	RECODE AB to BB		Recode AB to BB	51	0	0	0	1	0	0	0	1	51	0	Mono
517	wsnp_BF485305D_Ta_2_2	[T/G]	Good (theta >0 and <1)			0	0	51	0	0	0	1	0	1	51	0	Mono
518	wsnp_BF485380B_Ta_2_1	[T/C]	Good (theta 0 and 1)			0	0	51	0	0	0	1	0	1	51	0	Mono
519	wsnp_BF485399B_Td_2_1	[T/C]	Monomorphic			0	0	51	0	0	0	1	0	1	51	0	Mono
520	wsnp_BG262287B_Td_2_2	[T/C]	RECODE AB to BB		Recode AB to BB	0	0	50	0	0	0	1	0	1	50	1	Mono
521	wsnp_BG262287B_Td_2_5	[A/C]	RECODE AB to AA		Recode AB to AA	51	0	0	0	1	0	0	0	1	51	0	Mono
522	wsnp_BG262421A_Ta_2_2	[T/C]	Good (theta >0 and <1)			0	0	51	0	0	0	1	0	1	51	0	Mono
523	wsnp_BG262734A_Ta_2_3	[T/C]	Excluded_MSV	Zeroed		5	0	46	0	0.0980392	0	0.901961	0	1	51	0	Zeroed
524	wsnp_BG262734A_Ta_2_7	[A/G]	Good (theta >0 and <1)			5	10	36	0	0.0980392	0.196078	0.705882	0	1	51	0	Poly
525	wsnp_BG262734D_Ta_1_1	[A/G]	Good (theta 0 and 1)			0	0	51	0	0	0	1	0	1	51	0	Mono
526	wsnp_BG263028B_Ta_2_2	[A/G]	RECODE AB to BB		Recode AB to BB	51	0	0	0	1	0	0	0	1	51	0	Mono
527	wsnp_BG263233A_Td_2_2	[A/G]	Good (theta >0 and <1)			0	0	51	0	0	0	1	0	1	51	0	Mono
528	wsnp_BG263263A_Ta_2_1	[T/C]	Excluded_MSV	Zeroed		22	28	0	0	0.44	0.56	0	0	1	50	1	Zeroed
529	wsnp_BG263266A_Ta_1_1	[T/C]	RECODE AB to AA	Recode AB to AA	Recode AB to AA	5	0	46	0	0.0980392	0	0.901961	0	1	51	0	Poly
530	wsnp_BG263358A_Ta_2_1	[T/C]	RECODE AB to AA	Recode AB to AA	Recode AB to AA	41	0	10	0	0.803922	0	0.196078	0	1	51	0	Poly
531	wsnp_BG263358A_Ta_2_3	[T/C]	Excluded_Null	Zeroed		10	0	41	0	0.196078	0	0.803922	0	1	51	0	Zeroed
532	wsnp_BG263358D_Ta_2_1	[A/G]	Good (theta >0 and <1)			26	1	24	0	0.509804	0.0196078	0.470588	0	1	51	0	Poly
533	wsnp_BG263521A_Ta_2_1	[T/C]	Good (theta >0 and <1)			5	0	46	0	0.0980392	0	0.901961	0	1	51	0	Poly
534	wsnp_BG263521A_Ta_2_2	[T/C]	Good (theta 0 and 1)			5	0	46	0	0.0980392	0	0.901961	0	1	51	0	Poly
535	wsnp_BG263521B_Ta_2_1	[A/G]	Good (theta >0 and <1)			16	0	33	0	0.326531	0	0.673469	0	1	49	2	Poly
536	wsnp_BG263758A_Ta_1_1	[A/C]	Good (theta 0 and 1)			51	0	0	0	1	0	0	0	1	51	0	Mono
537	wsnp_BG263758B_Ta_2_1	[T/C]	Good (theta 0 and 1)			30	0	21	0	0.588235	0	0.411765	0	1	51	0	Poly
538	wsnp_BG263769A_Td_2_1	[A/G]	Excluded_Zeroed	Zeroed		51	0	0	0	1	0	0	0	1	51	0	Zeroed
539	wsnp_BG274019B_Ta_2_1	[T/G]	Good (theta >0 and <1)			0	0	50	0	0	0	1	0	1	50	1	Mono
540	wsnp_BG274294B_Ta_2_3	[T/C]	Good (theta >0 and <1)			5	0	46	0	0.0980392	0	0.901961	0	1	51	0	Poly
541	wsnp_BG274584A_Ta_2_1	[T/G]	Excluded_MSV	Zeroed		37	3	0	0	0.925	0.075	0	0	1	40	11	Zeroed
542	wsnp_BG274584A_Ta_2_4	[T/C]	Excluded_MSV	Zeroed		41	0	0	0	1	0	0	0	1	41	10	Zeroed
543	wsnp_BG274584B_Ta_2_1	[A/G]	Excluded_MSV	Zeroed		10	31	10	0	0.196078	0.607843	0.196078	0	1	51	0	Zeroed
544	wsnp_BG274584B_Ta_2_3	[A/G]	Good (theta >0 and <1)			41	0	10	0	0.803922	0	0.196078	0	1	51	0	Poly
545	wsnp_BG274687B_Ta_2_1	[A/G]	Good (theta 0 and 1)			22	0	29	0	0.431373	0	0.568627	0	1	51	0	Poly
546	wsnp_BG275030A_Td_2_1	[T/C]	Good (theta >0 and <1)			0	0	51	0	0	0	1	0	1	51	0	Mono
547	wsnp_BG275030D_Ta_2_2	[A/G]	Good (theta >0 and <1)			51	0	0	0	1	0	0	0	1	51	0	Mono
548	wsnp_BG313179A_Ta_1_1	[A/C]	Monomorphic			0	0	51	0	0	0	1	0	1	51	0	Mono
549	wsnp_BG313179A_Ta_1_2	[T/C]	Monomorphic			0	0	51	0	0	0	1	0	1	51	0	Mono
550	wsnp_BG313179B_Ta_2_1	[A/G]	RECODE AB to AA	Recode AB to AA	Recode AB to AA	4	0	46	0	0.08	0	0.92	0	1	50	1	Poly
551	wsnp_BG313362A_Ta_2_1	[A/G]	Excluded_MSV	Zeroed		20	31	0	0	0.392157	0.607843	0	0	1	51	0	Zeroed
552	wsnp_BG313362D_Ta_2_1	[T/C]	RECODE AB to AA	Recode AB to AA	Recode AB to AA	46	0	5	0	0.901961	0	0.0980392	0	1	51	0	Poly
553	wsnp_BG313738D_Ta_2_1	[A/C]	Excluded_MSV	Zeroed		0	25	26	0	0	0.490196	0.509804	0	1	51	0	Zeroed
554	wsnp_BG313767B_Ta_2_1	[T/C]	RECODE AB to BB	Recode AB to BB	Recode AB to BB	46	0	5	0	0.901961	0	0.0980392	0	1	51	0	Poly
555	wsnp_BG313767D_Ta_2_1	[T/C]	Good (theta >0 and <1)			51	0	0	0	1	0	0	0	1	51	0	Mono
556	wsnp_BG313770A_Ta_2_1	[T/C]	Good (theta >0 and <1)			0	0	51	0	0	0	1	0	1	51	0	Mono
557	wsnp_BG313770A_Ta_2_3	[A/G]	Good (theta 0 and 1)			0	0	51	0	0	0	1	0	1	51	0	Mono
558	wsnp_BG313770B_Ta_1_1	[T/G]	Good (theta 0 and 1)			51	0	0	0	1	0	0	0	1	51	0	Mono
559	wsnp_BG313770B_Ta_1_3	[T/C]	Good (theta 0 and 1)			0	0	51	0	0	0	1	0	1	51	0	Mono
560	wsnp_BG314157A_Ta_2_1	[T/G]	Good (theta 0 and 1)			41	0	10	0	0.803922	0	0.196078	0	1	51	0	Poly
561	wsnp_BG314205D_Ta_2_3	[T/C]	RECODE AB to BB		Recode AB to BB	51	0	0	0	1	0	0	0	1	51	0	Mono
562	wsnp_BG314532A_Ta_2_1	[T/C]	Excluded_MSV	Zeroed		10	0	41	0	0.196078	0	0.803922	0	1	51	0	Zeroed
563	wsnp_BG314532D_Ta_1_1	[T/C]	Excluded_Zeroed	Zeroed		0	43	8	0	0	0.843137	0.156863	0	1	51	0	Zeroed
564	wsnp_BG604404B_Ta_2_1	[T/G]	Good (theta >0 and <1)			10	0	41	0	0.196078	0	0.803922	0	1	51	0	Poly
565	wsnp_BG604404B_Ta_2_2	[T/C]	Excluded_MSV	Zeroed		0	4	46	0	0	0.08	0.92	0	1	50	1	Zeroed
566	wsnp_BG604493B_Ta_1_1	[T/C]	RECODE AB to BB	Recode AB to BB	Recode AB to BB	5	0	46	0	0.0980392	0	0.901961	0	1	51	0	Poly
567	wsnp_BG604577D_Ta_1_1	[A/G]	RECODE AB to AA		Recode AB to AA	0	0	51	0	0	0	1	0	1	51	0	Mono
568	wsnp_BG604678A_Ta_1_2	[A/G]	Good (theta 0 and 1)			49	0	0	0	1	0	0	0	1	49	2	Mono
569	wsnp_BG604678A_Ta_1_3	[A/G]	Good (theta 0 and 1)			0	0	51	0	0	0	1	0	1	51	0	Mono
570	wsnp_BG605258B_Ta_2_1	[T/G]	Good (theta >0 and <1)			0	0	51	0	0	0	1	0	1	51	0	Mono
571	wsnp_BG605258B_Ta_2_7	[T/C]	Good (theta >0 and <1)			0	0	51	0	0	0	1	0	1	51	0	Mono
572	wsnp_BG605368A_Ta_2_4	[A/C]	Excluded_MSV	Zeroed		33	8	0	0	0.804878	0.195122	0	0	1	41	10	Zeroed
573	wsnp_BG606586B_Ta_2_13	[A/C]	RECODE AB to BB	Recode AB to BB	Recode AB to BB	5	0	46	0	0.0980392	0	0.901961	0	1	51	0	Poly
574	wsnp_bg606625A_Ta_2_1	[A/G]	Good (theta >0 and <1)			46	0	5	0	0.901961	0	0.0980392	0	1	51	0	Poly
575	wsnp_BG606636A_Ta_1_1	[A/G]	RECODE AB to AA		Recode AB to AA	50	0	0	0	1	0	0	0	1	50	1	Mono
576	wsnp_BG606780A_Td_2_1	[A/G]	Good (theta 0 and 1)			0	0	51	0	0	0	1	0	1	51	0	Mono
577	wsnp_BG606986A_Ta_2_1	[A/G]	Good (theta >0 and <1)			25	3	23	0	0.490196	0.0588235	0.45098	0	1	51	0	Poly
578	wsnp_BG606986A_Ta_2_4	[A/G]	Good (theta >0 and <1)			25	3	23	0	0.490196	0.0588235	0.45098	0	1	51	0	Poly
579	wsnp_BG606986B_Ta_2_1	[T/C]	Good (theta 0 and 1)			0	0	51	0	0	0	1	0	1	51	0	Mono
580	wsnp_BG607036B_Ta_1_1	[A/G]	Good (theta 0 and 1)			0	0	51	0	0	0	1	0	1	51	0	Mono
581	wsnp_BG607088A_Ta_1_1	[T/C]	RECODE AB to AA	Recode AB to AA	Recode AB to AA	23	0	28	0	0.45098	0	0.54902	0	1	51	0	Poly
582	wsnp_BG607308A_Ta_2_1	[A/C]	Excluded_Zeroed	Zeroed		0	5	46	0	0	0.0980392	0.901961	0	1	51	0	Zeroed
583	wsnp_BG607308A_Ta_2_2	[T/C]	Good (theta 0 and 1)			46	0	5	0	0.901961	0	0.0980392	0	1	51	0	Poly
584	wsnp_BG607308B_Ta_2_1	[A/G]	Excluded_Compressed	Zeroed		0	51	0	0	0	1	0	0	1	51	0	Zeroed
585	wsnp_BG607523B_Ta_2_4	[A/C]	Excluded_MSV	Zeroed		5	1	16	0	0.227273	0.0454545	0.727273	0	1	22	29	Zeroed
586	wsnp_BG608232B_Ta_2_1	[T/C]	Good (theta 0 and 1)			46	0	5	0	0.901961	0	0.0980392	0	1	51	0	Poly
587	wsnp_BG608232B_Ta_2_2	[A/G]	Good (theta 0 and 1)			46	0	5	0	0.901961	0	0.0980392	0	1	51	0	Poly
588	wsnp_BG608354A_Ta_2_1	[T/G]	RECODE AB to AA	Recode AB to AA	Recode AB to AA	36	0	15	0	0.705882	0	0.294118	0	1	51	0	Poly
589	wsnp_BJ224975A_Ta_2_1	[T/C]	Good (theta 0 and 1)			23	0	28	0	0.45098	0	0.54902	0	1	51	0	Poly
590	wsnp_BJ224975A_Ta_2_2	[T/C]	RECODE AB to BB	Recode AB to BB	Recode AB to BB	41	0	10	0	0.803922	0	0.196078	0	1	51	0	Poly
591	wsnp_BJ288895B_Td_2_1	[T/C]	Excluded_Zeroed	Zeroed		0	5	46	0	0	0.0980392	0.901961	0	1	51	0	Zeroed
592	wsnp_BJ291318B_Td_2_1	[A/G]	Good (theta 0 and 1)			0	0	51	0	0	0	1	0	1	51	0	Mono
593	wsnp_BM134363A_Ta_2_4	[T/C]	Good (theta >0 and <1)			5	0	46	0	0.0980392	0	0.901961	0	1	51	0	Poly
594	wsnp_BM134363B_Ta_2_7	[T/C]	Good (theta >0 and <1)			46	0	5	0	0.901961	0	0.0980392	0	1	51	0	Poly
595	wsnp_BM134512A_Ta_2_2	[T/G]	Excluded_Compressed	Zeroed		0	1	46	0	0	0.0212766	0.978723	0	1	47	4	Zeroed
596	wsnp_BM134512B_Ta_2_1	[A/G]	Good (theta 0 and 1)			31	0	20	0	0.607843	0	0.392157	0	1	51	0	Poly
597	wsnp_BM136727B_Ta_2_6	[A/G]	Good (theta >0 and <1)			0	0	51	0	0	0	1	0	1	51	0	Mono
598	wsnp_BM137749D_Ta_2_1	[A/C]	Excluded_Compressed	Zeroed		7	36	0	0	0.162791	0.837209	0	0	1	43	8	Zeroed
599	wsnp_BM137835D_Ta_2_1	[T/C]	Excluded_MSV	Zeroed		0	34	17	0	0	0.666667	0.333333	0	1	51	0	Zeroed
600	wsnp_BM137835D_Ta_2_3	[T/C]	Excluded_MSV	Zeroed		0	34	17	0	0	0.666667	0.333333	0	1	51	0	Zeroed
601	wsnp_BM137879A_Ta_2_1	[T/C]	RECODE AB to AA	Recode AB to AA	Recode AB to AA	10	0	41	0	0.196078	0	0.803922	0	1	51	0	Poly
602	wsnp_BM137927A_Ta_2_1	[A/C]	Good (theta >0 and <1)			16	1	34	0	0.313725	0.0196078	0.666667	0	1	51	0	Poly
603	wsnp_BM138178A_Ta_2_1	[A/G]	RECODE AB to BB	Recode AB to BB	Recode AB to BB	10	0	41	0	0.196078	0	0.803922	0	1	51	0	Poly
604	wsnp_bm138650D_Ta_2_2	[T/C]	RECODE AB to AA	Recode AB to AA	Recode AB to AA	33	0	18	0	0.647059	0	0.352941	0	1	51	0	Poly
605	wsnp_BM140362A_Ta_2_2	[A/G]	Good (theta >0 and <1)			31	0	20	0	0.607843	0	0.392157	0	1	51	0	Poly
606	wsnp_BM140362B_Ta_1_1	[A/G]	RECODE AB to AA		Recode AB to AA	51	0	0	0	1	0	0	0	1	51	0	Mono
607	wsnp_BM140364B_Ta_2_1	[A/C]	Good (theta >0 and <1)			46	0	5	0	0.901961	0	0.0980392	0	1	51	0	Poly
608	wsnp_BM140364B_Ta_2_3	[T/G]	Good (theta >0 and <1)			5	0	46	0	0.0980392	0	0.901961	0	1	51	0	Poly
609	wsnp_BM140538D_Ta_2_1	[A/G]	Good (theta 0 and 1)			51	0	0	0	1	0	0	0	1	51	0	Mono
610	wsnp_BQ159467B_Ta_2_1	[T/G]	Good (theta 0 and 1)			47	0	4	0	0.921569	0	0.0784314	0	1	51	0	Poly
611	wsnp_BQ159467B_Ta_2_2	[A/G]	Good (theta >0 and <1)			47	0	4	0	0.921569	0	0.0784314	0	1	51	0	Poly
612	wsnp_BQ159493A_Ta_2_2	[A/G]	RECODE AB to BB	Recode AB to BB	Recode AB to BB	41	0	10	0	0.803922	0	0.196078	0	1	51	0	Poly
613	wsnp_BQ159615B_Ta_2_1	[A/G]	Good (theta >0 and <1)			20	0	31	0	0.392157	0	0.607843	0	1	51	0	Poly
614	wsnp_BQ160404A_Ta_1_1	[A/G]	Good (theta 0 and 1)			51	0	0	0	1	0	0	0	1	51	0	Mono
615	wsnp_BQ160404B_Ta_2_2	[A/G]	Good (theta >0 and <1)			51	0	0	0	1	0	0	0	1	51	0	Mono
616	wsnp_BQ160970A_Ta_2_7	[T/C]	Excluded_MSV	Zeroed		0	30	21	0	0	0.588235	0.411765	0	1	51	0	Zeroed
617	wsnp_BQ161448B_Ta_2_1	[T/C]	Good (theta >0 and <1)			25	0	26	0	0.490196	0	0.509804	0	1	51	0	Poly
618	wsnp_BQ161779B_Ta_2_4	[T/C]	Good (theta >0 and <1)			51	0	0	0	1	0	0	0	1	51	0	Mono
619	wsnp_BQ161779D_Ta_2_1	[T/G]	Good (theta >0 and <1)			5	0	46	0	0.0980392	0	0.901961	0	1	51	0	Poly
620	wsnp_BQ166999B_Ta_2_1	[A/G]	Good (theta >0 and <1)			28	0	23	0	0.54902	0	0.45098	0	1	51	0	Poly
621	wsnp_BQ167224A_Ta_2_1	[T/C]	Excluded_Compressed	Zeroed		0	51	0	0	0	1	0	0	1	51	0	Zeroed
622	wsnp_BQ167224B_Ta_2_1	[T/G]	Good (theta >0 and <1)			51	0	0	0	1	0	0	0	1	51	0	Mono
623	wsnp_BQ167580A_Ta_1_1	[A/G]	Good (theta 0 and 1)			35	0	16	0	0.686275	0	0.313725	0	1	51	0	Poly
624	wsnp_BQ167580B_Ta_2_1	[A/G]	Good (theta >0 and <1)			10	0	41	0	0.196078	0	0.803922	0	1	51	0	Poly
625	wsnp_BQ168298A_Ta_1_1	[T/C]	RECODE AB to BB		Recode AB to BB	51	0	0	0	1	0	0	0	1	51	0	Mono
626	wsnp_BQ168298B_Ta_1_6	[T/C]	RECODE AB to BB		Recode AB to BB	51	0	0	0	1	0	0	0	1	51	0	Mono
627	wsnp_BQ168329A_Td_2_1	[A/G]	RECODE AB to BB		Recode AB to BB	51	0	0	0	1	0	0	0	1	51	0	Mono
628	wsnp_BQ168706B_Ta_2_1	[A/G]	RECODE AB to AA	Recode AB to AA	Recode AB to AA	21	0	30	0	0.411765	0	0.588235	0	1	51	0	Poly
629	wsnp_BQ168706B_Ta_2_2	[A/G]	RECODE AB to BB	Recode AB to BB	Recode AB to BB	35	0	16	0	0.686275	0	0.313725	0	1	51	0	Poly
630	wsnp_BQ168780B_Ta_2_1	[A/G]	Good (theta 0 and 1)			46	0	5	0	0.901961	0	0.0980392	0	1	51	0	Poly
631	wsnp_BQ169501A_Ta_1_1	[A/G]	RECODE AB to AA	Recode AB to AA	Recode AB to AA	5	0	46	0	0.0980392	0	0.901961	0	1	51	0	Poly
632	wsnp_BQ169669B_Ta_2_2	[T/C]	Good (theta 0 and 1)			0	0	51	0	0	0	1	0	1	51	0	Mono
633	wsnp_bq170165A_Ta_1_1	[A/G]	Good (theta 0 and 1)			51	0	0	0	1	0	0	0	1	51	0	Mono
634	wsnp_BQ171182B_Ta_1_1	[A/G]	Good (theta 0 and 1)			10	0	41	0	0.196078	0	0.803922	0	1	51	0	Poly
635	wsnp_BQ171683A_Ta_2_1	[A/G]	RECODE AB to BB	Recode AB to BB	Recode AB to BB	10	0	41	0	0.196078	0	0.803922	0	1	51	0	Poly
636	wsnp_BQ171683B_Ta_2_1	[T/C]	Good (theta 0 and 1)			46	0	5	0	0.901961	0	0.0980392	0	1	51	0	Poly
637	wsnp_BQ171931A_Ta_2_1	[A/G]	RECODE AB to BB		Recode AB to BB	0	0	51	0	0	0	1	0	1	51	0	Mono
638	wsnp_BQ172173B_Ta_2_2	[T/C]	Excluded_Null	Zeroed		46	0	0	0	1	0	0	0	1	46	5	Zeroed
639	wsnp_CAP11_c1029_611774	[A/G]	Good (theta 0 and 1)			41	0	10	0	0.803922	0	0.196078	0	1	51	0	Poly
640	wsnp_CAP11_c103_134545	[T/C]	Excluded_MSV	Zeroed		0	12	19	0	0	0.387097	0.612903	0	1	31	20	Zeroed
641	wsnp_CAP11_c1031_612626	[T/C]	Monomorphic			0	0	51	0	0	0	1	0	1	51	0	Mono
642	wsnp_CAP11_c1043_618449	[T/C]	Good (theta 0 and 1)			22	0	29	0	0.431373	0	0.568627	0	1	51	0	Poly
643	wsnp_CAP11_c1051_622082	[T/G]	Good (theta >0 and <1)			31	0	20	0	0.607843	0	0.392157	0	1	51	0	Poly
644	wsnp_CAP11_c1056_624790	[A/G]	Excluded_Zeroed	Zeroed		0	0	0	0	#DIV/0!	#DIV/0!	#DIV/0!	#DIV/0!	#DIV/0!	0	51	Zeroed
645	wsnp_CAP11_c1103_647926	[A/G]	Excluded_Compressed	Zeroed		0	46	5	0	0	0.901961	0.0980392	0	1	51	0	Zeroed
646	wsnp_CAP11_c1110_651691	[T/C]	Good (theta >0 and <1)			0	0	51	0	0	0	1	0	1	51	0	Mono
647	wsnp_CAP11_c1114_653767	[A/C]	RECODE AB to AA	Recode AB to AA	Recode AB to AA	39	0	10	0	0.795918	0	0.204082	0	1	49	2	Poly
648	wsnp_CAP11_c1116_654940	[A/G]	Good (theta 0 and 1)			46	0	5	0	0.901961	0	0.0980392	0	1	51	0	Poly
649	wsnp_CAP11_c1116_654975	[T/C]	Good (theta >0 and <1)			5	0	46	0	0.0980392	0	0.901961	0	1	51	0	Poly
650	wsnp_CAP11_c1137_665073	[A/G]	Excluded_MSV	Zeroed		15	34	0	0	0.306122	0.693878	0	0	1	49	2	Zeroed
651	wsnp_CAP11_c1137_665340	[A/G]	Excluded_Null	Zeroed		15	2	34	0	0.294118	0.0392157	0.666667	0	1	51	0	Zeroed
652	wsnp_CAP11_c114_140053	[A/G]	Excluded_Null	Zeroed		5	0	46	0	0.0980392	0	0.901961	0	1	51	0	Zeroed
653	wsnp_CAP11_c1155_673549	[T/C]	RECODE AB to AA	Recode AB to AA	Recode AB to AA	10	0	41	0	0.196078	0	0.803922	0	1	51	0	Poly
654	wsnp_CAP11_c1178_684471	[A/G]	RECODE AB to AA		Recode AB to AA	0	0	51	0	0	0	1	0	1	51	0	Mono
655	wsnp_CAP11_c1182_686503	[A/C]	Good (theta >0 and <1)			10	0	41	0	0.196078	0	0.803922	0	1	51	0	Poly
656	wsnp_CAP11_c1185_687603	[A/G]	Monomorphic			51	0	0	0	1	0	0	0	1	51	0	Mono
657	wsnp_CAP11_c1185_687769	[T/C]	RECODE AB to AA	Recode AB to AA	Recode AB to AA	20	0	31	0	0.392157	0	0.607843	0	1	51	0	Poly
658	wsnp_CAP11_c1185_687858	[T/G]	Monomorphic			51	0	0	0	1	0	0	0	1	51	0	Mono
659	wsnp_CAP11_c1190_689748	[T/C]	Monomorphic			0	0	51	0	0	0	1	0	1	51	0	Mono
660	wsnp_CAP11_c1196_692246	[A/G]	Good (theta >0 and <1)			36	0	15	0	0.705882	0	0.294118	0	1	51	0	Poly
661	wsnp_CAP11_c1207_696674	[A/G]	Monomorphic			0	0	51	0	0	0	1	0	1	51	0	Mono
662	wsnp_CAP11_c1214_700133	[A/G]	RECODE AB to BB		Recode AB to BB	51	0	0	0	1	0	0	0	1	51	0	Mono
663	wsnp_CAP11_c1214_700174	[A/G]	Good (theta 0 and 1)			10	0	41	0	0.196078	0	0.803922	0	1	51	0	Poly
664	wsnp_CAP11_c1244_714229	[T/C]	Good (theta >0 and <1)			10	0	41	0	0.196078	0	0.803922	0	1	51	0	Poly
665	wsnp_CAP11_c1335_758794	[A/G]	Monomorphic			51	0	0	0	1	0	0	0	1	51	0	Mono
666	wsnp_CAP11_c1355_767877	[A/C]	Good (theta >0 and <1)			1	0	50	0	0.0196078	0	0.980392	0	1	51	0	Poly
667	wsnp_CAP11_c1394_789039	[T/C]	Monomorphic			0	0	51	0	0	0	1	0	1	51	0	Mono
668	wsnp_CAP11_c1401_791844	[A/G]	Monomorphic			0	0	51	0	0	0	1	0	1	51	0	Mono
669	wsnp_CAP11_c1417_798570	[A/G]	Monomorphic			51	0	0	0	1	0	0	0	1	51	0	Mono
670	wsnp_CAP11_c1432_806102	[T/G]	RECODE AB to BB	Recode AB to BB	Recode AB to BB	46	0	5	0	0.901961	0	0.0980392	0	1	51	0	Poly
671	wsnp_CAP11_c1436_808089	[T/C]	Excluded_Zeroed	Zeroed		45	0	5	0	0.9	0	0.1	0	1	50	1	Zeroed
672	wsnp_CAP11_c146_160903	[T/C]	Good (theta 0 and 1)			30	0	21	0	0.588235	0	0.411765	0	1	51	0	Poly
673	wsnp_CAP11_c1488_833183	[A/G]	Excluded_MSV	Zeroed		46	0	5	0	0.901961	0	0.0980392	0	1	51	0	Zeroed
674	wsnp_CAP11_c1506_840938	[T/C]	Good (theta 0 and 1)			10	0	41	0	0.196078	0	0.803922	0	1	51	0	Poly
675	wsnp_CAP11_c1506_840951	[A/G]	RECODE AB to AA	Recode AB to AA	Recode AB to AA	41	0	10	0	0.803922	0	0.196078	0	1	51	0	Poly
676	wsnp_CAP11_c1541_857160	[T/C]	Excluded_Zeroed	Zeroed		15	0	36	0	0.294118	0	0.705882	0	1	51	0	Zeroed
677	wsnp_CAP11_c1556_864919	[T/G]	Good (theta >0 and <1)			51	0	0	0	1	0	0	0	1	51	0	Mono
678	wsnp_CAP11_c157_167844	[A/G]	Good (theta >0 and <1)			5	0	46	0	0.0980392	0	0.901961	0	1	51	0	Poly
679	wsnp_CAP11_c1591_881161	[A/G]	RECODE AB to BB		Recode AB to BB	51	0	0	0	1	0	0	0	1	51	0	Mono
680	wsnp_CAP11_c1594_882280	[T/C]	RECODE AB to BB		Recode AB to BB	51	0	0	0	1	0	0	0	1	51	0	Mono
681	wsnp_CAP11_c1604_886894	[T/C]	Excluded_MSV	Zeroed		0	5	46	0	0	0.0980392	0.901961	0	1	51	0	Zeroed
682	wsnp_CAP11_c1656_909791	[T/G]	RECODE AB to AA	Recode AB to AA	Recode AB to AA	24	0	27	0	0.470588	0	0.529412	0	1	51	0	Poly
683	wsnp_CAP11_c166_172556	[A/G]	Good (theta >0 and <1)			39	0	12	0	0.764706	0	0.235294	0	1	51	0	Poly
684	wsnp_CAP11_c1711_934478	[A/G]	Good (theta >0 and <1)			31	0	20	0	0.607843	0	0.392157	0	1	51	0	Poly
685	wsnp_CAP11_c1724_940246	[A/G]	Good (theta >0 and <1)			46	0	5	0	0.901961	0	0.0980392	0	1	51	0	Poly
686	wsnp_CAP11_c1737_946813	[A/G]	Excluded_MSV	Zeroed		5	0	46	0	0.0980392	0	0.901961	0	1	51	0	Zeroed
687	wsnp_CAP11_c1740_947838	[T/C]	Excluded_MSV	Zeroed		0	0	51	0	0	0	1	0	1	51	0	Zeroed
688	wsnp_CAP11_c176_177381	[A/G]	Good (theta >0 and <1)			0	0	51	0	0	0	1	0	1	51	0	Mono
689	wsnp_CAP11_c1761_958064	[A/G]	Good (theta 0 and 1)			46	0	5	0	0.901961	0	0.0980392	0	1	51	0	Poly
690	wsnp_CAP11_c1787_968410	[A/G]	Good (theta 0 and 1)			46	0	5	0	0.901961	0	0.0980392	0	1	51	0	Poly
691	wsnp_CAP11_c1815_982483	[A/G]	RECODE AB to BB	Recode AB to BB	Recode AB to BB	20	0	28	0	0.416667	0	0.583333	0	1	48	3	Poly
692	wsnp_CAP11_c1820_985143	[T/C]	Good (theta >0 and <1)			0	0	51	0	0	0	1	0	1	51	0	Mono
693	wsnp_CAP11_c1827_988367	[A/G]	Good (theta >0 and <1)			18	1	32	0	0.352941	0.0196078	0.627451	0	1	51	0	Poly
694	wsnp_CAP11_c1838_993298	[A/G]	Monomorphic			51	0	0	0	1	0	0	0	1	51	0	Mono
695	wsnp_CAP11_c1902_1022408	[T/C]	Good (theta 0 and 1)			51	0	0	0	1	0	0	0	1	51	0	Mono
696	wsnp_CAP11_c1902_1022590	[A/G]	RECODE AB to AA		Recode AB to AA	51	0	0	0	1	0	0	0	1	51	0	Mono
697	wsnp_CAP11_c1956_1045077	[A/G]	Good (theta >0 and <1)			50	1	0	0	0.980392	0.0196078	0	0	1	51	0	Poly
698	wsnp_CAP11_c203_195421	[A/G]	Excluded_Zeroed	Zeroed		0	0	51	0	0	0	1	0	1	51	0	Zeroed
699	wsnp_CAP11_c209_198432	[A/C]	Good (theta 0 and 1)			46	0	5	0	0.901961	0	0.0980392	0	1	51	0	Poly
700	wsnp_CAP11_c209_198467	[T/G]	RECODE AB to BB	Recode AB to BB	Recode AB to BB	5	0	46	0	0.0980392	0	0.901961	0	1	51	0	Poly
701	wsnp_CAP11_c209_198671	[A/G]	Good (theta 0 and 1)			5	0	46	0	0.0980392	0	0.901961	0	1	51	0	Poly
702	wsnp_CAP11_c210_199161	[T/C]	Good (theta >0 and <1)			5	0	46	0	0.0980392	0	0.901961	0	1	51	0	Poly
703	wsnp_CAP11_c2100_1109583	[T/C]	Good (theta >0 and <1)			0	0	51	0	0	0	1	0	1	51	0	Mono
704	wsnp_CAP11_c211_199741	[T/C]	Monomorphic			0	51	0	0	0	1	0	0	1	51	0	Mono
705	wsnp_CAP11_c2142_1128735	[T/C]	Good (theta >0 and <1)			41	0	10	0	0.803922	0	0.196078	0	1	51	0	Poly
706	wsnp_CAP11_c2158_1135290	[A/G]	Monomorphic			51	0	0	0	1	0	0	0	1	51	0	Mono
707	wsnp_CAP11_c2211_1157166	[A/G]	Good (theta 0 and 1)			5	0	46	0	0.0980392	0	0.901961	0	1	51	0	Poly
708	wsnp_CAP11_c225_207483	[T/G]	RECODE AB to AA		Recode AB to AA	0	0	51	0	0	0	1	0	1	51	0	Mono
709	wsnp_CAP11_c2255_1176515	[A/G]	Good (theta >0 and <1)			5	0	46	0	0.0980392	0	0.901961	0	1	51	0	Poly
710	wsnp_CAP11_c23_61357	[T/C]	Good (theta >0 and <1)			25	0	26	0	0.490196	0	0.509804	0	1	51	0	Poly
711	wsnp_CAP11_c230_210875	[T/C]	Monomorphic			0	0	51	0	0	0	1	0	1	51	0	Mono
712	wsnp_CAP11_c2302_1198101	[A/G]	Monomorphic			0	0	51	0	0	0	1	0	1	51	0	Mono
713	wsnp_CAP11_c2307_1200406	[T/C]	Excluded_MSV	Zeroed		15	0	36	0	0.294118	0	0.705882	0	1	51	0	Zeroed
714	wsnp_CAP11_c2309_1201554	[T/C]	RECODE AB to BB	Recode AB to BB	Recode AB to BB	41	0	10	0	0.803922	0	0.196078	0	1	51	0	Poly
715	wsnp_CAP11_c232_211960	[A/C]	Excluded_Compressed	Zeroed		0	50	1	0	0	0.980392	0.0196078	0	1	51	0	Zeroed
716	wsnp_CAP11_c232_212121	[A/G]	Good (theta >0 and <1)			0	0	51	0	0	0	1	0	1	51	0	Mono
717	wsnp_CAP11_c2352_1220675	[T/C]	Excluded_Compressed	Zeroed		0	0	51	0	0	0	1	0	1	51	0	Zeroed
718	wsnp_CAP11_c24_62115	[T/C]	RECODE AB to AA	Recode AB to AA	Recode AB to AA	28	0	23	0	0.54902	0	0.45098	0	1	51	0	Poly
719	wsnp_CAP11_c2435_1256981	[A/G]	Good (theta >0 and <1)			51	0	0	0	1	0	0	0	1	51	0	Mono
720	wsnp_CAP11_c2438_1258747	[T/C]	Good (theta 0 and 1)			24	0	27	0	0.470588	0	0.529412	0	1	51	0	Poly
721	wsnp_CAP11_c2439_1259157	[A/G]	Good (theta >0 and <1)			41	0	10	0	0.803922	0	0.196078	0	1	51	0	Poly
722	wsnp_CAP11_c2439_1259299	[T/G]	RECODE AB to BB		Recode AB to BB	51	0	0	0	1	0	0	0	1	51	0	Mono
723	wsnp_CAP11_c2485_1280612	[A/G]	Excluded_Compressed	Zeroed		38	13	0	0	0.745098	0.254902	0	0	1	51	0	Zeroed
724	wsnp_CAP11_c2596_1325540	[T/C]	RECODE AB to AA	Recode AB to AA	Recode AB to AA	6	0	45	0	0.117647	0	0.882353	0	1	51	0	Poly
725	wsnp_CAP11_c2596_1325713	[T/C]	Good (theta >0 and <1)			0	0	51	0	0	0	1	0	1	51	0	Mono
726	wsnp_CAP11_c262_229860	[T/C]	Excluded_Zeroed	Zeroed		0	51	0	0	0	1	0	0	1	51	0	Zeroed
727	wsnp_CAP11_c2680_1362020	[A/G]	Monomorphic			51	0	0	0	1	0	0	0	1	51	0	Mono
728	wsnp_CAP11_c269_233382	[T/C]	Excluded_MSV	Zeroed		0	0	38	0	0	0	1	0	1	38	13	Zeroed
729	wsnp_CAP11_c272_234769	[T/G]	RECODE AB to AA	Recode AB to AA	Recode AB to AA	30	0	21	0	0.588235	0	0.411765	0	1	51	0	Poly
730	wsnp_CAP11_c279_238344	[A/G]	Good (theta 0 and 1)			0	0	51	0	0	0	1	0	1	51	0	Mono
731	wsnp_CAP11_c2817_1415793	[A/C]	RECODE AB to AA	Recode AB to AA	Recode AB to AA	14	0	35	0	0.285714	0	0.714286	0	1	49	2	Poly
732	wsnp_CAP11_c2839_1425826	[A/C]	Good (theta >0 and <1)			38	0	13	0	0.745098	0	0.254902	0	1	51	0	Poly
733	wsnp_CAP11_c2865_1435198	[A/G]	Monomorphic			51	0	0	0	1	0	0	0	1	51	0	Mono
734	wsnp_CAP11_c287_244799	[A/G]	Good (theta >0 and <1)			40	0	10	0	0.8	0	0.2	0	1	50	1	Poly
735	wsnp_CAP11_c29_68486	[A/C]	Good (theta >0 and <1)			31	0	20	0	0.607843	0	0.392157	0	1	51	0	Poly
736	wsnp_CAP11_c298_250735	[A/G]	Excluded_MSV	Zeroed		0	21	30	0	0	0.411765	0.588235	0	1	51	0	Zeroed
737	wsnp_CAP11_c298_250917	[T/C]	Excluded_MSV	Zeroed		0	20	30	0	0	0.4	0.6	0	1	50	1	Zeroed
738	wsnp_CAP11_c299_251377	[A/C]	Good (theta 0 and 1)			15	0	36	0	0.294118	0	0.705882	0	1	51	0	Poly
739	wsnp_CAP11_c299_251533	[T/C]	Good (theta >0 and <1)			20	0	31	0	0.392157	0	0.607843	0	1	51	0	Poly
740	wsnp_CAP11_c299_251594	[A/G]	RECODE AB to BB	Recode AB to BB	Recode AB to BB	15	0	36	0	0.294118	0	0.705882	0	1	51	0	Poly
741	wsnp_CAP11_c303_253438	[T/C]	Good (theta >0 and <1)			15	2	34	0	0.294118	0.0392157	0.666667	0	1	51	0	Poly
742	wsnp_CAP11_c307_255609	[T/G]	Good (theta 0 and 1)			46	0	5	0	0.901961	0	0.0980392	0	1	51	0	Poly
743	wsnp_CAP11_c318_261649	[A/C]	Good (theta 0 and 1)			25	0	26	0	0.490196	0	0.509804	0	1	51	0	Poly
744	wsnp_CAP11_c32_70127	[T/G]	Excluded_MSV	Zeroed		4	1	46	0	0.0784314	0.0196078	0.901961	0	1	51	0	Zeroed
745	wsnp_CAP11_c3219_1585635	[A/G]	RECODE AB to AA	Recode AB to AA	Recode AB to AA	5	0	46	0	0.0980392	0	0.901961	0	1	51	0	Poly
746	wsnp_CAP11_c3226_1588070	[T/G]	Excluded_MSV	Zeroed		15	30	5	0	0.3	0.6	0.1	0	1	50	1	Zeroed
747	wsnp_CAP11_c323_263628	[A/G]	Good (theta 0 and 1)			10	0	41	0	0.196078	0	0.803922	0	1	51	0	Poly
748	wsnp_CAP11_c323_263800	[A/G]	RECODE AB to BB	Recode AB to BB	Recode AB to BB	10	0	41	0	0.196078	0	0.803922	0	1	51	0	Poly
749	wsnp_CAP11_c3271_1608092	[T/G]	Good (theta >0 and <1)			50	0	0	0	1	0	0	0	1	50	1	Mono
750	wsnp_CAP11_c3346_1639010	[T/G]	Good (theta 0 and 1)			40	0	11	0	0.784314	0	0.215686	0	1	51	0	Poly
751	wsnp_CAP11_c3521_1709956	[A/G]	Monomorphic			51	0	0	0	1	0	0	0	1	51	0	Mono
752	wsnp_CAP11_c356_280910	[A/G]	Good (theta >0 and <1)			5	0	46	0	0.0980392	0	0.901961	0	1	51	0	Poly
753	wsnp_CAP11_c3570_1730584	[A/G]	Monomorphic			51	0	0	0	1	0	0	0	1	51	0	Mono
754	wsnp_CAP11_c3570_1730776	[T/C]	Monomorphic			0	0	51	0	0	0	1	0	1	51	0	Mono
755	wsnp_CAP11_c3599_1741800	[T/C]	Good (theta 0 and 1)			31	0	20	0	0.607843	0	0.392157	0	1	51	0	Poly
756	wsnp_CAP11_c360_282889	[A/C]	Good (theta 0 and 1)			0	0	51	0	0	0	1	0	1	51	0	Mono
757	wsnp_CAP11_c3658_1764767	[T/C]	Good (theta >0 and <1)			15	0	36	0	0.294118	0	0.705882	0	1	51	0	Poly
758	wsnp_CAP11_c3742_1796552	[T/C]	Excluded_Null	Zeroed		51	0	0	0	1	0	0	0	1	51	0	Zeroed
759	wsnp_CAP11_c383_294401	[T/C]	Good (theta 0 and 1)			15	0	36	0	0.294118	0	0.705882	0	1	51	0	Poly
760	wsnp_CAP11_c3842_1829821	[T/G]	Good (theta >0 and <1)			41	0	10	0	0.803922	0	0.196078	0	1	51	0	Poly
761	wsnp_CAP11_c393_299341	[T/C]	Excluded_Null	Zeroed		25	0	26	0	0.490196	0	0.509804	0	1	51	0	Zeroed
762	wsnp_CAP11_c3947_1866837	[T/C]	RECODE AB to AA		Recode AB to AA	49	0	0	0	1	0	0	0	1	49	2	Mono
763	wsnp_CAP11_c3947_1867089	[A/G]	RECODE AB to BB		Recode AB to BB	51	0	0	0	1	0	0	0	1	51	0	Mono
764	wsnp_CAP11_c3968_1874257	[A/G]	Good (theta >0 and <1)			10	0	41	0	0.196078	0	0.803922	0	1	51	0	Poly
765	wsnp_CAP11_c437_321740	[A/C]	Monomorphic			0	0	51	0	0	0	1	0	1	51	0	Mono
766	wsnp_CAP11_c442_324312	[A/G]	Excluded_MSV	Zeroed		17	27	5	0	0.346939	0.55102	0.102041	0	1	49	2	Zeroed
767	wsnp_CAP11_c4558_2144436	[A/G]	Excluded_Compressed	Zeroed		0	12	39	0	0	0.235294	0.764706	0	1	51	0	Zeroed
768	wsnp_CAP11_c4646_2184257	[T/C]	Monomorphic			51	0	0	0	1	0	0	0	1	51	0	Mono
769	wsnp_CAP11_c472_338956	[T/C]	Monomorphic			0	0	51	0	0	0	1	0	1	51	0	Mono
770	wsnp_CAP11_c4938_2315244	[T/C]	Excluded_MSV	Zeroed		0	36	15	0	0	0.705882	0.294118	0	1	51	0	Zeroed
771	wsnp_CAP11_c5240_2436441	[A/G]	RECODE AB to AA	Recode AB to AA	Recode AB to AA	13	0	38	0	0.254902	0	0.745098	0	1	51	0	Poly
772	wsnp_CAP11_c5255_2442548	[T/C]	Good (theta >0 and <1)			0	0	51	0	0	0	1	0	1	51	0	Mono
773	wsnp_CAP11_c530_369045	[A/G]	RECODE AB to AA		Recode AB to AA	51	0	0	0	1	0	0	0	1	51	0	Mono
774	wsnp_CAP11_c543_375296	[T/C]	Monomorphic			51	0	0	0	1	0	0	0	1	51	0	Mono
775	wsnp_CAP11_c543_375403	[T/G]	Good (theta >0 and <1)			51	0	0	0	1	0	0	0	1	51	0	Mono
776	wsnp_CAP11_c5474_2542512	[A/G]	Good (theta >0 and <1)			38	0	13	0	0.745098	0	0.254902	0	1	51	0	Poly
777	wsnp_CAP11_c5474_2542616	[A/G]	RECODE AB to AA	Recode AB to AA	Recode AB to AA	13	0	38	0	0.254902	0	0.745098	0	1	51	0	Poly
778	wsnp_CAP11_c5554_2579815	[A/G]	Excluded_MSV	Zeroed		0	0	51	0	0	0	1	0	1	51	0	Zeroed
779	wsnp_CAP11_c5554_2579994	[A/G]	Excluded_Compressed	Zeroed		0	51	0	0	0	1	0	0	1	51	0	Zeroed
780	wsnp_CAP11_c5554_2580044	[A/G]	RECODE AB to AA		Recode AB to AA	51	0	0	0	1	0	0	0	1	51	0	Mono
781	wsnp_CAP11_c558_382875	[A/G]	Good (theta >0 and <1)			5	0	46	0	0.0980392	0	0.901961	0	1	51	0	Poly
782	wsnp_CAP11_c575_392117	[T/C]	RECODE AB to BB		Recode AB to BB	0	0	49	0	0	0	1	0	1	49	2	Mono
783	wsnp_CAP11_c589_398835	[A/G]	RECODE AB to AA		Recode AB to AA	50	0	0	0	1	0	0	0	1	50	1	Mono
784	wsnp_CAP11_c59_99263	[A/G]	Good (theta 0 and 1)			25	0	8	0	0.757576	0	0.242424	0	1	33	18	Poly
785	wsnp_CAP11_c59_99317	[A/G]	RECODE AB to BB	Recode AB to BB	Recode AB to BB	10	0	41	0	0.196078	0	0.803922	0	1	51	0	Poly
786	wsnp_CAP11_c59_99702	[T/C]	RECODE AB to BB	Recode AB to BB	Recode AB to BB	41	0	10	0	0.803922	0	0.196078	0	1	51	0	Poly
787	wsnp_CAP11_c59_99769	[A/G]	Good (theta >0 and <1)			10	0	41	0	0.196078	0	0.803922	0	1	51	0	Poly
788	wsnp_CAP11_c592_400447	[A/G]	Good (theta >0 and <1)			51	0	0	0	1	0	0	0	1	51	0	Mono
789	wsnp_CAP11_c6249_2889355	[T/C]	Monomorphic			51	0	0	0	1	0	0	0	1	51	0	Mono
790	wsnp_CAP11_c6264_2895652	[A/G]	Good (theta 0 and 1)	Recode AB to BB	Recode AB to BB	46	0	5	0	0.901961	0	0.0980392	0	1	51	0	Poly
791	wsnp_CAP11_c6309_2915345	[T/C]	Excluded_Zeroed	Zeroed		5	46	0	0	0.0980392	0.901961	0	0	1	51	0	Zeroed
792	wsnp_CAP11_c631_419930	[T/C]	Excluded_Zeroed	Zeroed		0	44	5	0	0	0.897959	0.102041	0	1	49	2	Zeroed
793	wsnp_CAP11_c631_420055	[A/G]	Good (theta >0 and <1)			2	2	47	0	0.0392157	0.0392157	0.921569	0	1	51	0	Poly
794	wsnp_CAP11_c639_424059	[A/G]	Excluded_MSV	Zeroed		0	26	25	0	0	0.509804	0.490196	0	1	51	0	Zeroed
795	wsnp_CAP11_c639_424134	[T/C]	Good (theta >0 and <1)			30	0	21	0	0.588235	0	0.411765	0	1	51	0	Poly
796	wsnp_CAP11_c651_429138	[T/C]	Good (theta >0 and <1)			25	0	26	0	0.490196	0	0.509804	0	1	51	0	Poly
797	wsnp_CAP11_c651_429263	[T/G]	Good (theta 0 and 1)			26	0	25	0	0.509804	0	0.490196	0	1	51	0	Poly
798	wsnp_CAP11_c651_429294	[A/G]	Good (theta 0 and 1)			26	0	25	0	0.509804	0	0.490196	0	1	51	0	Poly
799	wsnp_CAP11_c68_106078	[A/G]	Good (theta 0 and 1)			5	0	46	0	0.0980392	0	0.901961	0	1	51	0	Poly
800	wsnp_CAP11_c681_443861	[A/C]	RECODE AB to AA	Recode AB to AA	Recode AB to AA	46	0	5	0	0.901961	0	0.0980392	0	1	51	0	Poly
801	wsnp_CAP11_c706_455304	[T/C]	Monomorphic			0	0	51	0	0	0	1	0	1	51	0	Mono
802	wsnp_CAP11_c71_108454	[T/C]	Monomorphic			0	0	51	0	0	0	1	0	1	51	0	Mono
803	wsnp_CAP11_c710_458019	[A/G]	Excluded_Zeroed	Zeroed		0	0	51	0	0	0	1	0	1	51	0	Zeroed
804	wsnp_CAP11_c739_471760	[T/C]	Monomorphic			51	0	0	0	1	0	0	0	1	51	0	Mono
805	wsnp_CAP11_c76_113375	[T/C]	RECODE AB to AA	Recode AB to AA	Recode AB to AA	27	0	22	0	0.55102	0	0.44898	0	1	49	2	Poly
806	wsnp_CAP11_c763_483530	[A/G]	RECODE AB to AA		Recode AB to AA	0	0	51	0	0	0	1	0	1	51	0	Mono
807	wsnp_CAP11_c765_484572	[T/C]	Monomorphic			0	51	0	0	0	1	0	0	1	51	0	Mono
808	wsnp_CAP11_c78_114341	[T/C]	RECODE AB to AA	Recode AB to AA	Recode AB to AA	46	0	5	0	0.901961	0	0.0980392	0	1	51	0	Poly
809	wsnp_CAP11_c802_502739	[T/C]	Excluded_Compressed	Zeroed		0	0	51	0	0	0	1	0	1	51	0	Zeroed
810	wsnp_CAP11_c827_513472	[T/G]	Good (theta 0 and 1)			51	0	0	0	1	0	0	0	1	51	0	Mono
811	wsnp_CAP11_c8366_3622210	[A/G]	Excluded_MSV	Zeroed		5	46	0	0	0.0980392	0.901961	0	0	1	51	0	Zeroed
812	wsnp_CAP11_c838_518859	[T/C]	Good (theta >0 and <1)			0	0	51	0	0	0	1	0	1	51	0	Mono
813	wsnp_CAP11_c84_120095	[T/C]	Excluded_Compressed	Zeroed		0	0	51	0	0	0	1	0	1	51	0	Zeroed
814	wsnp_CAP11_c847_522893	[A/G]	RECODE AB to AA	Recode AB to AA	Recode AB to AA	46	0	5	0	0.901961	0	0.0980392	0	1	51	0	Poly
815	wsnp_CAP11_c850_523955	[A/G]	Monomorphic			51	0	0	0	1	0	0	0	1	51	0	Mono
816	wsnp_CAP11_c851_524280	[T/C]	Monomorphic			51	0	0	0	1	0	0	0	1	51	0	Mono
817	wsnp_CAP11_c8597_3709328	[T/C]	Excluded_MSV	Zeroed		26	25	0	0	0.509804	0.490196	0	0	1	51	0	Zeroed
818	wsnp_CAP11_c884_540663	[T/C]	Monomorphic			51	0	0	0	1	0	0	0	1	51	0	Mono
819	wsnp_CAP11_c898_547108	[A/C]	Monomorphic			51	0	0	0	1	0	0	0	1	51	0	Mono
820	wsnp_CAP11_c905_550912	[A/G]	Excluded_Compressed	Zeroed		0	46	5	0	0	0.901961	0.0980392	0	1	51	0	Zeroed
821	wsnp_CAP11_c923_558715	[A/G]	Good (theta >0 and <1)			41	0	10	0	0.803922	0	0.196078	0	1	51	0	Poly
822	wsnp_CAP11_c948_571287	[A/C]	Good (theta >0 and <1)			36	0	15	0	0.705882	0	0.294118	0	1	51	0	Poly
823	wsnp_CAP11_c949_571671	[A/G]	Good (theta >0 and <1)			46	0	5	0	0.901961	0	0.0980392	0	1	51	0	Poly
824	wsnp_CAP11_c949_571734	[T/C]	Good (theta 0 and 1)			21	0	30	0	0.411765	0	0.588235	0	1	51	0	Poly
825	wsnp_CAP11_c951_572693	[T/C]	Good (theta >0 and <1)			39	0	11	0	0.78	0	0.22	0	1	50	1	Poly
826	wsnp_CAP11_c992_593615	[A/G]	Good (theta >0 and <1)			41	0	10	0	0.803922	0	0.196078	0	1	51	0	Poly
827	wsnp_CAP11_rep_c4009_1892626	[A/G]	Good (theta 0 and 1)			46	0	5	0	0.901961	0	0.0980392	0	1	51	0	Poly
828	wsnp_CAP11_rep_c4009_1892800	[A/C]	Excluded_MSV	Zeroed		5	0	46	0	0.0980392	0	0.901961	0	1	51	0	Zeroed
829	wsnp_CAP11_rep_c4012_1894511	[T/G]	RECODE AB to AA	Recode AB to AA	Recode AB to AA	13	0	38	0	0.254902	0	0.745098	0	1	51	0	Poly
830	wsnp_CAP11_rep_c4017_1896951	[A/C]	Good (theta 0 and 1)			29	0	22	0	0.568627	0	0.431373	0	1	51	0	Poly
831	wsnp_CAP11_rep_c4022_1899648	[A/G]	Monomorphic			45	0	0	0	1	0	0	0	1	45	6	Mono
832	wsnp_CAP11_rep_c4027_1902057	[A/G]	RECODE AB to AA	Recode AB to AA	Recode AB to AA	48	0	3	0	0.941176	0	0.0588235	0	1	51	0	Poly
833	wsnp_CAP11_rep_c4028_1902455	[A/C]	Excluded_Zeroed	Zeroed		0	10	41	0	0	0.196078	0.803922	0	1	51	0	Zeroed
834	wsnp_CAP11_rep_c4066_1921894	[A/C]	RECODE AB to BB	Recode AB to BB	Recode AB to BB	46	0	5	0	0.901961	0	0.0980392	0	1	51	0	Poly
835	wsnp_CAP11_rep_c4073_1924782	[A/G]	Good (theta 0 and 1)			9	0	42	0	0.176471	0	0.823529	0	1	51	0	Poly
836	wsnp_CAP11_rep_c4076_1926235	[T/C]	Excluded_MSV	Zeroed		41	0	10	0	0.803922	0	0.196078	0	1	51	0	Zeroed
837	wsnp_CAP11_rep_c4105_1940985	[A/G]	RECODE AB to AA		Recode AB to AA	50	0	0	0	1	0	0	0	1	50	1	Mono
838	wsnp_CAP11_rep_c4105_1941066	[T/C]	RECODE AB to AA		Recode AB to AA	0	0	51	0	0	0	1	0	1	51	0	Mono
839	wsnp_CAP11_rep_c4111_1943520	[T/C]	Excluded_MSV	Zeroed		25	26	0	0	0.490196	0.509804	0	0	1	51	0	Zeroed
840	wsnp_CAP11_rep_c4111_1943544	[A/G]	Excluded_MSV	Zeroed		0	51	0	0	0	1	0	0	1	51	0	Zeroed
841	wsnp_CAP11_rep_c4118_1946999	[T/C]	Excluded_Compressed	Zeroed		10	40	0	0	0.2	0.8	0	0	1	50	1	Zeroed
842	wsnp_CAP11_rep_c4122_1949294	[T/C]	Excluded_Compressed	Zeroed		0	24	25	0	0	0.489796	0.510204	0	1	49	2	Zeroed
843	wsnp_CAP11_rep_c4123_1949904	[A/C]	Excluded_Zeroed	Zeroed		0	0	51	0	0	0	1	0	1	51	0	Zeroed
844	wsnp_CAP11_rep_c4123_1949936	[A/G]	Monomorphic			0	0	51	0	0	0	1	0	1	51	0	Mono
845	wsnp_CAP11_rep_c4135_1956064	[T/C]	Excluded_Zeroed	Zeroed		0	46	5	0	0	0.901961	0.0980392	0	1	51	0	Zeroed
846	wsnp_CAP11_rep_c4138_1957291	[T/G]	RECODE AB to AA		Recode AB to AA	0	0	51	0	0	0	1	0	1	51	0	Mono
847	wsnp_CAP11_rep_c4138_1957384	[T/G]	RECODE AB to AA		Recode AB to AA	0	0	51	0	0	0	1	0	1	51	0	Mono
848	wsnp_CAP11_rep_c4138_1957470	[A/G]	Excluded_Zeroed	Zeroed		51	0	0	0	1	0	0	0	1	51	0	Zeroed
849	wsnp_CAP11_rep_c4143_1959234	[A/G]	Excluded_Compressed	Zeroed		0	24	27	0	0	0.470588	0.529412	0	1	51	0	Zeroed
850	wsnp_CAP11_rep_c4151_1963100	[T/C]	Good (theta 0 and 1)			37	0	14	0	0.72549	0	0.27451	0	1	51	0	Poly
851	wsnp_CAP11_rep_c4157_1965583	[T/C]	RECODE AB to BB	Recode AB to BB	Recode AB to BB	20	0	31	0	0.392157	0	0.607843	0	1	51	0	Poly
852	wsnp_CAP11_rep_c4159_1966331	[T/C]	Monomorphic			51	0	0	0	1	0	0	0	1	51	0	Mono
853	wsnp_CAP11_rep_c4170_1971400	[T/C]	Excluded_Zeroed	Zeroed		0	51	0	0	0	1	0	0	1	51	0	Zeroed
854	wsnp_CAP11_rep_c4185_1977142	[T/C]	RECODE AB to AA	Recode AB to AA	Recode AB to AA	46	0	5	0	0.901961	0	0.0980392	0	1	51	0	Poly
855	wsnp_CAP11_rep_c4226_1995152	[A/G]	Good (theta 0 and 1)			5	0	46	0	0.0980392	0	0.901961	0	1	51	0	Poly
856	wsnp_CAP11_rep_c4229_1996843	[T/C]	Excluded_Zeroed	Zeroed		51	0	0	0	1	0	0	0	1	51	0	Zeroed
857	wsnp_CAP11_rep_c4252_2008788	[T/C]	Monomorphic			51	0	0	0	1	0	0	0	1	51	0	Mono
858	wsnp_CAP11_rep_c4253_2009273	[T/C]	Excluded_Compressed	Zeroed		0	5	46	0	0	0.0980392	0.901961	0	1	51	0	Zeroed
859	wsnp_CAP11_rep_c4288_2024322	[T/C]	Monomorphic			0	0	51	0	0	0	1	0	1	51	0	Mono
860	wsnp_CAP11_rep_c4297_2028653	[A/G]	Excluded_Zeroed	Zeroed		51	0	0	0	1	0	0	0	1	51	0	Zeroed
861	wsnp_CAP11_rep_c4300_2030142	[T/C]	RECODE AB to AA	Recode AB to AA	Recode AB to AA	24	0	25	0	0.489796	0	0.510204	0	1	49	2	Poly
862	wsnp_CAP11_rep_c4300_2030261	[T/C]	Excluded_Compressed	Zeroed		0	25	24	0	0	0.510204	0.489796	0	1	49	2	Zeroed
863	wsnp_CAP11_rep_c4303_2031504	[A/C]	Monomorphic			51	0	0	0	1	0	0	0	1	51	0	Mono
864	wsnp_CAP11_rep_c4303_2031651	[T/G]	RECODE AB to AA	Recode AB to AA	Recode AB to AA	5	0	46	0	0.0980392	0	0.901961	0	1	51	0	Poly
865	wsnp_CAP11_rep_c4346_2050918	[A/C]	Excluded_Null	Zeroed		13	0	38	0	0.254902	0	0.745098	0	1	51	0	Zeroed
866	wsnp_CAP11_rep_c4346_2051052	[T/G]	RECODE AB to BB	Recode AB to BB	Recode AB to BB	26	0	25	0	0.509804	0	0.490196	0	1	51	0	Poly
867	wsnp_CAP11_rep_c4360_2057335	[T/C]	Monomorphic			51	0	0	0	1	0	0	0	1	51	0	Mono
868	wsnp_CAP11_rep_c4382_2067038	[A/G]	Good (theta 0 and 1)			15	0	36	0	0.294118	0	0.705882	0	1	51	0	Poly
869	wsnp_CAP11_rep_c4487_2113015	[T/C]	RECODE AB to AA	Recode AB to AA	Recode AB to AA	13	0	38	0	0.254902	0	0.745098	0	1	51	0	Poly
870	wsnp_CAP11_rep_c4580_2154541	[T/G]	Excluded_Zeroed	Zeroed		0	0	0	0	#DIV/0!	#DIV/0!	#DIV/0!	#DIV/0!	#DIV/0!	0	51	Zeroed
871	wsnp_CAP11_rep_c5005_2344490	[A/G]	Excluded_Zeroed	Zeroed		0	0	0	0	#DIV/0!	#DIV/0!	#DIV/0!	#DIV/0!	#DIV/0!	0	51	Zeroed
872	wsnp_CAP11_rep_c5024_2352900	[A/G]	RECODE AB to BB	Recode AB to BB	Recode AB to BB	5	0	46	0	0.0980392	0	0.901961	0	1	51	0	Poly
873	wsnp_CAP11_rep_c5124_2393868	[T/C]	Excluded_Zeroed	Zeroed		5	46	0	0	0.0980392	0.901961	0	0	1	51	0	Zeroed
874	wsnp_CAP11_rep_c5367_2492424	[T/C]	Excluded_Zeroed	Zeroed		0	12	38	0	0	0.24	0.76	0	1	50	1	Zeroed
875	wsnp_CAP11_rep_c5416_2513693	[T/C]	Monomorphic			0	0	51	0	0	0	1	0	1	51	0	Mono
876	wsnp_CAP11_rep_c5607_2605023	[A/G]	Monomorphic			48	0	0	0	1	0	0	0	1	48	3	Mono
877	wsnp_CAP11_rep_c6137_2841945	[T/C]	RECODE AB to BB	Recode AB to BB	Recode AB to BB	5	0	46	0	0.0980392	0	0.901961	0	1	51	0	Poly
878	wsnp_CAP11_rep_c6376_2943437	[A/G]	Excluded_Zeroed	Zeroed		5	46	0	0	0.0980392	0.901961	0	0	1	51	0	Zeroed
879	wsnp_CAP11_rep_c6492_2992504	[A/C]	Excluded_MSV	Zeroed		15	29	5	0	0.306122	0.591837	0.102041	0	1	49	2	Zeroed
880	wsnp_CAP11_rep_c6615_3041849	[T/C]	Excluded_Zeroed	Zeroed		5	46	0	0	0.0980392	0.901961	0	0	1	51	0	Zeroed
881	wsnp_CAP11_rep_c6622_3044459	[A/G]	Excluded_MSV	Zeroed		0	0	51	0	0	0	1	0	1	51	0	Zeroed
882	wsnp_CAP11_rep_c6664_3060775	[A/G]	Good (theta >0 and <1)			0	0	51	0	0	0	1	0	1	51	0	Mono
883	wsnp_CAP11_rep_c6803_3115167	[T/C]	Excluded_Zeroed	Zeroed		5	46	0	0	0.0980392	0.901961	0	0	1	51	0	Zeroed
884	wsnp_CAP11_rep_c7067_3211324	[A/G]	Monomorphic			51	0	0	0	1	0	0	0	1	51	0	Mono
885	wsnp_CAP11_rep_c7339_3306558	[T/C]	Good (theta >0 and <1)			0	0	51	0	0	0	1	0	1	51	0	Mono
886	wsnp_CAP11_rep_c7847_3468669	[A/G]	Excluded_Zeroed	Zeroed		0	20	30	0	0	0.4	0.6	0	1	50	1	Zeroed
887	wsnp_CAP11_rep_c8469_3658252	[A/C]	Good (theta >0 and <1)			5	0	46	0	0.0980392	0	0.901961	0	1	51	0	Poly
888	wsnp_CAP11_rep_c8489_3664985	[A/G]	Excluded_MSV	Zeroed		0	0	51	0	0	0	1	0	1	51	0	Zeroed
889	wsnp_CAP11_rep_c8489_3665230	[A/G]	Excluded_Compressed	Zeroed		41	9	0	0	0.82	0.18	0	0	1	50	1	Zeroed
890	wsnp_CAP11_rep_c8576_3700031	[T/C]	Good (theta 0 and 1)			35	0	16	0	0.686275	0	0.313725	0	1	51	0	Poly
891	wsnp_CAP11_rep_c8581_3702222	[T/C]	RECODE AB to AA		Recode AB to AA	0	0	51	0	0	0	1	0	1	51	0	Mono
892	wsnp_CAP11_rep_c8663_3738968	[A/G]	Good (theta 0 and 1)			0	0	51	0	0	0	1	0	1	51	0	Mono
893	wsnp_CAP11_rep_c8666_3740175	[A/G]	Monomorphic			0	0	51	0	0	0	1	0	1	51	0	Mono
894	wsnp_CAP11_rep_c8668_3741698	[T/C]	RECODE AB to AA	Recode AB to AA	Recode AB to AA	23	0	28	0	0.45098	0	0.54902	0	1	51	0	Poly
895	wsnp_CAP11_rep_c8681_3747503	[T/C]	Excluded_Compressed	Zeroed		0	46	5	0	0	0.901961	0.0980392	0	1	51	0	Zeroed
896	wsnp_CAP11_rep_c8685_3748837	[A/C]	Monomorphic			0	0	51	0	0	0	1	0	1	51	0	Mono
897	wsnp_CAP11_rep_c8700_3756682	[T/C]	Good (theta >0 and <1)			4	0	46	0	0.08	0	0.92	0	1	50	1	Poly
898	wsnp_CAP11_rep_c8708_3760250	[A/G]	RECODE AB to BB	Recode AB to BB	Recode AB to BB	4	0	47	0	0.0784314	0	0.921569	0	1	51	0	Poly
899	wsnp_CAP11_rep_c8750_3780311	[T/C]	Good (theta >0 and <1)			51	0	0	0	1	0	0	0	1	51	0	Mono
900	wsnp_CAP11_rep_c8763_3786125	[T/C]	Monomorphic			0	0	51	0	0	0	1	0	1	51	0	Mono
901	wsnp_CAP11_rep_c8768_3788007	[T/C]	Good (theta 0 and 1)			10	0	41	0	0.196078	0	0.803922	0	1	51	0	Poly
902	wsnp_CAP11_rep_c8811_3803397	[T/C]	Good (theta >0 and <1)			46	0	5	0	0.901961	0	0.0980392	0	1	51	0	Poly
903	wsnp_CAP11_rep_c8846_3817771	[A/C]	Monomorphic			51	0	0	0	1	0	0	0	1	51	0	Mono
904	wsnp_CAP11_rep_c8866_3825348	[A/G]	Excluded_Zeroed	Zeroed		0	51	0	0	0	1	0	0	1	51	0	Zeroed
905	wsnp_CAP11_rep_c9018_3888047	[T/C]	RECODE AB to BB	Recode AB to BB	Recode AB to BB	43	0	8	0	0.843137	0	0.156863	0	1	51	0	Poly
906	wsnp_CAP12_c1005_524902	[T/C]	Excluded_MSV	Zeroed		0	46	5	0	0	0.901961	0.0980392	0	1	51	0	Zeroed
907	wsnp_CAP12_c1101_569479	[A/G]	Good (theta 0 and 1)			0	0	51	0	0	0	1	0	1	51	0	Mono
908	wsnp_CAP12_c1101_569783	[T/C]	Good (theta >0 and <1)			0	0	51	0	0	0	1	0	1	51	0	Mono
909	wsnp_CAP12_c1127_581945	[T/G]	Monomorphic			0	0	51	0	0	0	1	0	1	51	0	Mono
910	wsnp_CAP12_c113_63815	[T/C]	Monomorphic			0	0	51	0	0	0	1	0	1	51	0	Mono
911	wsnp_CAP12_c1226_628910	[T/C]	RECODE AB to AA	Recode AB to AA	Recode AB to AA	14	0	36	0	0.28	0	0.72	0	1	50	1	Poly
912	wsnp_CAP12_c124_70843	[T/C]	Good (theta >0 and <1)			40	0	10	0	0.8	0	0.2	0	1	50	1	Poly
913	wsnp_CAP12_c1251_641779	[T/C]	Monomorphic			51	0	0	0	1	0	0	0	1	51	0	Mono
914	wsnp_CAP12_c1268_649411	[A/G]	Monomorphic			51	0	0	0	1	0	0	0	1	51	0	Mono
915	wsnp_CAP12_c1269_649827	[A/G]	Excluded_MSV	Zeroed		51	0	0	0	1	0	0	0	1	51	0	Zeroed
916	wsnp_CAP12_c1291_660155	[A/G]	Monomorphic			51	0	0	0	1	0	0	0	1	51	0	Mono
917	wsnp_CAP12_c13_8078	[T/G]	RECODE AB to AA	Recode AB to AA	Recode AB to AA	5	0	46	0	0.0980392	0	0.901961	0	1	51	0	Poly
918	wsnp_CAP12_c1304_666111	[A/G]	Excluded_Compressed	Zeroed		0	51	0	0	0	1	0	0	1	51	0	Zeroed
919	wsnp_CAP12_c1337_682282	[A/G]	Good (theta 0 and 1)			36	0	15	0	0.705882	0	0.294118	0	1	51	0	Poly
920	wsnp_CAP12_c1337_682349	[A/G]	Good (theta >0 and <1)			15	0	36	0	0.294118	0	0.705882	0	1	51	0	Poly
921	wsnp_CAP12_c1388_706924	[A/G]	Excluded_Null	Zeroed		39	0	11	0	0.78	0	0.22	0	1	50	1	Zeroed
922	wsnp_CAP12_c1440_732368	[T/G]	Monomorphic			0	0	51	0	0	0	1	0	1	51	0	Mono
923	wsnp_CAP12_c1461_744121	[A/G]	Excluded_Zeroed	Zeroed		0	5	46	0	0	0.0980392	0.901961	0	1	51	0	Zeroed
924	wsnp_CAP12_c147_84359	[A/G]	Monomorphic			0	0	51	0	0	0	1	0	1	51	0	Mono
925	wsnp_CAP12_c147_84461	[A/G]	RECODE AB to AA	Recode AB to AA	Recode AB to AA	16	0	34	0	0.32	0	0.68	0	1	50	1	Poly
926	wsnp_CAP12_c15_9559	[A/C]	Good (theta 0 and 1)			46	0	5	0	0.901961	0	0.0980392	0	1	51	0	Poly
927	wsnp_CAP12_c1503_764765	[A/G]	Good (theta 0 and 1)			0	0	51	0	0	0	1	0	1	51	0	Mono
928	wsnp_CAP12_c1663_836753	[A/G]	Excluded_MSV	Zeroed		51	0	0	0	1	0	0	0	1	51	0	Zeroed
929	wsnp_CAP12_c1663_836928	[T/C]	RECODE AB to AA		Recode AB to AA	51	0	0	0	1	0	0	0	1	51	0	Mono
930	wsnp_CAP12_c179_101756	[A/G]	Excluded_Zeroed	Zeroed		46	5	0	0	0.901961	0.0980392	0	0	1	51	0	Zeroed
931	wsnp_CAP12_c1960_972031	[A/G]	Excluded_Zeroed	Zeroed		0	25	26	0	0	0.490196	0.509804	0	1	51	0	Zeroed
932	wsnp_CAP12_c1960_972073	[T/C]	Monomorphic			51	0	0	0	1	0	0	0	1	51	0	Mono
933	wsnp_CAP12_c197_110707	[A/G]	RECODE AB to BB		Recode AB to BB	51	0	0	0	1	0	0	0	1	51	0	Mono
934	wsnp_CAP12_c2118_1040487	[A/G]	Excluded_MSV	Zeroed		0	0	51	0	0	0	1	0	1	51	0	Zeroed
935	wsnp_CAP12_c2124_1043228	[A/G]	Excluded_Compressed	Zeroed		0	51	0	0	0	1	0	0	1	51	0	Zeroed
936	wsnp_CAP12_c2231_1090724	[T/G]	Excluded_MSV	Zeroed		36	0	15	0	0.705882	0	0.294118	0	1	51	0	Zeroed
937	wsnp_CAP12_c2262_1105181	[A/G]	Excluded_Zeroed	Zeroed		0	51	0	0	0	1	0	0	1	51	0	Zeroed
938	wsnp_CAP12_c2270_1108719	[A/G]	Monomorphic			0	0	51	0	0	0	1	0	1	51	0	Mono
939	wsnp_CAP12_c2297_1121142	[A/G]	Good (theta 0 and 1)			5	0	46	0	0.0980392	0	0.901961	0	1	51	0	Poly
940	wsnp_CAP12_c2317_1129876	[T/C]	RECODE AB to BB		Recode AB to BB	0	0	51	0	0	0	1	0	1	51	0	Mono
941	wsnp_CAP12_c242_135767	[T/C]	Good (theta >0 and <1)			5	0	46	0	0.0980392	0	0.901961	0	1	51	0	Poly
942	wsnp_CAP12_c2428_1176139	[T/C]	Excluded_Zeroed	Zeroed		0	0	0	0	#DIV/0!	#DIV/0!	#DIV/0!	#DIV/0!	#DIV/0!	0	51	Zeroed
943	wsnp_CAP12_c243_136063	[T/G]	RECODE AB to AA		Recode AB to AA	51	0	0	0	1	0	0	0	1	51	0	Mono
944	wsnp_CAP12_c2438_1180601	[T/G]	Excluded_MSV	Zeroed		32	18	0	0	0.64	0.36	0	0	1	50	1	Zeroed
945	wsnp_CAP12_c2547_1227972	[T/C]	Good (theta >0 and <1)	Recode AB to AA	Recode AB to AA	15	0	36	0	0.294118	0	0.705882	0	1	51	0	Poly
946	wsnp_CAP12_c257_143515	[T/C]	RECODE AB to AA	Recode AB to AA	Recode AB to AA	8	0	43	0	0.156863	0	0.843137	0	1	51	0	Poly
947	wsnp_CAP12_c2642_1266964	[A/G]	Excluded_Zeroed	Zeroed		0	0	51	0	0	0	1	0	1	51	0	Zeroed
948	wsnp_CAP12_c2645_1267978	[A/G]	Good (theta >0 and <1)			10	0	41	0	0.196078	0	0.803922	0	1	51	0	Poly
949	wsnp_CAP12_c2656_1272704	[A/G]	Excluded_Zeroed	Zeroed		0	0	0	0	#DIV/0!	#DIV/0!	#DIV/0!	#DIV/0!	#DIV/0!	0	51	Zeroed
950	wsnp_CAP12_c2692_1286812	[A/C]	Good (theta >0 and <1)			0	0	51	0	0	0	1	0	1	51	0	Mono
951	wsnp_CAP12_c303_168418	[A/G]	RECODE AB to AA		Recode AB to AA	51	0	0	0	1	0	0	0	1	51	0	Mono
952	wsnp_CAP12_c303_168436	[A/G]	Good (theta >0 and <1)			0	0	51	0	0	0	1	0	1	51	0	Mono
953	wsnp_CAP12_c303_168502	[A/G]	Excluded_Compressed	Zeroed		51	0	0	0	1	0	0	0	1	51	0	Zeroed
954	wsnp_CAP12_c3056_1439567	[T/C]	Good (theta 0 and 1)			51	0	0	0	1	0	0	0	1	51	0	Mono
955	wsnp_CAP12_c3066_1443386	[A/G]	Monomorphic			51	0	0	0	1	0	0	0	1	51	0	Mono
956	wsnp_CAP12_c3165_1482144	[T/C]	Excluded_Compressed	Zeroed		0	51	0	0	0	1	0	0	1	51	0	Zeroed
957	wsnp_CAP12_c3166_1482592	[A/C]	Excluded_Compressed	Zeroed		0	20	31	0	0	0.392157	0.607843	0	1	51	0	Zeroed
958	wsnp_CAP12_c329_181901	[A/C]	Monomorphic			51	0	0	0	1	0	0	0	1	51	0	Mono
959	wsnp_CAP12_c329_181918	[A/G]	Monomorphic			0	0	51	0	0	0	1	0	1	51	0	Mono
960	wsnp_CAP12_c332_183287	[A/G]	Monomorphic			0	0	51	0	0	0	1	0	1	51	0	Mono
961	wsnp_CAP12_c332_183401	[A/G]	Excluded_Null	Zeroed		51	0	0	0	1	0	0	0	1	51	0	Zeroed
962	wsnp_CAP12_c399_219300	[T/C]	Good (theta >0 and <1)			51	0	0	0	1	0	0	0	1	51	0	Mono
963	wsnp_CAP12_c40_23811	[A/G]	Excluded_Null	Zeroed		51	0	0	0	1	0	0	0	1	51	0	Zeroed
964	wsnp_CAP12_c407_223450	[T/C]	Excluded_Zeroed	Zeroed		0	0	46	0	0	0	1	0	1	46	5	Zeroed
965	wsnp_CAP12_c455_248396	[T/C]	Excluded_MSV	Zeroed		26	0	25	0	0.509804	0	0.490196	0	1	51	0	Zeroed
966	wsnp_CAP12_c4611_2104718	[T/C]	Excluded_MSV	Zeroed		0	48	3	0	0	0.941176	0.0588235	0	1	51	0	Zeroed
967	wsnp_CAP12_c475_258416	[A/G]	RECODE AB to AA	Recode AB to AA	Recode AB to AA	9	0	40	0	0.183673	0	0.816327	0	1	49	2	Poly
968	wsnp_CAP12_c4769_2174195	[T/C]	Excluded_Compressed	Zeroed		0	0	51	0	0	0	1	0	1	51	0	Zeroed
969	wsnp_CAP12_c4924_2241879	[T/C]	Excluded_MSV	Zeroed		33	0	12	0	0.733333	0	0.266667	0	1	45	6	Zeroed
970	wsnp_CAP12_c510_276361	[T/C]	Good (theta >0 and <1)			36	0	15	0	0.705882	0	0.294118	0	1	51	0	Poly
971	wsnp_CAP12_c527_285541	[T/C]	Good (theta 0 and 1)			31	0	20	0	0.607843	0	0.392157	0	1	51	0	Poly
972	wsnp_CAP12_c5344_2430233	[T/C]	Good (theta 0 and 1)			46	0	5	0	0.901961	0	0.0980392	0	1	51	0	Poly
973	wsnp_CAP12_c535_290885	[T/G]	Excluded_Zeroed	Zeroed		0	0	0	0	#DIV/0!	#DIV/0!	#DIV/0!	#DIV/0!	#DIV/0!	0	51	Zeroed
974	wsnp_CAP12_c55_32598	[T/C]	Excluded_Zeroed	Zeroed		0	51	0	0	0	1	0	0	1	51	0	Zeroed
975	wsnp_CAP12_c554_299562	[A/G]	RECODE AB to AA		Recode AB to AA	51	0	0	0	1	0	0	0	1	51	0	Mono
976	wsnp_CAP12_c58_34219	[A/G]	Monomorphic			0	0	51	0	0	0	1	0	1	51	0	Mono
977	wsnp_CAP12_c590_319407	[A/G]	Good (theta >0 and <1)			0	0	51	0	0	0	1	0	1	51	0	Mono
978	wsnp_CAP12_c60_35148	[A/C]	Monomorphic			51	0	0	0	1	0	0	0	1	51	0	Mono
979	wsnp_CAP12_c613_329889	[T/C]	Monomorphic			0	0	51	0	0	0	1	0	1	51	0	Mono
980	wsnp_CAP12_c633_339740	[A/G]	RECODE AB to BB	Recode AB to BB	Recode AB to BB	31	0	20	0	0.607843	0	0.392157	0	1	51	0	Poly
981	wsnp_CAP12_c680_363304	[T/C]	Excluded_Zeroed	Zeroed		0	0	0	0	#DIV/0!	#DIV/0!	#DIV/0!	#DIV/0!	#DIV/0!	0	51	Zeroed
982	wsnp_CAP12_c680_363345	[T/C]	Excluded_MSV	Zeroed		0	31	20	0	0	0.607843	0.392157	0	1	51	0	Zeroed
983	wsnp_CAP12_c681_363965	[T/C]	Monomorphic			0	0	51	0	0	0	1	0	1	51	0	Mono
984	wsnp_CAP12_c720_382116	[A/G]	Good (theta 0 and 1)			35	0	16	0	0.686275	0	0.313725	0	1	51	0	Poly
985	wsnp_CAP12_c770_406902	[A/C]	Monomorphic			0	0	51	0	0	0	1	0	1	51	0	Mono
986	wsnp_CAP12_c79_46308	[A/G]	RECODE AB to AA	Recode AB to AA	Recode AB to AA	30	0	21	0	0.588235	0	0.411765	0	1	51	0	Poly
987	wsnp_CAP12_c7952_3403722	[T/G]	RECODE AB to AA	Recode AB to AA	Recode AB to AA	23	0	28	0	0.45098	0	0.54902	0	1	51	0	Poly
988	wsnp_CAP12_c80_46551	[A/C]	Excluded_Zeroed	Zeroed		0	51	0	0	0	1	0	0	1	51	0	Zeroed
989	wsnp_CAP12_c812_428290	[A/G]	Good (theta >0 and <1)			5	0	46	0	0.0980392	0	0.901961	0	1	51	0	Poly
990	wsnp_CAP12_c886_464479	[A/G]	Monomorphic			51	0	0	0	1	0	0	0	1	51	0	Mono
991	wsnp_CAP12_c901_472535	[T/C]	Excluded_MSV	Zeroed		0	41	10	0	0	0.803922	0.196078	0	1	51	0	Zeroed
992	wsnp_CAP12_c928_486444	[T/C]	Good (theta >0 and <1)			51	0	0	0	1	0	0	0	1	51	0	Mono
993	wsnp_CAP12_c933_489061	[T/G]	Monomorphic			51	0	0	0	1	0	0	0	1	51	0	Mono
994	wsnp_CAP12_c948_496702	[T/C]	Excluded_Zeroed	Zeroed		0	0	51	0	0	0	1	0	1	51	0	Zeroed
995	wsnp_CAP12_c980_512977	[T/G]	Monomorphic			0	0	51	0	0	0	1	0	1	51	0	Mono
996	wsnp_CAP12_c980_513100	[A/G]	Monomorphic			0	0	51	0	0	0	1	0	1	51	0	Mono
997	wsnp_CAP12_rep_c3885_1758057	[T/C]	Excluded_MSV	Zeroed		46	5	0	0	0.901961	0.0980392	0	0	1	51	0	Zeroed
998	wsnp_CAP12_rep_c3945_1790715	[T/C]	Monomorphic			51	0	0	0	1	0	0	0	1	51	0	Mono
999	wsnp_CAP12_rep_c3990_1813147	[T/C]	Good (theta >0 and <1)			0	0	51	0	0	0	1	0	1	51	0	Mono
1000	wsnp_CAP12_rep_c4048_1842112	[T/C]	Good (theta 0 and 1)			15	0	36	0	0.294118	0	0.705882	0	1	51	0	Poly
1001	wsnp_CAP12_rep_c4100_1866940	[T/C]	Monomorphic			0	0	51	0	0	0	1	0	1	51	0	Mono
1002	wsnp_CAP12_rep_c4100_1866965	[T/C]	Monomorphic			0	0	51	0	0	0	1	0	1	51	0	Mono
1003	wsnp_CAP12_rep_c4100_1867107	[A/C]	Monomorphic			0	0	51	0	0	0	1	0	1	51	0	Mono
1004	wsnp_CAP12_rep_c4104_1868871	[A/C]	Monomorphic			51	0	0	0	1	0	0	0	1	51	0	Mono
1005	wsnp_CAP12_rep_c4157_1894383	[A/G]	Good (theta >0 and <1)			51	0	0	0	1	0	0	0	1	51	0	Mono
1006	wsnp_CAP12_rep_c4278_1949802	[A/G]	Good (theta 0 and 1)			46	0	5	0	0.901961	0	0.0980392	0	1	51	0	Poly
1007	wsnp_CAP12_rep_c4278_1949864	[A/G]	Good (theta >0 and <1)			46	0	5	0	0.901961	0	0.0980392	0	1	51	0	Poly
1008	wsnp_CAP12_rep_c4379_1995966	[T/C]	RECODE AB to AA	Recode AB to AA	Recode AB to AA	46	0	5	0	0.901961	0	0.0980392	0	1	51	0	Poly
1009	wsnp_CAP12_rep_c4584_2092741	[A/C]	RECODE AB to BB	Recode AB to BB	Recode AB to BB	5	0	46	0	0.0980392	0	0.901961	0	1	51	0	Poly
1010	wsnp_CAP12_rep_c4678_2134259	[T/C]	Excluded_Null	Zeroed		48	0	0	0	1	0	0	0	1	48	3	Zeroed
1011	wsnp_CAP12_rep_c4851_2209148	[T/C]	Excluded_MSV	Zeroed		15	29	5	0	0.306122	0.591837	0.102041	0	1	49	2	Zeroed
1012	wsnp_CAP12_rep_c5274_2398727	[T/C]	Excluded_Zeroed	Zeroed		0	0	0	0	#DIV/0!	#DIV/0!	#DIV/0!	#DIV/0!	#DIV/0!	0	51	Zeroed
1013	wsnp_CAP12_rep_c5840_2647196	[T/C]	RECODE AB to BB	Recode AB to BB	Recode AB to BB	5	0	46	0	0.0980392	0	0.901961	0	1	51	0	Poly
1014	wsnp_CAP12_rep_c8592_3606344	[T/C]	Monomorphic			51	0	0	0	1	0	0	0	1	51	0	Mono
1015	wsnp_CAP12_rep_c8598_3608465	[T/C]	RECODE AB to AA	Recode AB to AA	Recode AB to AA	26	0	25	0	0.509804	0	0.490196	0	1	51	0	Poly
1016	wsnp_CAP12_rep_c8680_3641424	[A/G]	Monomorphic			51	0	0	0	1	0	0	0	1	51	0	Mono
1017	wsnp_CAP12_rep_c8688_3644383	[T/C]	Good (theta >0 and <1)			33	2	16	0	0.647059	0.0392157	0.313725	0	1	51	0	Poly
1018	wsnp_CAP12_rep_c8723_3660715	[T/C]	RECODE AB to BB	Recode AB to BB	Recode AB to BB	46	0	5	0	0.901961	0	0.0980392	0	1	51	0	Poly
1019	wsnp_CAP12_rep_c8867_3720285	[T/C]	Good (theta >0 and <1)			30	0	21	0	0.588235	0	0.411765	0	1	51	0	Poly
1020	wsnp_CAP7_c1001_511228	[A/G]	Good (theta 0 and 1)			51	0	0	0	1	0	0	0	1	51	0	Mono
1021	wsnp_CAP7_c10073_4468366	[T/C]	Monomorphic			0	0	51	0	0	0	1	0	1	51	0	Mono
1022	wsnp_CAP7_c10100_4479468	[T/C]	RECODE AB to AA	Recode AB to AA	Recode AB to AA	10	0	41	0	0.196078	0	0.803922	0	1	51	0	Poly
1023	wsnp_CAP7_c1019_518665	[T/G]	Monomorphic			0	0	51	0	0	0	1	0	1	51	0	Mono
1024	wsnp_CAP7_c10376_4586373	[T/C]	Excluded_Compressed	Zeroed		46	4	0	0	0.92	0.08	0	0	1	50	1	Zeroed
1025	wsnp_CAP7_c1047_532809	[T/G]	Monomorphic			51	0	0	0	1	0	0	0	1	51	0	Mono
1026	wsnp_CAP7_c11036_4821830	[T/C]	RECODE AB to BB		Recode AB to BB	0	0	51	0	0	0	1	0	1	51	0	Mono
1027	wsnp_CAP7_c1146_581547	[T/C]	RECODE AB to AA	Recode AB to AA	Recode AB to AA	5	0	46	0	0.0980392	0	0.901961	0	1	51	0	Poly
1028	wsnp_CAP7_c1259_634919	[T/C]	Good (theta >0 and <1)			14	2	35	0	0.27451	0.0392157	0.686275	0	1	51	0	Poly
1029	wsnp_CAP7_c1290_650595	[T/C]	RECODE AB to AA		Recode AB to AA	0	0	51	0	0	0	1	0	1	51	0	Mono
1030	wsnp_CAP7_c12931_5460221	[T/C]	RECODE AB to AA	Recode AB to AA	Recode AB to AA	4	0	46	0	0.08	0	0.92	0	1	50	1	Poly
1031	wsnp_CAP7_c1321_664478	[T/C]	Good (theta 0 and 1)			5	0	46	0	0.0980392	0	0.901961	0	1	51	0	Poly
1032	wsnp_CAP7_c1321_664480	[A/G]	Good (theta 0 and 1)			46	0	5	0	0.901961	0	0.0980392	0	1	51	0	Poly
1033	wsnp_CAP7_c1339_673581	[T/C]	Excluded_Zeroed	Zeroed		0	10	41	0	0	0.196078	0.803922	0	1	51	0	Zeroed
1034	wsnp_CAP7_c1340_673935	[T/C]	Good (theta >0 and <1)			46	0	4	0	0.92	0	0.08	0	1	50	1	Poly
1035	wsnp_CAP7_c1405_706142	[A/G]	Excluded_Zeroed	Zeroed		46	5	0	0	0.901961	0.0980392	0	0	1	51	0	Zeroed
1036	wsnp_CAP7_c1453_728076	[A/G]	Excluded_MSV	Zeroed		0	0	51	0	0	0	1	0	1	51	0	Zeroed
1037	wsnp_CAP7_c1487_744534	[A/G]	RECODE AB to AA		Recode AB to AA	51	0	0	0	1	0	0	0	1	51	0	Mono
1038	wsnp_CAP7_c1496_748692	[T/C]	Excluded_Null	Zeroed		0	0	51	0	0	0	1	0	1	51	0	Zeroed
1039	wsnp_CAP7_c1586_788972	[T/C]	Excluded_Null	Zeroed		51	0	0	0	1	0	0	0	1	51	0	Zeroed
1040	wsnp_CAP7_c1592_791887	[T/C]	Good (theta >0 and <1)			0	0	51	0	0	0	1	0	1	51	0	Mono
1041	wsnp_CAP7_c1594_793050	[A/G]	Monomorphic			51	0	0	0	1	0	0	0	1	51	0	Mono
1042	wsnp_CAP7_c1684_835495	[A/G]	Excluded_Null	Zeroed		51	0	0	0	1	0	0	0	1	51	0	Zeroed
1043	wsnp_CAP7_c17_11183	[A/G]	Monomorphic			0	0	51	0	0	0	1	0	1	51	0	Mono
1044	wsnp_CAP7_c172_96407	[T/C]	Excluded_Null	Zeroed		17	0	24	0	0.414634	0	0.585366	0	1	41	10	Zeroed
1045	wsnp_CAP7_c1723_854530	[T/C]	Good (theta >0 and <1)			41	0	10	0	0.803922	0	0.196078	0	1	51	0	Poly
1046	wsnp_CAP7_c1735_859744	[T/C]	Excluded_Zeroed	Zeroed		0	0	51	0	0	0	1	0	1	51	0	Zeroed
1047	wsnp_CAP7_c1735_859875	[T/G]	Excluded_MSV	Zeroed		51	0	0	0	1	0	0	0	1	51	0	Zeroed
1048	wsnp_CAP7_c1839_907899	[A/C]	Good (theta >0 and <1)			5	0	46	0	0.0980392	0	0.901961	0	1	51	0	Poly
1049	wsnp_CAP7_c1839_908011	[T/C]	RECODE AB to AA	Recode AB to AA	Recode AB to AA	5	0	46	0	0.0980392	0	0.901961	0	1	51	0	Poly
1050	wsnp_CAP7_c1839_908093	[A/G]	Excluded_Compressed	Zeroed		0	5	46	0	0	0.0980392	0.901961	0	1	51	0	Zeroed
1051	wsnp_CAP7_c1846_911237	[T/C]	Monomorphic			51	0	0	0	1	0	0	0	1	51	0	Mono
1052	wsnp_CAP7_c1857_916915	[T/G]	Monomorphic			51	0	0	0	1	0	0	0	1	51	0	Mono
1053	wsnp_CAP7_c1860_917952	[A/G]	Excluded_MSV	Zeroed		0	51	0	0	0	1	0	0	1	51	0	Zeroed
1054	wsnp_CAP7_c1860_918210	[A/G]	Excluded_Compressed	Zeroed		0	13	38	0	0	0.254902	0.745098	0	1	51	0	Zeroed
1055	wsnp_CAP7_c191_106741	[T/C]	Monomorphic			51	0	0	0	1	0	0	0	1	51	0	Mono
1056	wsnp_CAP7_c193_107526	[T/G]	RECODE AB to BB		Recode AB to BB	51	0	0	0	1	0	0	0	1	51	0	Mono
1057	wsnp_CAP7_c2086_1018815	[T/C]	Good (theta >0 and <1)			18	0	33	0	0.352941	0	0.647059	0	1	51	0	Poly
1058	wsnp_CAP7_c2093_1021620	[T/C]	Good (theta >0 and <1)			51	0	0	0	1	0	0	0	1	51	0	Mono
1059	wsnp_CAP7_c2233_1085003	[T/C]	Good (theta >0 and <1)			0	0	51	0	0	0	1	0	1	51	0	Mono
1060	wsnp_CAP7_c2243_1090229	[A/G]	Good (theta >0 and <1)			31	0	20	0	0.607843	0	0.392157	0	1	51	0	Poly
1061	wsnp_CAP7_c2269_1100432	[A/G]	Good (theta >0 and <1)			5	0	46	0	0.0980392	0	0.901961	0	1	51	0	Poly
1062	wsnp_CAP7_c2282_1107112	[A/G]	Good (theta 0 and 1)			5	0	46	0	0.0980392	0	0.901961	0	1	51	0	Poly
1063	wsnp_CAP7_c2345_1136482	[T/C]	Good (theta 0 and 1)			21	0	30	0	0.411765	0	0.588235	0	1	51	0	Poly
1064	wsnp_CAP7_c2359_1143002	[A/G]	Excluded_Zeroed	Zeroed		0	49	0	0	0	1	0	0	1	49	2	Zeroed
1065	wsnp_CAP7_c2366_1146676	[T/G]	Monomorphic			51	0	0	0	1	0	0	0	1	51	0	Mono
1066	wsnp_CAP7_c254_138937	[A/C]	Excluded_MSV	Zeroed		36	0	15	0	0.705882	0	0.294118	0	1	51	0	Zeroed
1067	wsnp_CAP7_c254_139077	[T/C]	Excluded_MSV	Zeroed		36	0	15	0	0.705882	0	0.294118	0	1	51	0	Zeroed
1068	wsnp_CAP7_c2574_1239140	[A/C]	Good (theta >0 and <1)			0	0	51	0	0	0	1	0	1	51	0	Mono
1069	wsnp_CAP7_c266_144809	[A/G]	Excluded_MSV	Zeroed		5	0	46	0	0.0980392	0	0.901961	0	1	51	0	Zeroed
1070	wsnp_CAP7_c2666_1279844	[T/C]	Monomorphic			0	0	51	0	0	0	1	0	1	51	0	Mono
1071	wsnp_CAP7_c2731_1307600	[T/C]	Excluded_Zeroed	Zeroed		20	31	0	0	0.392157	0.607843	0	0	1	51	0	Zeroed
1072	wsnp_CAP7_c2782_1329707	[A/C]	Good (theta 0 and 1)			0	0	51	0	0	0	1	0	1	51	0	Mono
1073	wsnp_CAP7_c2912_1387634	[T/C]	RECODE AB to BB		Recode AB to BB	0	0	51	0	0	0	1	0	1	51	0	Mono
1074	wsnp_CAP7_c2931_1395666	[A/G]	Good (theta 0 and 1)			0	0	51	0	0	0	1	0	1	51	0	Mono
1075	wsnp_CAP7_c2974_1414260	[A/G]	Monomorphic			44	0	0	0	1	0	0	0	1	44	7	Mono
1076	wsnp_CAP7_c317_172502	[A/G]	RECODE AB to AA	Recode AB to AA	Recode AB to AA	5	0	46	0	0.0980392	0	0.901961	0	1	51	0	Poly
1077	wsnp_CAP7_c32_19340	[A/G]	Excluded_Compressed	Zeroed		0	41	10	0	0	0.803922	0.196078	0	1	51	0	Zeroed
1078	wsnp_CAP7_c323_176386	[A/G]	RECODE AB to AA		Recode AB to AA	0	0	51	0	0	0	1	0	1	51	0	Mono
1079	wsnp_CAP7_c3386_1586636	[T/C]	Excluded_Compressed	Zeroed		0	0	51	0	0	0	1	0	1	51	0	Zeroed
1080	wsnp_CAP7_c3438_1609145	[T/C]	Excluded_Compressed	Zeroed		36	2	0	0	0.947368	0.0526316	0	0	1	38	13	Zeroed
1081	wsnp_CAP7_c3472_1623955	[A/G]	Good (theta 0 and 1)			20	3	28	0	0.392157	0.0588235	0.54902	0	1	51	0	Poly
1082	wsnp_CAP7_c3519_1643682	[T/C]	RECODE AB to AA		Recode AB to AA	41	0	0	0	1	0	0	0	1	41	10	Mono
1083	wsnp_CAP7_c3635_1688824	[T/G]	RECODE AB to AA	Recode AB to AA	Recode AB to AA	26	0	25	0	0.509804	0	0.490196	0	1	51	0	Poly
1084	wsnp_CAP7_c3665_1701376	[T/C]	Good (theta >0 and <1)			20	0	31	0	0.392157	0	0.607843	0	1	51	0	Poly
1085	wsnp_CAP7_c396_213601	[T/C]	Excluded_Compressed	Zeroed		0	0	51	0	0	0	1	0	1	51	0	Zeroed
1086	wsnp_CAP7_c399_215824	[T/C]	Excluded_MSV	Zeroed		41	10	0	0	0.803922	0.196078	0	0	1	51	0	Zeroed
1087	wsnp_CAP7_c402_217331	[A/G]	RECODE AB to BB		Recode AB to BB	51	0	0	0	1	0	0	0	1	51	0	Mono
1088	wsnp_CAP7_c4346_1985593	[T/G]	Excluded_Null	Zeroed		0	0	51	0	0	0	1	0	1	51	0	Zeroed
1089	wsnp_CAP7_c44_26549	[A/G]	Good (theta >0 and <1)			0	0	51	0	0	0	1	0	1	51	0	Mono
1090	wsnp_CAP7_c444_237594	[T/C]	Good (theta >0 and <1)			51	0	0	0	1	0	0	0	1	51	0	Mono
1091	wsnp_CAP7_c4513_2055201	[T/C]	Excluded_Null	Zeroed		20	0	5	0	0.8	0	0.2	0	1	25	26	Zeroed
1092	wsnp_CAP7_c4778_2155754	[A/G]	Good (theta >0 and <1)			0	0	51	0	0	0	1	0	1	51	0	Mono
1093	wsnp_CAP7_c4904_2198084	[A/G]	Excluded_Compressed	Zeroed		14	15	0	0	0.482759	0.517241	0	0	1	29	22	Zeroed
1094	wsnp_CAP7_c5097_2266314	[A/G]	Excluded_Compressed	Zeroed		0	0	51	0	0	0	1	0	1	51	0	Zeroed
1095	wsnp_CAP7_c522_274783	[A/G]	Good (theta >0 and <1)			39	0	10	0	0.795918	0	0.204082	0	1	49	2	Poly
1096	wsnp_CAP7_c5487_2464794	[A/G]	Excluded_MSV	Zeroed		0	6	9	0	0	0.4	0.6	0	1	15	36	Zeroed
1097	wsnp_CAP7_c5487_2464864	[T/G]	Excluded_Null	Zeroed		10	0	5	0	0.666667	0	0.333333	0	1	15	36	Zeroed
1098	wsnp_CAP7_c5823_2616381	[A/G]	Excluded_Compressed	Zeroed		30	11	0	0	0.731707	0.268293	0	0	1	41	10	Zeroed
1099	wsnp_CAP7_c585_304831	[T/C]	Good (theta 0 and 1)			51	0	0	0	1	0	0	0	1	51	0	Mono
1100	wsnp_CAP7_c599_312057	[A/G]	RECODE AB to BB	Recode AB to BB	Recode AB to BB	41	0	10	0	0.803922	0	0.196078	0	1	51	0	Poly
1101	wsnp_CAP7_c6731_3031024	[T/C]	Monomorphic			51	0	0	0	1	0	0	0	1	51	0	Mono
1102	wsnp_CAP7_c7341_3280398	[A/G]	RECODE AB to AA	Recode AB to AA	Recode AB to AA	13	0	38	0	0.254902	0	0.745098	0	1	51	0	Poly
1103	wsnp_CAP7_c7742_3467376	[A/G]	Good (theta >0 and <1)			46	0	5	0	0.901961	0	0.0980392	0	1	51	0	Poly
1104	wsnp_CAP7_c8199_3679619	[T/C]	Monomorphic			0	0	51	0	0	0	1	0	1	51	0	Mono
1105	wsnp_CAP7_c8429_3785777	[T/C]	Good (theta >0 and <1)			10	0	41	0	0.196078	0	0.803922	0	1	51	0	Poly
1106	wsnp_CAP7_c851_437266	[A/G]	Monomorphic			51	0	0	0	1	0	0	0	1	51	0	Mono
1107	wsnp_CAP7_c888_455397	[A/G]	Good (theta 0 and 1)			10	0	41	0	0.196078	0	0.803922	0	1	51	0	Poly
1108	wsnp_CAP7_c90_52035	[T/C]	RECODE AB to BB	Recode AB to BB	Recode AB to BB	10	0	41	0	0.196078	0	0.803922	0	1	51	0	Poly
1109	wsnp_CAP7_c940_480745	[A/C]	Good (theta >0 and <1)			10	0	41	0	0.196078	0	0.803922	0	1	51	0	Poly
1110	wsnp_CAP7_c949_486485	[A/G]	Good (theta 0 and 1)			46	0	5	0	0.901961	0	0.0980392	0	1	51	0	Poly
1111	wsnp_CAP7_c949_486600	[A/G]	Good (theta 0 and 1)			46	0	5	0	0.901961	0	0.0980392	0	1	51	0	Poly
1112	wsnp_CAP7_rep_c10136_4493502	[T/C]	Excluded_MSV	Zeroed		15	34	0	0	0.306122	0.693878	0	0	1	49	2	Zeroed
1113	wsnp_CAP7_rep_c12539_5292305	[A/G]	Excluded_MSV	Zeroed		0	0	51	0	0	0	1	0	1	51	0	Zeroed
1114	wsnp_CAP7_rep_c12606_5316797	[T/C]	RECODE AB to AA		Recode AB to AA	48	0	0	0	1	0	0	0	1	48	3	Mono
1115	wsnp_CAP7_rep_c13057_5512289	[A/G]	Monomorphic			51	0	0	0	1	0	0	0	1	51	0	Mono
1116	wsnp_CAP7_rep_c13263_5590226	[A/G]	Monomorphic			0	0	51	0	0	0	1	0	1	51	0	Mono
1117	wsnp_CAP7_rep_c5204_2330201	[A/G]	Good (theta >0 and <1)			51	0	0	0	1	0	0	0	1	51	0	Mono
1118	wsnp_CAP7_rep_c5385_2417464	[T/C]	Good (theta 0 and 1)			26	0	25	0	0.509804	0	0.490196	0	1	51	0	Poly
1119	wsnp_CAP7_rep_c5385_2417467	[T/C]	Good (theta >0 and <1)			25	0	26	0	0.490196	0	0.509804	0	1	51	0	Poly
1120	wsnp_CAP7_rep_c5427_2436269	[A/G]	Excluded_MSV	Zeroed		0	0	51	0	0	0	1	0	1	51	0	Zeroed
1121	wsnp_CAP7_rep_c5502_2471298	[T/C]	Excluded_Zeroed	Zeroed		0	12	37	0	0	0.244898	0.755102	0	1	49	2	Zeroed
1122	wsnp_CAP7_rep_c5524_2482342	[A/G]	RECODE AB to BB	Recode AB to BB	Recode AB to BB	5	0	46	0	0.0980392	0	0.901961	0	1	51	0	Poly
1123	wsnp_CAP7_rep_c5643_2537213	[T/C]	Good (theta >0 and <1)			41	0	10	0	0.803922	0	0.196078	0	1	51	0	Poly
1124	wsnp_CAP7_rep_c5808_2610036	[A/G]	Monomorphic			51	0	0	0	1	0	0	0	1	51	0	Mono
1125	wsnp_CAP7_rep_c6144_2762028	[T/C]	Excluded_Zeroed	Zeroed		0	0	0	0	#DIV/0!	#DIV/0!	#DIV/0!	#DIV/0!	#DIV/0!	0	51	Zeroed
1126	wsnp_CAP7_rep_c6239_2805495	[A/G]	Monomorphic			51	0	0	0	1	0	0	0	1	51	0	Mono
1127	wsnp_CAP7_rep_c6301_2835323	[A/G]	RECODE AB to AA	Recode AB to AA	Recode AB to AA	12	0	38	0	0.24	0	0.76	0	1	50	1	Poly
1128	wsnp_CAP7_rep_c7219_3228859	[T/C]	RECODE AB to AA	Recode AB to AA	Recode AB to AA	13	0	38	0	0.254902	0	0.745098	0	1	51	0	Poly
1129	wsnp_CAP7_rep_c7347_3283296	[A/G]	RECODE AB to AA	Recode AB to AA	Recode AB to AA	13	0	38	0	0.254902	0	0.745098	0	1	51	0	Poly
1130	wsnp_CAP7_rep_c7349_3284058	[T/C]	RECODE AB to AA	Recode AB to AA	Recode AB to AA	13	0	38	0	0.254902	0	0.745098	0	1	51	0	Poly
1131	wsnp_CAP7_rep_c8024_3598111	[T/C]	RECODE AB to AA	Recode AB to AA	Recode AB to AA	13	0	38	0	0.254902	0	0.745098	0	1	51	0	Poly
1132	wsnp_CAP7_rep_c9095_4073469	[A/G]	Monomorphic			51	0	0	0	1	0	0	0	1	51	0	Mono
1133	wsnp_CAP7_rep_c9097_4074450	[T/G]	RECODE AB to BB	Recode AB to BB	Recode AB to BB	5	0	46	0	0.0980392	0	0.901961	0	1	51	0	Poly
1134	wsnp_CAP7_rep_c9455_4223473	[A/G]	RECODE AB to BB	Recode AB to BB	Recode AB to BB	5	0	46	0	0.0980392	0	0.901961	0	1	51	0	Poly
1135	wsnp_CAP8_c10_37096	[A/C]	Good (theta >0 and <1)			46	0	5	0	0.901961	0	0.0980392	0	1	51	0	Poly
1136	wsnp_CAP8_c1007_643393	[A/C]	Excluded_Zeroed	Zeroed		0	23	27	0	0	0.46	0.54	0	1	50	1	Zeroed
1137	wsnp_CAP8_c1013_646748	[A/G]	Good (theta 0 and 1)			15	0	36	0	0.294118	0	0.705882	0	1	51	0	Poly
1138	wsnp_CAP8_c1082_679830	[A/G]	Monomorphic			0	0	51	0	0	0	1	0	1	51	0	Mono
1139	wsnp_CAP8_c1115_695767	[A/C]	Excluded_Compressed	Zeroed		51	0	0	0	1	0	0	0	1	51	0	Zeroed
1140	wsnp_CAP8_c1115_695795	[T/G]	Good (theta >0 and <1)			51	0	0	0	1	0	0	0	1	51	0	Mono
1141	wsnp_CAP8_c1139_706596	[A/C]	Excluded_MSV	Zeroed		0	0	46	0	0	0	1	0	1	46	5	Zeroed
1142	wsnp_CAP8_c1141_707721	[A/G]	RECODE AB to BB	Recode AB to BB	Recode AB to BB	26	0	25	0	0.509804	0	0.490196	0	1	51	0	Poly
1143	wsnp_CAP8_c1210_739365	[T/G]	RECODE AB to BB		Recode AB to BB	51	0	0	0	1	0	0	0	1	51	0	Mono
1144	wsnp_CAP8_c1210_739429	[A/G]	RECODE AB to AA	Recode AB to AA	Recode AB to AA	5	0	46	0	0.0980392	0	0.901961	0	1	51	0	Poly
1145	wsnp_CAP8_c1240_753371	[A/C]	Good (theta >0 and <1)			5	0	46	0	0.0980392	0	0.901961	0	1	51	0	Poly
1146	wsnp_CAP8_c1290_776133	[T/C]	Monomorphic			51	0	0	0	1	0	0	0	1	51	0	Mono
1147	wsnp_CAP8_c1371_814803	[A/G]	Monomorphic			51	0	0	0	1	0	0	0	1	51	0	Mono
1148	wsnp_CAP8_c1419_836050	[A/G]	RECODE AB to AA		Recode AB to AA	0	0	51	0	0	0	1	0	1	51	0	Mono
1149	wsnp_CAP8_c1429_840633	[A/G]	Monomorphic			51	0	0	0	1	0	0	0	1	51	0	Mono
1150	wsnp_CAP8_c1530_885118	[T/C]	Excluded_Compressed	Zeroed		15	36	0	0	0.294118	0.705882	0	0	1	51	0	Zeroed
1151	wsnp_CAP8_c1540_889753	[T/C]	RECODE AB to AA	Recode AB to AA	Recode AB to AA	15	0	36	0	0.294118	0	0.705882	0	1	51	0	Poly
1152	wsnp_CAP8_c1580_908907	[A/G]	Excluded_Compressed	Zeroed		0	20	31	0	0	0.392157	0.607843	0	1	51	0	Zeroed
1153	wsnp_CAP8_c1591_913636	[A/G]	Monomorphic			51	0	0	0	1	0	0	0	1	51	0	Mono
1154	wsnp_CAP8_c1591_913693	[T/C]	Excluded_Zeroed	Zeroed		0	4	46	0	0	0.08	0.92	0	1	50	1	Zeroed
1155	wsnp_CAP8_c1594_914839	[A/C]	Good (theta >0 and <1)			31	0	20	0	0.607843	0	0.392157	0	1	51	0	Poly
1156	wsnp_CAP8_c1725_973916	[T/G]	Good (theta >0 and <1)			46	0	5	0	0.901961	0	0.0980392	0	1	51	0	Poly
1157	wsnp_CAP8_c1736_978901	[T/C]	Monomorphic			51	0	0	0	1	0	0	0	1	51	0	Mono
1158	wsnp_CAP8_c178_217014	[A/G]	Monomorphic			0	0	51	0	0	0	1	0	1	51	0	Mono
1159	wsnp_CAP8_c1806_1011066	[A/C]	Monomorphic			51	0	0	0	1	0	0	0	1	51	0	Mono
1160	wsnp_CAP8_c1868_1040058	[A/G]	Monomorphic			51	0	0	0	1	0	0	0	1	51	0	Mono
1161	wsnp_CAP8_c1886_1046744	[A/G]	Monomorphic			0	0	51	0	0	0	1	0	1	51	0	Mono
1162	wsnp_CAP8_c1897_1051527	[A/C]	Good (theta >0 and <1)			0	0	51	0	0	0	1	0	1	51	0	Mono
1163	wsnp_CAP8_c1995_1096468	[A/G]	Excluded_Compressed	Zeroed		0	10	41	0	0	0.196078	0.803922	0	1	51	0	Zeroed
1164	wsnp_CAP8_c2023_1110474	[T/C]	Excluded_Compressed	Zeroed		0	51	0	0	0	1	0	0	1	51	0	Zeroed
1165	wsnp_CAP8_c204_231829	[A/G]	Monomorphic			51	0	0	0	1	0	0	0	1	51	0	Mono
1166	wsnp_CAP8_c2110_1147974	[T/C]	Good (theta >0 and <1)			41	0	10	0	0.803922	0	0.196078	0	1	51	0	Poly
1167	wsnp_CAP8_c2159_1168571	[A/G]	Monomorphic			51	0	0	0	1	0	0	0	1	51	0	Mono
1168	wsnp_CAP8_c2159_1168806	[A/G]	Monomorphic			0	0	51	0	0	0	1	0	1	51	0	Mono
1169	wsnp_CAP8_c23_63297	[A/G]	RECODE AB to AA		Recode AB to AA	0	0	51	0	0	0	1	0	1	51	0	Mono
1170	wsnp_CAP8_c2500_1318263	[T/C]	Good (theta >0 and <1)			15	0	36	0	0.294118	0	0.705882	0	1	51	0	Poly
1171	wsnp_CAP8_c251_257551	[T/C]	Monomorphic			51	0	0	0	1	0	0	0	1	51	0	Mono
1172	wsnp_CAP8_c2589_1356390	[A/G]	RECODE AB to BB		Recode AB to BB	51	0	0	0	1	0	0	0	1	51	0	Mono
1173	wsnp_CAP8_c2652_1383212	[A/G]	Monomorphic			0	0	51	0	0	0	1	0	1	51	0	Mono
1174	wsnp_CAP8_c2677_1394934	[A/G]	RECODE AB to AA	Recode AB to AA	Recode AB to AA	26	0	25	0	0.509804	0	0.490196	0	1	51	0	Poly
1175	wsnp_CAP8_c269_266947	[A/G]	Monomorphic			0	0	51	0	0	0	1	0	1	51	0	Mono
1176	wsnp_CAP8_c2693_1401039	[A/G]	RECODE AB to BB	Recode AB to BB	Recode AB to BB	36	0	15	0	0.705882	0	0.294118	0	1	51	0	Poly
1177	wsnp_CAP8_c2869_1478615	[T/C]	RECODE AB to AA	Recode AB to AA	Recode AB to AA	13	0	38	0	0.254902	0	0.745098	0	1	51	0	Poly
1178	wsnp_CAP8_c296_283066	[T/C]	Good (theta 0 and 1)			41	0	10	0	0.803922	0	0.196078	0	1	51	0	Poly
1179	wsnp_CAP8_c303_286918	[A/C]	Excluded_Null	Zeroed		0	0	46	0	0	0	1	0	1	46	5	Zeroed
1180	wsnp_CAP8_c3134_1594540	[T/G]	RECODE AB to BB		Recode AB to BB	51	0	0	0	1	0	0	0	1	51	0	Mono
1181	wsnp_CAP8_c334_304253	[T/C]	RECODE AB to AA		Recode AB to AA	50	0	0	0	1	0	0	0	1	50	1	Mono
1182	wsnp_CAP8_c3593_1773371	[A/G]	Excluded_MSV	Zeroed		5	0	46	0	0.0980392	0	0.901961	0	1	51	0	Zeroed
1183	wsnp_CAP8_c3841_1895079	[T/C]	Monomorphic			51	0	0	0	1	0	0	0	1	51	0	Mono
1184	wsnp_CAP8_c4046_1986222	[A/G]	Monomorphic			51	0	0	0	1	0	0	0	1	51	0	Mono
1185	wsnp_CAP8_c4046_1986239	[T/C]	Monomorphic			51	0	0	0	1	0	0	0	1	51	0	Mono
1186	wsnp_CAP8_c4302_2103005	[T/C]	Monomorphic			0	0	51	0	0	0	1	0	1	51	0	Mono
1187	wsnp_CAP8_c432_354498	[A/G]	Good (theta 0 and 1)			51	0	0	0	1	0	0	0	1	51	0	Mono
1188	wsnp_CAP8_c4328_2115116	[A/G]	RECODE AB to AA	Recode AB to AA	Recode AB to AA	13	0	38	0	0.254902	0	0.745098	0	1	51	0	Poly
1189	wsnp_CAP8_c440_358535	[T/G]	Monomorphic			0	0	50	0	0	0	1	0	1	50	1	Mono
1190	wsnp_CAP8_c4539_2210149	[T/C]	Good (theta >0 and <1)			51	0	0	0	1	0	0	0	1	51	0	Mono
1191	wsnp_CAP8_c4576_2228073	[T/C]	RECODE AB to AA	Recode AB to AA	Recode AB to AA	30	0	21	0	0.588235	0	0.411765	0	1	51	0	Poly
1192	wsnp_CAP8_c458_368125	[A/G]	Good (theta 0 and 1)			5	0	46	0	0.0980392	0	0.901961	0	1	51	0	Poly
1193	wsnp_CAP8_c458_368155	[A/G]	Good (theta >0 and <1)			4	0	46	0	0.08	0	0.92	0	1	50	1	Poly
1194	wsnp_CAP8_c4597_2237727	[T/C]	Good (theta 0 and 1)			15	2	34	0	0.294118	0.0392157	0.666667	0	1	51	0	Poly
1195	wsnp_CAP8_c4785_2322876	[T/C]	RECODE AB to AA	Recode AB to AA	Recode AB to AA	20	0	28	0	0.416667	0	0.583333	0	1	48	3	Poly
1196	wsnp_CAP8_c4989_2410261	[T/C]	Good (theta >0 and <1)			0	0	51	0	0	0	1	0	1	51	0	Mono
1197	wsnp_CAP8_c507_393821	[T/C]	Good (theta >0 and <1)			51	0	0	0	1	0	0	0	1	51	0	Mono
1198	wsnp_CAP8_c5350_2554478	[T/C]	Excluded_Compressed	Zeroed		35	16	0	0	0.686275	0.313725	0	0	1	51	0	Zeroed
1199	wsnp_CAP8_c554_418790	[A/G]	Monomorphic			51	0	0	0	1	0	0	0	1	51	0	Mono
1200	wsnp_CAP8_c554_418848	[A/G]	Monomorphic			51	0	0	0	1	0	0	0	1	51	0	Mono
1201	wsnp_CAP8_c606_443906	[A/G]	Good (theta 0 and 1)			0	0	51	0	0	0	1	0	1	51	0	Mono
1202	wsnp_CAP8_c607_445315	[A/G]	Excluded_MSV	Zeroed		46	5	0	0	0.901961	0.0980392	0	0	1	51	0	Zeroed
1203	wsnp_CAP8_c630_456106	[T/C]	Monomorphic			0	0	51	0	0	0	1	0	1	51	0	Mono
1204	wsnp_CAP8_c630_456418	[T/C]	RECODE AB to AA	Recode AB to AA	Recode AB to AA	46	0	5	0	0.901961	0	0.0980392	0	1	51	0	Poly
1205	wsnp_CAP8_c6680_3136899	[A/C]	Good (theta >0 and <1)			5	0	46	0	0.0980392	0	0.901961	0	1	51	0	Poly
1206	wsnp_CAP8_c6899_3227098	[T/G]	Good (theta >0 and <1)			25	0	26	0	0.490196	0	0.509804	0	1	51	0	Poly
1207	wsnp_CAP8_c6939_3242530	[A/C]	Good (theta 0 and 1)			26	2	23	0	0.509804	0.0392157	0.45098	0	1	51	0	Poly
1208	wsnp_CAP8_c701_490655	[T/G]	Monomorphic			51	0	0	0	1	0	0	0	1	51	0	Mono
1209	wsnp_CAP8_c712_496497	[A/G]	Excluded_Zeroed	Zeroed		51	0	0	0	1	0	0	0	1	51	0	Zeroed
1210	wsnp_CAP8_c7453_3441062	[A/G]	RECODE AB to AA		Recode AB to AA	49	0	0	0	1	0	0	0	1	49	2	Mono
1211	wsnp_CAP8_c749_514425	[A/G]	Monomorphic			51	0	0	0	1	0	0	0	1	51	0	Mono
1212	wsnp_CAP8_c7510_3461645	[A/G]	RECODE AB to AA	Recode AB to AA	Recode AB to AA	25	0	26	0	0.490196	0	0.509804	0	1	51	0	Poly
1213	wsnp_CAP8_c760_519914	[A/C]	Excluded_Compressed	Zeroed		0	0	51	0	0	0	1	0	1	51	0	Zeroed
1214	wsnp_CAP8_c7723_3536264	[A/G]	RECODE AB to BB	Recode AB to BB	Recode AB to BB	5	0	46	0	0.0980392	0	0.901961	0	1	51	0	Poly
1215	wsnp_CAP8_c775_527730	[T/C]	Good (theta >0 and <1)			0	0	51	0	0	0	1	0	1	51	0	Mono
1216	wsnp_CAP8_c775_527759	[A/G]	Good (theta >0 and <1)			51	0	0	0	1	0	0	0	1	51	0	Mono
1217	wsnp_CAP8_c775_527823	[T/C]	RECODE AB to AA		Recode AB to AA	0	0	51	0	0	0	1	0	1	51	0	Mono
1218	wsnp_CAP8_c893_586831	[A/G]	Monomorphic			51	0	0	0	1	0	0	0	1	51	0	Mono
1219	wsnp_CAP8_c954_618139	[T/C]	Excluded_Zeroed	Zeroed		0	0	51	0	0	0	1	0	1	51	0	Zeroed
1220	wsnp_CAP8_rep_c3687_1819173	[T/C]	Good (theta >0 and <1)			51	0	0	0	1	0	0	0	1	51	0	Mono
1221	wsnp_CAP8_rep_c3713_1832742	[A/G]	Good (theta 0 and 1)			29	0	22	0	0.568627	0	0.431373	0	1	51	0	Poly
1222	wsnp_CAP8_rep_c3830_1890314	[T/C]	Monomorphic			0	0	51	0	0	0	1	0	1	51	0	Mono
1223	wsnp_CAP8_rep_c3844_1896355	[A/G]	Excluded_Null	Zeroed		13	0	38	0	0.254902	0	0.745098	0	1	51	0	Zeroed
1224	wsnp_CAP8_rep_c3879_1912455	[A/C]	Good (theta 0 and 1)			0	0	51	0	0	0	1	0	1	51	0	Mono
1225	wsnp_CAP8_rep_c3938_1936666	[T/C]	RECODE AB to AA	Recode AB to AA	Recode AB to AA	26	0	25	0	0.509804	0	0.490196	0	1	51	0	Poly
1226	wsnp_CAP8_rep_c3979_1956005	[T/C]	Excluded_MSV	Zeroed		51	0	0	0	1	0	0	0	1	51	0	Zeroed
1227	wsnp_CAP8_rep_c4018_1973203	[A/G]	Monomorphic			51	0	0	0	1	0	0	0	1	51	0	Mono
1228	wsnp_CAP8_rep_c4139_2028223	[A/C]	Monomorphic			51	0	0	0	1	0	0	0	1	51	0	Mono
1229	wsnp_CAP8_rep_c4147_2032009	[T/C]	RECODE AB to AA	Recode AB to AA	Recode AB to AA	13	0	38	0	0.254902	0	0.745098	0	1	51	0	Poly
1230	wsnp_CAP8_rep_c4276_2091752	[A/G]	RECODE AB to BB	Recode AB to BB	Recode AB to BB	5	0	46	0	0.0980392	0	0.901961	0	1	51	0	Poly
1231	wsnp_CAP8_rep_c4452_2170021	[T/C]	Good (theta 0 and 1)			51	0	0	0	1	0	0	0	1	51	0	Mono
1232	wsnp_CAP8_rep_c4586_2232878	[A/G]	Excluded_MSV	Zeroed		50	0	0	0	1	0	0	0	1	50	1	Zeroed
1233	wsnp_CAP8_rep_c4776_2319078	[A/C]	Excluded_MSV	Zeroed		0	21	26	0	0	0.446809	0.553191	0	1	47	4	Zeroed
1234	wsnp_CAP8_rep_c4792_2326084	[T/C]	Excluded_Zeroed	Zeroed		5	46	0	0	0.0980392	0.901961	0	0	1	51	0	Zeroed
1235	wsnp_CAP8_rep_c5136_2472055	[A/G]	Excluded_MSV	Zeroed		15	29	5	0	0.306122	0.591837	0.102041	0	1	49	2	Zeroed
1236	wsnp_CAP8_rep_c5486_2606556	[A/G]	Good (theta >0 and <1)			5	0	46	0	0.0980392	0	0.901961	0	1	51	0	Poly
1237	wsnp_CAP8_rep_c5599_2654989	[A/G]	RECODE AB to BB	Recode AB to BB	Recode AB to BB	38	0	13	0	0.745098	0	0.254902	0	1	51	0	Poly
1238	wsnp_CAP8_rep_c6171_2915649	[T/C]	Excluded_Zeroed	Zeroed		0	0	0	0	#DIV/0!	#DIV/0!	#DIV/0!	#DIV/0!	#DIV/0!	0	51	Zeroed
1239	wsnp_CAP8_rep_c6230_2943068	[A/G]	Excluded_Zeroed	Zeroed		13	37	0	0	0.26	0.74	0	0	1	50	1	Zeroed
1240	wsnp_CAP8_rep_c6692_3141578	[A/G]	Monomorphic			51	0	0	0	1	0	0	0	1	51	0	Mono
1241	wsnp_CAP8_rep_c8295_3722232	[T/C]	Good (theta 0 and 1)			5	0	46	0	0.0980392	0	0.901961	0	1	51	0	Poly
1242	wsnp_CAP8_rep_c9132_3977980	[A/G]	RECODE AB to BB	Recode AB to BB	Recode AB to BB	41	0	10	0	0.803922	0	0.196078	0	1	51	0	Poly
1243	wsnp_CAP8_rep_c9477_4129165	[T/C]	Excluded_Zeroed	Zeroed		0	21	24	0	0	0.466667	0.533333	0	1	45	6	Zeroed
1244	wsnp_CAP8_rep_c9593_4174340	[T/C]	Monomorphic			51	0	0	0	1	0	0	0	1	51	0	Mono
1245	wsnp_CAP8_rep_c9594_4174914	[A/G]	Monomorphic			0	0	50	0	0	0	1	0	1	50	1	Mono
1246	wsnp_CAP8_rep_c9647_4198458	[T/C]	Monomorphic			51	0	0	0	1	0	0	0	1	51	0	Mono
1247	wsnp_CAP8_rep_c9647_4198594	[A/G]	RECODE AB to BB	Recode AB to BB	Recode AB to BB	5	0	46	0	0.0980392	0	0.901961	0	1	51	0	Poly
1248	wsnp_cd373508D_Ta_1_1	[T/C]	Excluded_Compressed	Zeroed		0	51	0	0	0	1	0	0	1	51	0	Zeroed
1249	wsnp_CD452445A_Ta_2_2	[A/G]	Good (theta >0 and <1)			0	0	51	0	0	0	1	0	1	51	0	Mono
1250	wsnp_CD452610A_Ta_1_1	[T/C]	Excluded_MSV	Zeroed		0	0	51	0	0	0	1	0	1	51	0	Zeroed
1251	wsnp_CD452643B_Ta_2_1	[A/C]	Good (theta >0 and <1)			40	0	11	0	0.784314	0	0.215686	0	1	51	0	Poly
1252	wsnp_CD452951A_Ta_2_1	[A/G]	Good (theta 0 and 1)			5	0	46	0	0.0980392	0	0.901961	0	1	51	0	Poly
1253	wsnp_CD453438A_Ta_2_1	[T/C]	Good (theta >0 and <1)			15	0	36	0	0.294118	0	0.705882	0	1	51	0	Poly
1254	wsnp_CD453605B_Ta_2_1	[A/G]	Excluded_MSV	Zeroed		1	6	44	0	0.0196078	0.117647	0.862745	0	1	51	0	Zeroed
1255	wsnp_CD453605B_Ta_2_6	[A/G]	Good (theta >0 and <1)			0	0	51	0	0	0	1	0	1	51	0	Mono
1256	wsnp_CD453913A_Ta_2_1	[T/C]	Good (theta >0 and <1)			46	0	5	0	0.901961	0	0.0980392	0	1	51	0	Poly
1257	wsnp_cd454041D_Ta_2_1	[T/C]	RECODE AB to BB	Recode AB to BB	Recode AB to BB	33	0	18	0	0.647059	0	0.352941	0	1	51	0	Poly
1258	wsnp_CD454152A_Ta_2_1	[A/G]	RECODE AB to AA		Recode AB to AA	51	0	0	0	1	0	0	0	1	51	0	Mono
1259	wsnp_CD454152B_Ta_2_1	[T/C]	Good (theta >0 and <1)			51	0	0	0	1	0	0	0	1	51	0	Mono
1260	wsnp_CD454173A_Ta_2_8	[T/C]	Excluded_Zeroed	Zeroed		34	16	0	0	0.68	0.32	0	0	1	50	1	Zeroed
1261	wsnp_CD454314B_Ta_2_1	[A/G]	Good (theta >0 and <1)			36	0	15	0	0.705882	0	0.294118	0	1	51	0	Poly
1262	wsnp_CD454448A_Ta_2_1	[T/C]	RECODE AB to BB		Recode AB to BB	0	0	51	0	0	0	1	0	1	51	0	Mono
1263	wsnp_CD454706B_Ta_1_1	[T/C]	RECODE AB to AA	Recode AB to AA	Recode AB to AA	10	0	41	0	0.196078	0	0.803922	0	1	51	0	Poly
1264	wsnp_cd454870A_Ta_1_1	[T/C]	Good (theta >0 and <1)			5	0	46	0	0.0980392	0	0.901961	0	1	51	0	Poly
1265	wsnp_cd454870A_Ta_1_2	[T/G]	Good (theta 0 and 1)			46	0	5	0	0.901961	0	0.0980392	0	1	51	0	Poly
1266	wsnp_CD897414B_Ta_2_1	[A/G]	Excluded_Zeroed	Zeroed		5	46	0	0	0.0980392	0.901961	0	0	1	51	0	Zeroed
1267	wsnp_CV776265A_Ta_2_1	[A/G]	Excluded_Zeroed	Zeroed		10	40	0	0	0.2	0.8	0	0	1	50	1	Zeroed
1268	wsnp_CV776265A_Ta_2_2	[T/G]	Good (theta 0 and 1)			10	0	41	0	0.196078	0	0.803922	0	1	51	0	Poly
1269	wsnp_Ex_c10014_16476905	[T/C]	Excluded_Zeroed	Zeroed		21	30	0	0	0.411765	0.588235	0	0	1	51	0	Zeroed
1270	wsnp_Ex_c10014_16477392	[A/G]	Excluded_MSV	Zeroed		18	3	30	0	0.352941	0.0588235	0.588235	0	1	51	0	Zeroed
1271	wsnp_Ex_c10024_16489505	[A/C]	Good (theta >0 and <1)			43	0	8	0	0.843137	0	0.156863	0	1	51	0	Poly
1272	wsnp_Ex_c10057_16536788	[A/G]	Monomorphic			0	0	51	0	0	0	1	0	1	51	0	Mono
1273	wsnp_Ex_c10071_16554911	[A/G]	Good (theta >0 and <1)			51	0	0	0	1	0	0	0	1	51	0	Mono
1274	wsnp_Ex_c10083_16570816	[A/C]	Good (theta >0 and <1)			46	0	5	0	0.901961	0	0.0980392	0	1	51	0	Poly
1275	wsnp_Ex_c10084_16572374	[T/C]	Excluded_MSV	Zeroed		23	0	28	0	0.45098	0	0.54902	0	1	51	0	Zeroed
1276	wsnp_Ex_c10087_16579529	[A/C]	Good (theta >0 and <1)			46	0	5	0	0.901961	0	0.0980392	0	1	51	0	Poly
1277	wsnp_Ex_c10094_16590615	[A/C]	Good (theta >0 and <1)			51	0	0	0	1	0	0	0	1	51	0	Mono
1278	wsnp_Ex_c10094_16590746	[A/G]	Good (theta >0 and <1)			51	0	0	0	1	0	0	0	1	51	0	Mono
1279	wsnp_Ex_c10100_16600633	[A/G]	Good (theta >0 and <1)			20	0	31	0	0.392157	0	0.607843	0	1	51	0	Poly
1280	wsnp_Ex_c10109_16614013	[T/C]	Excluded_MSV	Zeroed		36	15	0	0	0.705882	0.294118	0	0	1	51	0	Zeroed
1281	wsnp_Ex_c10109_16614301	[A/C]	Monomorphic			0	0	51	0	0	0	1	0	1	51	0	Mono
1282	wsnp_Ex_c1011_1931797	[A/G]	RECODE AB to BB	Recode AB to BB	Recode AB to BB	41	0	10	0	0.803922	0	0.196078	0	1	51	0	Poly
1283	wsnp_Ex_c1011_1931956	[A/G]	RECODE AB to AA	Recode AB to AA	Recode AB to AA	40	0	10	0	0.8	0	0.2	0	1	50	1	Poly
1284	wsnp_Ex_c1011_1932028	[T/G]	Excluded_MSV	Zeroed		5	35	10	0	0.1	0.7	0.2	0	1	50	1	Zeroed
1285	wsnp_Ex_c10120_16626785	[A/G]	RECODE AB to BB		Recode AB to BB	51	0	0	0	1	0	0	0	1	51	0	Mono
1286	wsnp_Ex_c10124_16630607	[T/G]	Good (theta 0 and 1)			46	0	5	0	0.901961	0	0.0980392	0	1	51	0	Poly
1287	wsnp_Ex_c10127_16635268	[A/C]	Monomorphic			0	51	0	0	0	1	0	0	1	51	0	Mono
1288	wsnp_Ex_c10127_16635328	[T/G]	Excluded_Compressed	Zeroed		0	46	5	0	0	0.901961	0.0980392	0	1	51	0	Zeroed
1289	wsnp_Ex_c10129_16639044	[A/G]	Excluded_Zeroed	Zeroed		0	0	0	0	#DIV/0!	#DIV/0!	#DIV/0!	#DIV/0!	#DIV/0!	0	51	Zeroed
1290	wsnp_Ex_c101374_86744680	[A/G]	Excluded_Zeroed	Zeroed		0	10	31	0	0	0.243902	0.756098	0	1	41	10	Zeroed
1291	wsnp_Ex_c1016_1943126	[A/G]	Good (theta >0 and <1)			31	0	20	0	0.607843	0	0.392157	0	1	51	0	Poly
1292	wsnp_Ex_c1016_1943573	[T/G]	Good (theta >0 and <1)			31	0	20	0	0.607843	0	0.392157	0	1	51	0	Poly
1293	wsnp_Ex_c1016_1943827	[T/G]	Good (theta >0 and <1)			20	0	31	0	0.392157	0	0.607843	0	1	51	0	Poly
1294	wsnp_Ex_c101710_87025916	[A/G]	RECODE AB to BB	Recode AB to BB	Recode AB to BB	34	0	17	0	0.666667	0	0.333333	0	1	51	0	Poly
1295	wsnp_Ex_c10186_16720660	[T/C]	RECODE AB to AA		Recode AB to AA	0	0	51	0	0	0	1	0	1	51	0	Mono
1296	wsnp_Ex_c1019_1947979	[A/G]	Excluded_MSV	Zeroed		46	0	5	0	0.901961	0	0.0980392	0	1	51	0	Zeroed
1297	wsnp_Ex_c10193_16730126	[T/G]	Excluded_MSV	Zeroed		5	0	46	0	0.0980392	0	0.901961	0	1	51	0	Zeroed
1298	wsnp_Ex_c10193_16730348	[A/G]	Excluded_MSV	Zeroed		5	0	46	0	0.0980392	0	0.901961	0	1	51	0	Zeroed
1299	wsnp_Ex_c10215_16758792	[A/G]	Excluded_Zeroed	Zeroed		0	0	0	0	#DIV/0!	#DIV/0!	#DIV/0!	#DIV/0!	#DIV/0!	0	51	Zeroed
1300	wsnp_Ex_c10230_16782420	[T/C]	Monomorphic			0	0	51	0	0	0	1	0	1	51	0	Mono
1301	wsnp_Ex_c10231_16783750	[A/G]	Good (theta 0 and 1)			15	0	36	0	0.294118	0	0.705882	0	1	51	0	Poly
1302	wsnp_Ex_c10233_16784994	[T/G]	Good (theta >0 and <1)			46	0	5	0	0.901961	0	0.0980392	0	1	51	0	Poly
1303	wsnp_Ex_c10234_16787859	[A/G]	Monomorphic			0	0	51	0	0	0	1	0	1	51	0	Mono
1304	wsnp_Ex_c10251_16815404	[T/C]	Excluded_MSV	Zeroed		0	45	5	0	0	0.9	0.1	0	1	50	1	Zeroed
1305	wsnp_Ex_c10251_16815792	[A/G]	Excluded_MSV	Zeroed		0	45	5	0	0	0.9	0.1	0	1	50	1	Zeroed
1306	wsnp_Ex_c102566_87702963	[T/C]	Excluded_MSV	Zeroed		0	0	51	0	0	0	1	0	1	51	0	Zeroed
1307	wsnp_Ex_c10257_16825240	[A/G]	Good (theta 0 and 1)			36	0	15	0	0.705882	0	0.294118	0	1	51	0	Poly
1308	wsnp_Ex_c10272_16842803	[A/G]	Good (theta >0 and <1)			41	0	10	0	0.803922	0	0.196078	0	1	51	0	Poly
1309	wsnp_Ex_c10279_16851747	[A/G]	RECODE AB to AA		Recode AB to AA	50	0	0	0	1	0	0	0	1	50	1	Mono
1310	wsnp_Ex_c10307_16890310	[T/G]	Excluded_MSV	Zeroed		0	7	40	0	0	0.148936	0.851064	0	1	47	4	Zeroed
1311	wsnp_Ex_c1032_1972537	[A/G]	Excluded_Compressed	Zeroed		0	41	10	0	0	0.803922	0.196078	0	1	51	0	Zeroed
1312	wsnp_Ex_c1032_1972861	[T/C]	Excluded_MSV	Zeroed		30	0	19	0	0.612245	0	0.387755	0	1	49	2	Zeroed
1313	wsnp_Ex_c10334_16924223	[A/G]	RECODE AB to BB	Recode AB to BB	Recode AB to BB	41	0	10	0	0.803922	0	0.196078	0	1	51	0	Poly
1314	wsnp_Ex_c10342_16938010	[T/C]	Good (theta >0 and <1)			0	0	51	0	0	0	1	0	1	51	0	Mono
1315	wsnp_Ex_c10342_16938528	[T/G]	Excluded_Compressed	Zeroed		0	5	46	0	0	0.0980392	0.901961	0	1	51	0	Zeroed
1316	wsnp_Ex_c10347_16946522	[A/C]	Good (theta 0 and 1)			36	0	15	0	0.705882	0	0.294118	0	1	51	0	Poly
1317	wsnp_Ex_c1035_1980908	[T/C]	Good (theta >0 and <1)			51	0	0	0	1	0	0	0	1	51	0	Mono
1318	wsnp_Ex_c10358_16958779	[T/G]	Excluded_Zeroed	Zeroed		0	1	0	0	0	1	0	0	1	1	50	Zeroed
1319	wsnp_Ex_c1039_1990833	[T/C]	Excluded_MSV	Zeroed		12	14	25	0	0.235294	0.27451	0.490196	0	1	51	0	Zeroed
1320	wsnp_Ex_c10390_17007929	[A/G]	Good (theta >0 and <1)			41	0	10	0	0.803922	0	0.196078	0	1	51	0	Poly
1321	wsnp_Ex_c104027_88843215	[A/C]	RECODE AB to BB		Recode AB to BB	51	0	0	0	1	0	0	0	1	51	0	Mono
1322	wsnp_Ex_c10411_17037327	[A/G]	Excluded_MSV	Zeroed		0	51	0	0	0	1	0	0	1	51	0	Zeroed
1323	wsnp_Ex_c10430_17064001	[A/G]	Good (theta 0 and 1)			8	0	43	0	0.156863	0	0.843137	0	1	51	0	Poly
1324	wsnp_Ex_c10441_17078853	[T/C]	Excluded_Null	Zeroed		0	0	36	0	0	0	1	0	1	36	15	Zeroed
1325	wsnp_Ex_c10448_17090403	[A/G]	Good (theta >0 and <1)			51	0	0	0	1	0	0	0	1	51	0	Mono
1326	wsnp_Ex_c10448_17090717	[T/G]	Excluded_Compressed	Zeroed		0	0	51	0	0	0	1	0	1	51	0	Zeroed
1327	wsnp_Ex_c10463_17113256	[T/C]	RECODE AB to BB	Recode AB to BB	Recode AB to BB	28	0	22	0	0.56	0	0.44	0	1	50	1	Poly
1328	wsnp_Ex_c10472_17127283	[T/C]	Monomorphic			0	0	51	0	0	0	1	0	1	51	0	Mono
1329	wsnp_Ex_c10479_17138283	[T/C]	RECODE AB to AA	Recode AB to AA	Recode AB to AA	20	0	31	0	0.392157	0	0.607843	0	1	51	0	Poly
1330	wsnp_Ex_c10486_17145111	[A/G]	Excluded_Compressed	Zeroed		51	0	0	0	1	0	0	0	1	51	0	Zeroed
1331	wsnp_Ex_c10499_17161734	[T/G]	Good (theta 0 and 1)			51	0	0	0	1	0	0	0	1	51	0	Mono
1332	wsnp_Ex_c10499_17162550	[A/G]	RECODE AB to BB		Recode AB to BB	51	0	0	0	1	0	0	0	1	51	0	Mono
1333	wsnp_Ex_c10499_17162700	[A/C]	Good (theta >0 and <1)			0	0	51	0	0	0	1	0	1	51	0	Mono
1334	wsnp_Ex_c10499_17163260	[A/G]	Good (theta >0 and <1)			51	0	0	0	1	0	0	0	1	51	0	Mono
1335	wsnp_Ex_c1050_2008559	[A/G]	Good (theta >0 and <1)			41	0	10	0	0.803922	0	0.196078	0	1	51	0	Poly
1336	wsnp_Ex_c1050_2008598	[T/C]	RECODE AB to BB	Recode AB to BB	Recode AB to BB	10	0	37	0	0.212766	0	0.787234	0	1	47	4	Poly
1337	wsnp_Ex_c1050_2009274	[A/G]	Excluded_Zeroed	Zeroed		0	0	0	0	#DIV/0!	#DIV/0!	#DIV/0!	#DIV/0!	#DIV/0!	0	51	Zeroed
1338	wsnp_Ex_c1050_2009301	[A/G]	Excluded_Zeroed	Zeroed		0	13	38	0	0	0.254902	0.745098	0	1	51	0	Zeroed
1339	wsnp_Ex_c10500_17163855	[T/C]	Good (theta 0 and 1)			10	0	41	0	0.196078	0	0.803922	0	1	51	0	Poly
1340	wsnp_Ex_c10500_17163956	[A/G]	Excluded_Zeroed	Zeroed		0	36	15	0	0	0.705882	0.294118	0	1	51	0	Zeroed
1341	wsnp_Ex_c10527_17198865	[T/G]	Good (theta 0 and 1)			10	0	41	0	0.196078	0	0.803922	0	1	51	0	Poly
1342	wsnp_Ex_c10543_17223523	[T/C]	RECODE AB to AA	Recode AB to AA	Recode AB to AA	20	0	31	0	0.392157	0	0.607843	0	1	51	0	Poly
1343	wsnp_Ex_c10545_17226769	[A/C]	Good (theta 0 and 1)			28	0	18	0	0.608696	0	0.391304	0	1	46	5	Poly
1344	wsnp_Ex_c10548_17228697	[T/C]	RECODE AB to AA	Recode AB to AA	Recode AB to AA	41	0	10	0	0.803922	0	0.196078	0	1	51	0	Poly
1345	wsnp_Ex_c10550_17231294	[A/G]	Good (theta 0 and 1)			46	0	5	0	0.901961	0	0.0980392	0	1	51	0	Poly
1346	wsnp_Ex_c10550_17231658	[A/C]	Good (theta 0 and 1)			5	0	46	0	0.0980392	0	0.901961	0	1	51	0	Poly
1347	wsnp_Ex_c10555_17235671	[T/C]	Good (theta >0 and <1)			5	0	46	0	0.0980392	0	0.901961	0	1	51	0	Poly
1348	wsnp_Ex_c10555_17235832	[T/C]	RECODE AB to AA	Recode AB to AA	Recode AB to AA	10	0	41	0	0.196078	0	0.803922	0	1	51	0	Poly
1349	wsnp_Ex_c10555_17236072	[T/C]	Good (theta >0 and <1)			41	0	10	0	0.803922	0	0.196078	0	1	51	0	Poly
1350	wsnp_Ex_c10555_17236404	[T/C]	Good (theta >0 and <1)			46	0	5	0	0.901961	0	0.0980392	0	1	51	0	Poly
1351	wsnp_Ex_c10555_17237000	[A/G]	Good (theta >0 and <1)			46	0	5	0	0.901961	0	0.0980392	0	1	51	0	Poly
1352	wsnp_Ex_c10565_17249813	[T/C]	RECODE AB to AA		Recode AB to AA	0	0	51	0	0	0	1	0	1	51	0	Mono
1353	wsnp_Ex_c10567_17253901	[A/G]	Excluded_Compressed	Zeroed		0	15	30	0	0	0.333333	0.666667	0	1	45	6	Zeroed
1354	wsnp_Ex_c10571_17258682	[T/C]	Excluded_MSV	Zeroed		46	5	0	0	0.901961	0.0980392	0	0	1	51	0	Zeroed
1355	wsnp_Ex_c1058_2020681	[A/G]	Excluded_MSV	Zeroed		0	5	46	0	0	0.0980392	0.901961	0	1	51	0	Zeroed
1356	wsnp_Ex_c10590_17285872	[T/C]	Monomorphic			51	0	0	0	1	0	0	0	1	51	0	Mono
1357	wsnp_Ex_c10595_17291999	[T/C]	RECODE AB to BB		Recode AB to BB	51	0	0	0	1	0	0	0	1	51	0	Mono
1358	wsnp_Ex_c10595_17292077	[A/G]	Excluded_Compressed	Zeroed		0	41	10	0	0	0.803922	0.196078	0	1	51	0	Zeroed
1359	wsnp_Ex_c10596_17293192	[T/C]	Good (theta 0 and 1)			46	0	5	0	0.901961	0	0.0980392	0	1	51	0	Poly
1360	wsnp_Ex_c10596_17293363	[T/C]	RECODE AB to BB	Recode AB to BB	Recode AB to BB	5	0	46	0	0.0980392	0	0.901961	0	1	51	0	Poly
1361	wsnp_Ex_c106_217340	[A/C]	Good (theta 0 and 1)			46	0	5	0	0.901961	0	0.0980392	0	1	51	0	Poly
1362	wsnp_Ex_c10604_17302965	[T/C]	Monomorphic			0	0	51	0	0	0	1	0	1	51	0	Mono
1363	wsnp_Ex_c10617_17320668	[A/G]	RECODE AB to AA		Recode AB to AA	49	0	2	0	0.960784	0	0.0392157	0	1	51	0	Poly
1364	wsnp_Ex_c10617_17320696	[A/G]	Excluded_Zeroed	Zeroed		0	0	0	0	#DIV/0!	#DIV/0!	#DIV/0!	#DIV/0!	#DIV/0!	0	51	Zeroed
1365	wsnp_Ex_c10625_17332008	[A/G]	Excluded_Zeroed	Zeroed		0	0	0	0	#DIV/0!	#DIV/0!	#DIV/0!	#DIV/0!	#DIV/0!	0	51	Zeroed
1366	wsnp_Ex_c10630_17338703	[T/C]	Good (theta 0 and 1)			0	0	51	0	0	0	1	0	1	51	0	Mono
1367	wsnp_Ex_c10630_17338753	[T/G]	RECODE AB to BB	Recode AB to BB	Recode AB to BB	36	0	15	0	0.705882	0	0.294118	0	1	51	0	Poly
1368	wsnp_Ex_c10631_17340809	[A/G]	RECODE AB to AA		Recode AB to AA	0	0	51	0	0	0	1	0	1	51	0	Mono
1369	wsnp_Ex_c1064_2034431	[T/C]	Excluded_MSV	Zeroed		0	5	46	0	0	0.0980392	0.901961	0	1	51	0	Zeroed
1370	wsnp_Ex_c1064_2034518	[T/C]	Good (theta >0 and <1)			5	0	46	0	0.0980392	0	0.901961	0	1	51	0	Poly
1371	wsnp_Ex_c1064_2034730	[T/C]	Good (theta >0 and <1)			46	0	5	0	0.901961	0	0.0980392	0	1	51	0	Poly
1372	wsnp_Ex_c10640_17350878	[T/C]	Excluded_Zeroed	Zeroed		51	0	0	0	1	0	0	0	1	51	0	Zeroed
1373	wsnp_Ex_c10641_17351769	[T/C]	Good (theta >0 and <1)			0	0	51	0	0	0	1	0	1	51	0	Mono
1374	wsnp_Ex_c10644_17356566	[T/C]	Good (theta >0 and <1)			19	1	31	0	0.372549	0.0196078	0.607843	0	1	51	0	Poly
1375	wsnp_Ex_c10657_17376086	[T/C]	Good (theta >0 and <1)			0	0	51	0	0	0	1	0	1	51	0	Mono
1376	wsnp_Ex_c10657_17376448	[T/G]	RECODE AB to BB	Recode AB to BB	Recode AB to BB	10	0	41	0	0.196078	0	0.803922	0	1	51	0	Poly
1377	wsnp_Ex_c10667_17387885	[A/G]	RECODE AB to BB	Recode AB to BB	Recode AB to BB	40	0	11	0	0.784314	0	0.215686	0	1	51	0	Poly
1378	wsnp_Ex_c10667_17389292	[T/C]	Excluded_MSV	Zeroed		40	0	11	0	0.784314	0	0.215686	0	1	51	0	Zeroed
1379	wsnp_Ex_c1067_2039707	[T/C]	RECODE AB to AA	Recode AB to AA	Recode AB to AA	5	0	46	0	0.0980392	0	0.901961	0	1	51	0	Poly
1380	wsnp_Ex_c10674_17400603	[A/G]	RECODE AB to BB	Recode AB to BB	Recode AB to BB	15	0	36	0	0.294118	0	0.705882	0	1	51	0	Poly
1381	wsnp_Ex_c10696_17430489	[A/G]	Monomorphic			51	0	0	0	1	0	0	0	1	51	0	Mono
1382	wsnp_Ex_c107075_90880218	[A/G]	Good (theta 0 and 1)			0	0	51	0	0	0	1	0	1	51	0	Mono
1383	wsnp_Ex_c10717_17456391	[T/G]	RECODE AB to BB		Recode AB to BB	51	0	0	0	1	0	0	0	1	51	0	Mono
1384	wsnp_Ex_c10718_17457870	[T/C]	Excluded_MSV	Zeroed		10	0	41	0	0.196078	0	0.803922	0	1	51	0	Zeroed
1385	wsnp_Ex_c10751_17505459	[A/G]	Excluded_MSV	Zeroed		31	11	9	0	0.607843	0.215686	0.176471	0	1	51	0	Zeroed
1386	wsnp_Ex_c10768_17532844	[A/G]	RECODE AB to BB	Recode AB to BB	Recode AB to BB	43	0	8	0	0.843137	0	0.156863	0	1	51	0	Poly
1387	wsnp_Ex_c10783_17554146	[T/C]	RECODE AB to BB	Recode AB to BB	Recode AB to BB	33	0	18	0	0.647059	0	0.352941	0	1	51	0	Poly
1388	wsnp_Ex_c10783_17555091	[T/C]	RECODE AB to AA	Recode AB to AA	Recode AB to AA	19	0	32	0	0.372549	0	0.627451	0	1	51	0	Poly
1389	wsnp_Ex_c10796_17575074	[T/C]	Good (theta >0 and <1)			0	0	50	0	0	0	1	0	1	50	1	Mono
1390	wsnp_Ex_c10818_17605541	[T/C]	Excluded_MSV	Zeroed		0	0	51	0	0	0	1	0	1	51	0	Zeroed
1391	wsnp_Ex_c10824_17611901	[A/G]	Excluded_Compressed	Zeroed		10	41	0	0	0.196078	0.803922	0	0	1	51	0	Zeroed
1392	wsnp_Ex_c10829_17619500	[T/C]	Good (theta >0 and <1)			49	1	0	0	0.98	0.02	0	0	1	50	1	Poly
1393	wsnp_Ex_c10838_17631243	[T/C]	Good (theta >0 and <1)			0	0	51	0	0	0	1	0	1	51	0	Mono
1394	wsnp_Ex_c10842_17637744	[T/C]	Excluded_Compressed	Zeroed		0	20	31	0	0	0.392157	0.607843	0	1	51	0	Zeroed
1395	wsnp_Ex_c10843_17638629	[A/G]	Excluded_Zeroed	Zeroed		0	0	51	0	0	0	1	0	1	51	0	Zeroed
1396	wsnp_Ex_c1085_2078686	[T/C]	Excluded_MSV	Zeroed		0	0	36	0	0	0	1	0	1	36	15	Zeroed
1397	wsnp_Ex_c1085_2078944	[T/C]	Excluded_MSV	Zeroed		36	0	15	0	0.705882	0	0.294118	0	1	51	0	Zeroed
1398	wsnp_Ex_c10853_17650289	[T/G]	Good (theta >0 and <1)			10	0	41	0	0.196078	0	0.803922	0	1	51	0	Poly
1399	wsnp_Ex_c10869_17671164	[T/C]	Excluded_MSV	Zeroed		21	0	25	0	0.456522	0	0.543478	0	1	46	5	Zeroed
1400	wsnp_Ex_c10886_17694220	[T/C]	RECODE AB to AA	Recode AB to AA	Recode AB to AA	13	0	37	0	0.26	0	0.74	0	1	50	1	Poly
1401	wsnp_Ex_c10902_17715268	[T/C]	Excluded_Compressed	Zeroed		51	0	0	0	1	0	0	0	1	51	0	Zeroed
1402	wsnp_Ex_c10902_17716221	[T/C]	Excluded_MSV	Zeroed		0	0	51	0	0	0	1	0	1	51	0	Zeroed
1403	wsnp_Ex_c10903_17716723	[T/C]	RECODE AB to AA		Recode AB to AA	0	0	51	0	0	0	1	0	1	51	0	Mono
1404	wsnp_Ex_c10903_17717179	[T/C]	Excluded_Zeroed	Zeroed		21	30	0	0	0.411765	0.588235	0	0	1	51	0	Zeroed
1405	wsnp_Ex_c10904_17717813	[T/C]	RECODE AB to AA	Recode AB to AA	Recode AB to AA	41	0	10	0	0.803922	0	0.196078	0	1	51	0	Poly
1406	wsnp_Ex_c10910_17729008	[T/G]	Excluded_MSV	Zeroed		5	34	11	0	0.1	0.68	0.22	0	1	50	1	Zeroed
1407	wsnp_Ex_c10941_17776989	[T/C]	RECODE AB to BB	Recode AB to BB	Recode AB to BB	46	0	5	0	0.901961	0	0.0980392	0	1	51	0	Poly
1408	wsnp_Ex_c10947_17785235	[T/C]	Excluded_Compressed	Zeroed		0	32	18	0	0	0.64	0.36	0	1	50	1	Zeroed
1409	wsnp_Ex_c10955_17793951	[T/G]	Excluded_MSV	Zeroed		5	26	10	0	0.121951	0.634146	0.243902	0	1	41	10	Zeroed
1410	wsnp_Ex_c10955_17794520	[T/C]	Excluded_MSV	Zeroed		31	0	20	0	0.607843	0	0.392157	0	1	51	0	Zeroed
1411	wsnp_Ex_c10958_17799600	[A/G]	Good (theta >0 and <1)			51	0	0	0	1	0	0	0	1	51	0	Mono
1412	wsnp_Ex_c10959_17801482	[T/G]	RECODE AB to BB		Recode AB to BB	51	0	0	0	1	0	0	0	1	51	0	Mono
1413	wsnp_Ex_c10961_17803258	[T/C]	Good (theta 0 and 1)			5	0	46	0	0.0980392	0	0.901961	0	1	51	0	Poly
1414	wsnp_Ex_c1097_2104088	[T/C]	Excluded_Compressed	Zeroed		0	41	10	0	0	0.803922	0.196078	0	1	51	0	Zeroed
1415	wsnp_Ex_c1097_2104146	[T/G]	Excluded_MSV	Zeroed		0	0	0	0	#DIV/0!	#DIV/0!	#DIV/0!	#DIV/0!	#DIV/0!	0	51	Zeroed
1416	wsnp_Ex_c1097_2105209	[T/C]	Good (theta >0 and <1)			41	0	10	0	0.803922	0	0.196078	0	1	51	0	Poly
1417	wsnp_Ex_c1097_2105311	[T/C]	Good (theta >0 and <1)			41	0	10	0	0.803922	0	0.196078	0	1	51	0	Poly
1418	wsnp_Ex_c10988_17836981	[T/G]	RECODE AB to AA		Recode AB to AA	49	0	0	0	1	0	0	0	1	49	2	Mono
1419	wsnp_Ex_c11003_17857272	[A/C]	Good (theta >0 and <1)			48	0	3	0	0.941176	0	0.0588235	0	1	51	0	Poly
1420	wsnp_Ex_c11003_17857759	[A/C]	RECODE AB to AA	Recode AB to AA	Recode AB to AA	3	0	48	0	0.0588235	0	0.941176	0	1	51	0	Poly
1421	wsnp_Ex_c11035_17897914	[A/G]	Good (theta >0 and <1)			46	0	5	0	0.901961	0	0.0980392	0	1	51	0	Poly
1422	wsnp_Ex_c11039_17902115	[T/G]	RECODE AB to AA	Recode AB to AA	Recode AB to AA	36	0	15	0	0.705882	0	0.294118	0	1	51	0	Poly
1423	wsnp_Ex_c1104_2118684	[T/C]	Good (theta 0 and 1)			46	0	5	0	0.901961	0	0.0980392	0	1	51	0	Poly
1424	wsnp_Ex_c11047_17915103	[A/G]	Excluded_MSV	Zeroed		29	22	0	0	0.568627	0.431373	0	0	1	51	0	Zeroed
1425	wsnp_Ex_c11047_17915225	[A/G]	Excluded_MSV	Zeroed		30	4	15	0	0.612245	0.0816327	0.306122	0	1	49	2	Zeroed
1426	wsnp_Ex_c11048_17916681	[A/G]	Good (theta >0 and <1)			0	0	51	0	0	0	1	0	1	51	0	Mono
1427	wsnp_Ex_c11055_17927668	[T/C]	Good (theta 0 and 1)			0	0	51	0	0	0	1	0	1	51	0	Mono
1428	wsnp_Ex_c11055_17927692	[A/G]	Good (theta 0 and 1)			0	0	51	0	0	0	1	0	1	51	0	Mono
1429	wsnp_Ex_c11055_17927932	[T/G]	Good (theta >0 and <1)			51	0	0	0	1	0	0	0	1	51	0	Mono
1430	wsnp_Ex_c11055_17928166	[A/G]	Excluded_Zeroed	Zeroed		0	0	51	0	0	0	1	0	1	51	0	Zeroed
1431	wsnp_Ex_c11055_17928283	[A/G]	Excluded_Zeroed	Zeroed		46	4	0	0	0.92	0.08	0	0	1	50	1	Zeroed
1432	wsnp_Ex_c11055_17929027	[A/G]	Excluded_Compressed	Zeroed		0	41	10	0	0	0.803922	0.196078	0	1	51	0	Zeroed
1433	wsnp_Ex_c11070_17950604	[T/C]	RECODE AB to AA	Recode AB to AA	Recode AB to AA	15	0	36	0	0.294118	0	0.705882	0	1	51	0	Poly
1434	wsnp_Ex_c11073_17956329	[A/G]	Good (theta >0 and <1)			46	0	5	0	0.901961	0	0.0980392	0	1	51	0	Poly
1435	wsnp_Ex_c11085_17973016	[T/C]	Good (theta >0 and <1)			40	0	11	0	0.784314	0	0.215686	0	1	51	0	Poly
1436	wsnp_Ex_c11106_18002976	[T/C]	Excluded_MSV	Zeroed		0	0	51	0	0	0	1	0	1	51	0	Zeroed
1437	wsnp_Ex_c11106_18003332	[T/C]	RECODE AB to BB	Recode AB to BB	Recode AB to BB	46	0	5	0	0.901961	0	0.0980392	0	1	51	0	Poly
1438	wsnp_Ex_c11106_18003546	[A/G]	Excluded_MSV	Zeroed		0	45	5	0	0	0.9	0.1	0	1	50	1	Zeroed
1439	wsnp_Ex_c11120_18022932	[T/C]	Excluded_Compressed	Zeroed		0	10	41	0	0	0.196078	0.803922	0	1	51	0	Zeroed
1440	wsnp_Ex_c11127_18033163	[A/G]	Good (theta >0 and <1)			0	0	51	0	0	0	1	0	1	51	0	Mono
1441	wsnp_Ex_c11131_18036595	[A/G]	RECODE AB to AA	Recode AB to AA	Recode AB to AA	10	0	41	0	0.196078	0	0.803922	0	1	51	0	Poly
1442	wsnp_Ex_c11131_18036912	[A/C]	RECODE AB to AA	Recode AB to AA	Recode AB to AA	27	0	23	0	0.54	0	0.46	0	1	50	1	Poly
1443	wsnp_Ex_c11131_18037020	[T/C]	RECODE AB to AA	Recode AB to AA	Recode AB to AA	10	0	41	0	0.196078	0	0.803922	0	1	51	0	Poly
1444	wsnp_Ex_c11141_18047244	[T/C]	Good (theta >0 and <1)			0	0	51	0	0	0	1	0	1	51	0	Mono
1445	wsnp_Ex_c11141_18047388	[T/C]	RECODE AB to AA		Recode AB to AA	51	0	0	0	1	0	0	0	1	51	0	Mono
1446	wsnp_Ex_c11141_18047397	[T/C]	RECODE AB to AA		Recode AB to AA	0	0	51	0	0	0	1	0	1	51	0	Mono
1447	wsnp_Ex_c11153_18066205	[T/C]	Good (theta >0 and <1)			0	0	51	0	0	0	1	0	1	51	0	Mono
1448	wsnp_Ex_c11158_18071198	[A/G]	Excluded_Zeroed	Zeroed		51	0	0	0	1	0	0	0	1	51	0	Zeroed
1449	wsnp_Ex_c1116_2138756	[A/G]	Good (theta 0 and 1)			10	0	41	0	0.196078	0	0.803922	0	1	51	0	Poly
1450	wsnp_Ex_c111741_93530669	[A/G]	Good (theta >0 and <1)			51	0	0	0	1	0	0	0	1	51	0	Mono
1451	wsnp_Ex_c11177_18096010	[A/G]	RECODE AB to AA	Recode AB to AA	Recode AB to AA	46	0	5	0	0.901961	0	0.0980392	0	1	51	0	Poly
1452	wsnp_Ex_c11184_18105738	[A/G]	Excluded_Zeroed	Zeroed		0	0	0	0	#DIV/0!	#DIV/0!	#DIV/0!	#DIV/0!	#DIV/0!	0	51	Zeroed
1453	wsnp_Ex_c11210_18135888	[A/G]	Monomorphic			0	0	51	0	0	0	1	0	1	51	0	Mono
1454	wsnp_Ex_c11210_18135972	[T/C]	Monomorphic			0	0	51	0	0	0	1	0	1	51	0	Mono
1455	wsnp_Ex_c11210_18137197	[T/C]	Excluded_Compressed	Zeroed		0	51	0	0	0	1	0	0	1	51	0	Zeroed
1456	wsnp_Ex_c11228_18162713	[A/G]	Good (theta >0 and <1)			0	0	51	0	0	0	1	0	1	51	0	Mono
1457	wsnp_Ex_c11229_18163892	[A/G]	Good (theta 0 and 1)			34	1	16	0	0.666667	0.0196078	0.313725	0	1	51	0	Poly
1458	wsnp_Ex_c11246_18191079	[A/G]	Good (theta 0 and 1)			41	0	10	0	0.803922	0	0.196078	0	1	51	0	Poly
1459	wsnp_Ex_c11246_18191331	[A/C]	Good (theta >0 and <1)			5	0	46	0	0.0980392	0	0.901961	0	1	51	0	Poly
1460	wsnp_Ex_c11265_18216936	[A/G]	Good (theta >0 and <1)			0	0	51	0	0	0	1	0	1	51	0	Mono
1461	wsnp_Ex_c11275_18229524	[A/G]	RECODE AB to AA	Recode AB to AA	Recode AB to AA	28	0	23	0	0.54902	0	0.45098	0	1	51	0	Poly
1462	wsnp_Ex_c11297_18254062	[A/G]	RECODE AB to BB		Recode AB to BB	51	0	0	0	1	0	0	0	1	51	0	Mono
1463	wsnp_Ex_c11297_18254452	[A/G]	RECODE AB to BB		Recode AB to BB	51	0	0	0	1	0	0	0	1	51	0	Mono
1464	wsnp_Ex_c1130_2166731	[T/C]	RECODE AB to BB		Recode AB to BB	51	0	0	0	1	0	0	0	1	51	0	Mono
1465	wsnp_Ex_c11309_18272122	[A/G]	Excluded_MSV	Zeroed		23	4	23	0	0.46	0.08	0.46	0	1	50	1	Zeroed
1466	wsnp_Ex_c11309_18272248	[T/C]	Excluded_MSV	Zeroed		23	5	23	0	0.45098	0.0980392	0.45098	0	1	51	0	Zeroed
1467	wsnp_Ex_c11313_18277285	[T/C]	Good (theta 0 and 1)			51	0	0	0	1	0	0	0	1	51	0	Mono
1468	wsnp_Ex_c11313_18277396	[T/C]	Good (theta 0 and 1)			51	0	0	0	1	0	0	0	1	51	0	Mono
1469	wsnp_Ex_c11322_18287597	[A/G]	RECODE AB to AA	Recode AB to AA	Recode AB to AA	46	0	5	0	0.901961	0	0.0980392	0	1	51	0	Poly
1470	wsnp_Ex_c11322_18287688	[A/C]	Monomorphic			0	0	51	0	0	0	1	0	1	51	0	Mono
1471	wsnp_Ex_c113235_94249366	[T/C]	RECODE AB to AA	Recode AB to AA	Recode AB to AA	10	0	41	0	0.196078	0	0.803922	0	1	51	0	Poly
1472	wsnp_Ex_c11348_18325887	[A/C]	RECODE AB to BB	Recode AB to BB	Recode AB to BB	46	0	5	0	0.901961	0	0.0980392	0	1	51	0	Poly
1473	wsnp_Ex_c11348_18326158	[T/C]	Good (theta >0 and <1)			5	0	46	0	0.0980392	0	0.901961	0	1	51	0	Poly
1474	wsnp_Ex_c11348_18326787	[A/G]	Good (theta >0 and <1)			34	2	15	0	0.666667	0.0392157	0.294118	0	1	51	0	Poly
1475	wsnp_Ex_c11348_18327861	[T/C]	RECODE AB to AA	Recode AB to AA	Recode AB to AA	34	0	15	0	0.693878	0	0.306122	0	1	49	2	Poly
1476	wsnp_Ex_c11350_18330107	[A/G]	Excluded_Compressed	Zeroed		0	5	46	0	0	0.0980392	0.901961	0	1	51	0	Zeroed
1477	wsnp_Ex_c11350_18330527	[T/C]	RECODE AB to BB	Recode AB to BB	Recode AB to BB	46	0	5	0	0.901961	0	0.0980392	0	1	51	0	Poly
1478	wsnp_Ex_c11358_18341897	[T/G]	Monomorphic			0	0	51	0	0	0	1	0	1	51	0	Mono
1479	wsnp_Ex_c1137_2182795	[A/G]	Excluded_MSV	Zeroed		0	0	51	0	0	0	1	0	1	51	0	Zeroed
1480	wsnp_Ex_c1137_2183723	[T/C]	Excluded_Zeroed	Zeroed		0	10	41	0	0	0.196078	0.803922	0	1	51	0	Zeroed
1481	wsnp_Ex_c1137_2183772	[A/G]	Excluded_Zeroed	Zeroed		13	0	38	0	0.254902	0	0.745098	0	1	51	0	Zeroed
1482	wsnp_Ex_c11374_18361760	[T/C]	Good (theta 0 and 1)			10	0	41	0	0.196078	0	0.803922	0	1	51	0	Poly
1483	wsnp_Ex_c11374_18362432	[A/G]	Excluded_Zeroed	Zeroed		0	0	0	0	#DIV/0!	#DIV/0!	#DIV/0!	#DIV/0!	#DIV/0!	0	51	Zeroed
1484	wsnp_Ex_c11379_18370310	[A/C]	RECODE AB to AA		Recode AB to AA	51	0	0	0	1	0	0	0	1	51	0	Mono
1485	wsnp_Ex_c11379_18370982	[T/C]	RECODE AB to BB		Recode AB to BB	51	0	0	0	1	0	0	0	1	51	0	Mono
1486	wsnp_Ex_c1138_2185522	[A/G]	RECODE AB to BB	Recode AB to BB	Recode AB to BB	5	0	46	0	0.0980392	0	0.901961	0	1	51	0	Poly
1487	wsnp_Ex_c11397_18400400	[T/C]	Good (theta >0 and <1)			27	0	24	0	0.529412	0	0.470588	0	1	51	0	Poly
1488	wsnp_Ex_c114_229879	[T/G]	Excluded_MSV	Zeroed		0	0	51	0	0	0	1	0	1	51	0	Zeroed
1489	wsnp_Ex_c114_230248	[T/C]	RECODE AB to AA		Recode AB to AA	0	0	51	0	0	0	1	0	1	51	0	Mono
1490	wsnp_Ex_c1141_2191485	[A/G]	Excluded_Zeroed	Zeroed		51	0	0	0	1	0	0	0	1	51	0	Zeroed
1491	wsnp_Ex_c11417_18429357	[A/G]	Good (theta >0 and <1)			41	0	10	0	0.803922	0	0.196078	0	1	51	0	Poly
1492	wsnp_Ex_c1143_2194680	[A/G]	Good (theta >0 and <1)			10	0	41	0	0.196078	0	0.803922	0	1	51	0	Poly
1493	wsnp_Ex_c1143_2195442	[T/C]	Good (theta >0 and <1)			41	0	10	0	0.803922	0	0.196078	0	1	51	0	Poly
1494	wsnp_Ex_c1143_2195598	[A/G]	RECODE AB to AA	Recode AB to AA	Recode AB to AA	34	0	17	0	0.666667	0	0.333333	0	1	51	0	Poly
1495	wsnp_Ex_c1143_2196102	[T/C]	Excluded_Null	Zeroed		11	0	34	0	0.244444	0	0.755556	0	1	45	6	Zeroed
1496	wsnp_Ex_c11437_18454413	[A/C]	Good (theta 0 and 1)			5	0	46	0	0.0980392	0	0.901961	0	1	51	0	Poly
1497	wsnp_Ex_c11439_18459047	[T/C]	RECODE AB to AA		Recode AB to AA	0	0	51	0	0	0	1	0	1	51	0	Mono
1498	wsnp_Ex_c11446_18468102	[T/C]	Good (theta >0 and <1)			51	0	0	0	1	0	0	0	1	51	0	Mono
1499	wsnp_Ex_c1145_2198295	[T/C]	RECODE AB to AA	Recode AB to AA	Recode AB to AA	41	0	10	0	0.803922	0	0.196078	0	1	51	0	Poly
1500	wsnp_Ex_c1145_2198433	[T/C]	Good (theta >0 and <1)			41	0	9	0	0.82	0	0.18	0	1	50	1	Poly
1501	wsnp_Ex_c1145_2199269	[A/G]	Good (theta >0 and <1)			41	0	10	0	0.803922	0	0.196078	0	1	51	0	Poly
1502	wsnp_Ex_c1146_2200823	[T/C]	Good (theta 0 and 1)			46	0	5	0	0.901961	0	0.0980392	0	1	51	0	Poly
1503	wsnp_Ex_c1146_2201722	[A/G]	Excluded_Zeroed	Zeroed		51	0	0	0	1	0	0	0	1	51	0	Zeroed
1504	wsnp_Ex_c11461_18489681	[T/C]	Excluded_Null	Zeroed		51	0	0	0	1	0	0	0	1	51	0	Zeroed
1505	wsnp_Ex_c11474_18507872	[A/G]	Excluded_Null	Zeroed		51	0	0	0	1	0	0	0	1	51	0	Zeroed
1506	wsnp_Ex_c1149_2206201	[T/C]	Excluded_Zeroed	Zeroed		0	0	0	0	#DIV/0!	#DIV/0!	#DIV/0!	#DIV/0!	#DIV/0!	0	51	Zeroed
1507	wsnp_Ex_c1149_2206471	[A/G]	Good (theta 0 and 1)			30	0	21	0	0.588235	0	0.411765	0	1	51	0	Poly
1508	wsnp_Ex_c11506_18551574	[T/G]	RECODE AB to AA		Recode AB to AA	49	0	0	0	1	0	0	0	1	49	2	Mono
1509	wsnp_Ex_c11510_18556470	[T/C]	Excluded_Zeroed	Zeroed		0	50	0	0	0	1	0	0	1	50	1	Zeroed
1510	wsnp_Ex_c1153_2213588	[A/G]	Good (theta >0 and <1)			41	0	10	0	0.803922	0	0.196078	0	1	51	0	Poly
1511	wsnp_Ex_c11560_18632698	[A/G]	Excluded_Null	Zeroed		28	0	23	0	0.54902	0	0.45098	0	1	51	0	Zeroed
1512	wsnp_Ex_c11560_18632777	[T/C]	Good (theta >0 and <1)			23	0	28	0	0.45098	0	0.54902	0	1	51	0	Poly
1513	wsnp_Ex_c11573_18650189	[T/C]	Excluded_Null	Zeroed		0	0	31	0	0	0	1	0	1	31	20	Zeroed
1514	wsnp_Ex_c11578_18655261	[T/G]	Good (theta >0 and <1)			10	0	41	0	0.196078	0	0.803922	0	1	51	0	Poly
1515	wsnp_Ex_c1159_2223749	[T/C]	Excluded_MSV	Zeroed		8	0	43	0	0.156863	0	0.843137	0	1	51	0	Zeroed
1516	wsnp_Ex_c1159_2224620	[A/G]	Excluded_MSV	Zeroed		5	38	8	0	0.0980392	0.745098	0.156863	0	1	51	0	Zeroed
1517	wsnp_Ex_c1159_2224684	[T/C]	Excluded_MSV	Zeroed		5	0	43	0	0.104167	0	0.895833	0	1	48	3	Zeroed
1518	wsnp_Ex_c1159_2225557	[A/G]	Excluded_MSV	Zeroed		8	38	5	0	0.156863	0.745098	0.0980392	0	1	51	0	Zeroed
1519	wsnp_Ex_c1159_2225596	[T/C]	Excluded_MSV	Zeroed		8	0	43	0	0.156863	0	0.843137	0	1	51	0	Zeroed
1520	wsnp_Ex_c11604_18695170	[A/G]	Good (theta >0 and <1)			51	0	0	0	1	0	0	0	1	51	0	Mono
1521	wsnp_Ex_c11619_18714738	[T/C]	Good (theta >0 and <1)			51	0	0	0	1	0	0	0	1	51	0	Mono
1522	wsnp_Ex_c11621_18716128	[A/G]	Good (theta >0 and <1)			10	0	41	0	0.196078	0	0.803922	0	1	51	0	Poly
1523	wsnp_Ex_c11621_18716254	[A/C]	Good (theta 0 and 1)			10	0	41	0	0.196078	0	0.803922	0	1	51	0	Poly
1524	wsnp_Ex_c11636_18742884	[A/G]	Good (theta >0 and <1)			10	0	41	0	0.196078	0	0.803922	0	1	51	0	Poly
1525	wsnp_Ex_c11658_18773086	[T/C]	Good (theta >0 and <1)			50	0	0	0	1	0	0	0	1	50	1	Mono
1526	wsnp_Ex_c11658_18773159	[T/C]	Good (theta 0 and 1)			22	0	29	0	0.431373	0	0.568627	0	1	51	0	Poly
1527	wsnp_Ex_c11663_18779609	[A/G]	Good (theta >0 and <1)			47	1	3	0	0.921569	0.0196078	0.0588235	0	1	51	0	Poly
1528	wsnp_Ex_c11667_18786652	[A/G]	Excluded_Zeroed	Zeroed		0	0	0	0	#DIV/0!	#DIV/0!	#DIV/0!	#DIV/0!	#DIV/0!	0	51	Zeroed
1529	wsnp_Ex_c11684_18805687	[A/C]	Good (theta >0 and <1)			51	0	0	0	1	0	0	0	1	51	0	Mono
1530	wsnp_Ex_c11697_18821490	[A/G]	Excluded_MSV	Zeroed		0	10	41	0	0	0.196078	0.803922	0	1	51	0	Zeroed
1531	wsnp_Ex_c11714_18840676	[A/C]	RECODE AB to AA	Recode AB to AA	Recode AB to AA	46	0	5	0	0.901961	0	0.0980392	0	1	51	0	Poly
1532	wsnp_Ex_c11728_18862315	[T/C]	Good (theta 0 and 1)			41	0	10	0	0.803922	0	0.196078	0	1	51	0	Poly
1533	wsnp_Ex_c11728_18862431	[A/G]	Good (theta >0 and <1)			41	0	10	0	0.803922	0	0.196078	0	1	51	0	Poly
1534	wsnp_Ex_c11748_18884081	[A/C]	Excluded_MSV	Zeroed		15	31	5	0	0.294118	0.607843	0.0980392	0	1	51	0	Zeroed
1535	wsnp_Ex_c11758_18896434	[T/C]	Good (theta >0 and <1)			51	0	0	0	1	0	0	0	1	51	0	Mono
1536	wsnp_Ex_c11807_18960045	[A/G]	RECODE AB to BB	Recode AB to BB	Recode AB to BB	21	0	30	0	0.411765	0	0.588235	0	1	51	0	Poly
1537	wsnp_Ex_c11813_18968198	[T/C]	RECODE AB to BB	Recode AB to BB	Recode AB to BB	31	0	20	0	0.607843	0	0.392157	0	1	51	0	Poly
1538	wsnp_Ex_c11826_18984902	[T/G]	Monomorphic			0	0	51	0	0	0	1	0	1	51	0	Mono
1539	wsnp_Ex_c11827_18986376	[A/G]	Excluded_Zeroed	Zeroed		0	30	21	0	0	0.588235	0.411765	0	1	51	0	Zeroed
1540	wsnp_Ex_c11837_18995992	[T/C]	Good (theta >0 and <1)			0	0	51	0	0	0	1	0	1	51	0	Mono
1541	wsnp_Ex_c11837_18996495	[A/G]	Good (theta >0 and <1)			41	0	10	0	0.803922	0	0.196078	0	1	51	0	Poly
1542	wsnp_Ex_c1184_2272501	[T/G]	Excluded_Zeroed	Zeroed		0	0	51	0	0	0	1	0	1	51	0	Zeroed
1543	wsnp_Ex_c11860_19030807	[A/G]	RECODE AB to AA	Recode AB to AA	Recode AB to AA	36	0	15	0	0.705882	0	0.294118	0	1	51	0	Poly
1544	wsnp_Ex_c11866_19039540	[A/G]	Good (theta >0 and <1)			0	0	51	0	0	0	1	0	1	51	0	Mono
1545	wsnp_Ex_c11873_19047792	[T/C]	Good (theta >0 and <1)			36	0	15	0	0.705882	0	0.294118	0	1	51	0	Poly
1546	wsnp_Ex_c11874_19050989	[A/G]	Good (theta >0 and <1)			5	0	46	0	0.0980392	0	0.901961	0	1	51	0	Poly
1547	wsnp_Ex_c11877_19055556	[A/G]	RECODE AB to BB		Recode AB to BB	51	0	0	0	1	0	0	0	1	51	0	Mono
1548	wsnp_Ex_c11893_19077166	[T/C]	RECODE AB to BB		Recode AB to BB	51	0	0	0	1	0	0	0	1	51	0	Mono
1549	wsnp_Ex_c11904_19091967	[A/G]	RECODE AB to BB		Recode AB to BB	51	0	0	0	1	0	0	0	1	51	0	Mono
1550	wsnp_Ex_c11904_19092123	[T/C]	Good (theta >0 and <1)			50	0	0	0	1	0	0	0	1	50	1	Mono
1551	wsnp_Ex_c11910_19101291	[A/G]	Good (theta >0 and <1)	Recode AB to AA	Recode AB to AA	5	0	46	0	0.0980392	0	0.901961	0	1	51	0	Poly
1552	wsnp_Ex_c11913_19105189	[T/C]	RECODE AB to AA	Recode AB to AA	Recode AB to AA	45	0	5	0	0.9	0	0.1	0	1	50	1	Poly
1553	wsnp_Ex_c11917_19110580	[T/C]	RECODE AB to AA	Recode AB to AA	Recode AB to AA	10	0	41	0	0.196078	0	0.803922	0	1	51	0	Poly
1554	wsnp_Ex_c11928_19131833	[T/G]	RECODE AB to AA	Recode AB to AA	Recode AB to AA	30	0	20	0	0.6	0	0.4	0	1	50	1	Poly
1555	wsnp_Ex_c11929_19132710	[T/C]	Monomorphic			51	0	0	0	1	0	0	0	1	51	0	Mono
1556	wsnp_Ex_c11929_19133203	[T/C]	Good (theta >0 and <1)			0	0	51	0	0	0	1	0	1	51	0	Mono
1557	wsnp_Ex_c11939_19147421	[T/C]	RECODE AB to AA		Recode AB to AA	51	0	0	0	1	0	0	0	1	51	0	Mono
1558	wsnp_Ex_c11939_19147514	[A/G]	RECODE AB to AA		Recode AB to AA	0	0	51	0	0	0	1	0	1	51	0	Mono
1559	wsnp_Ex_c11939_19147602	[A/G]	Excluded_MSV	Zeroed		46	0	0	0	1	0	0	0	1	46	5	Zeroed
1560	wsnp_Ex_c11939_19147790	[T/C]	Good (theta 0 and 1)			46	0	5	0	0.901961	0	0.0980392	0	1	51	0	Poly
1561	wsnp_Ex_c11950_19163786	[A/G]	Excluded_Zeroed	Zeroed		0	0	0	0	#DIV/0!	#DIV/0!	#DIV/0!	#DIV/0!	#DIV/0!	0	51	Zeroed
1562	wsnp_Ex_c11950_19164041	[T/C]	Excluded_Zeroed	Zeroed		0	5	46	0	0	0.0980392	0.901961	0	1	51	0	Zeroed
1563	wsnp_Ex_c11950_19164191	[T/C]	RECODE AB to BB	Recode AB to BB	Recode AB to BB	46	0	5	0	0.901961	0	0.0980392	0	1	51	0	Poly
1564	wsnp_Ex_c11951_19164786	[A/G]	Good (theta >0 and <1)			38	0	13	0	0.745098	0	0.254902	0	1	51	0	Poly
1565	wsnp_Ex_c1197_2298884	[T/C]	Monomorphic			0	0	51	0	0	0	1	0	1	51	0	Mono
1566	wsnp_Ex_c11976_19193550	[T/G]	RECODE AB to BB	Recode AB to BB	Recode AB to BB	10	0	41	0	0.196078	0	0.803922	0	1	51	0	Poly
1567	wsnp_Ex_c11976_19193992	[A/G]	Excluded_Null	Zeroed		46	0	5	0	0.901961	0	0.0980392	0	1	51	0	Zeroed
1568	wsnp_Ex_c11992_19213600	[T/C]	Excluded_Zeroed	Zeroed		0	43	5	0	0	0.895833	0.104167	0	1	48	3	Zeroed
1569	wsnp_Ex_c11992_19213872	[T/C]	Good (theta 0 and 1)			46	0	5	0	0.901961	0	0.0980392	0	1	51	0	Poly
1570	wsnp_Ex_c12_21212	[T/C]	Excluded_Zeroed	Zeroed		5	43	3	0	0.0980392	0.843137	0.0588235	0	1	51	0	Zeroed
1571	wsnp_Ex_c12_21214	[T/C]	Excluded_MSV	Zeroed		0	0	51	0	0	0	1	0	1	51	0	Zeroed
1572	wsnp_Ex_c12012_19240904	[A/G]	Good (theta >0 and <1)			0	0	46	0	0	0	1	0	1	46	5	Mono
1573	wsnp_Ex_c12012_19240943	[A/G]	Excluded_Zeroed	Zeroed		46	5	0	0	0.901961	0.0980392	0	0	1	51	0	Zeroed
1574	wsnp_Ex_c12024_19253586	[T/C]	Monomorphic			0	0	51	0	0	0	1	0	1	51	0	Mono
1575	wsnp_Ex_c12029_19258493	[T/C]	RECODE AB to BB	Recode AB to BB	Recode AB to BB	5	0	46	0	0.0980392	0	0.901961	0	1	51	0	Poly
1576	wsnp_Ex_c1204_2313262	[A/G]	Excluded_Compressed	Zeroed		0	41	10	0	0	0.803922	0.196078	0	1	51	0	Zeroed
1577	wsnp_Ex_c12048_19288999	[A/G]	RECODE AB to BB	Recode AB to BB	Recode AB to BB	46	0	5	0	0.901961	0	0.0980392	0	1	51	0	Poly
1578	wsnp_Ex_c12063_19310114	[A/G]	RECODE AB to BB	Recode AB to BB	Recode AB to BB	21	0	30	0	0.411765	0	0.588235	0	1	51	0	Poly
1579	wsnp_Ex_c12068_19316125	[T/C]	RECODE AB to AA	Recode AB to AA	Recode AB to AA	46	0	5	0	0.901961	0	0.0980392	0	1	51	0	Poly
1580	wsnp_Ex_c12101_19360213	[T/G]	Excluded_Zeroed	Zeroed		0	51	0	0	0	1	0	0	1	51	0	Zeroed
1581	wsnp_Ex_c12102_19361467	[T/G]	Excluded_Compressed	Zeroed		46	5	0	0	0.901961	0.0980392	0	0	1	51	0	Zeroed
1582	wsnp_Ex_c12117_19381492	[A/G]	RECODE AB to AA	Recode AB to AA	Recode AB to AA	31	0	20	0	0.607843	0	0.392157	0	1	51	0	Poly
1583	wsnp_Ex_c12117_19381493	[T/G]	RECODE AB to AA	Recode AB to AA	Recode AB to AA	31	0	20	0	0.607843	0	0.392157	0	1	51	0	Poly
1584	wsnp_Ex_c12119_19382764	[T/C]	Good (theta 0 and 1)			5	0	46	0	0.0980392	0	0.901961	0	1	51	0	Poly
1585	wsnp_Ex_c12119_19382820	[A/G]	Excluded_MSV	Zeroed		0	46	5	0	0	0.901961	0.0980392	0	1	51	0	Zeroed
1586	wsnp_Ex_c12123_19388114	[A/G]	RECODE AB to AA		Recode AB to AA	0	0	51	0	0	0	1	0	1	51	0	Mono
1587	wsnp_Ex_c12123_19388313	[T/C]	Good (theta >0 and <1)			25	0	26	0	0.490196	0	0.509804	0	1	51	0	Poly
1588	wsnp_Ex_c12127_19394952	[T/C]	Good (theta >0 and <1)			5	0	46	0	0.0980392	0	0.901961	0	1	51	0	Poly
1589	wsnp_Ex_c12141_19415226	[T/C]	RECODE AB to AA	Recode AB to AA	Recode AB to AA	46	0	5	0	0.901961	0	0.0980392	0	1	51	0	Poly
1590	wsnp_Ex_c12152_19428078	[T/C]	Good (theta 0 and 1)			23	0	28	0	0.45098	0	0.54902	0	1	51	0	Poly
1591	wsnp_Ex_c12152_19429932	[A/G]	RECODE AB to AA	Recode AB to AA	Recode AB to AA	10	0	41	0	0.196078	0	0.803922	0	1	51	0	Poly
1592	wsnp_Ex_c12152_19431363	[A/G]	RECODE AB to BB	Recode AB to BB	Recode AB to BB	41	0	10	0	0.803922	0	0.196078	0	1	51	0	Poly
1593	wsnp_Ex_c1216_2336458	[A/G]	Good (theta >0 and <1)			51	0	0	0	1	0	0	0	1	51	0	Mono
1594	wsnp_Ex_c12165_19452361	[A/G]	RECODE AB to AA	Recode AB to AA	Recode AB to AA	41	0	10	0	0.803922	0	0.196078	0	1	51	0	Poly
1595	wsnp_Ex_c12173_19464025	[T/C]	RECODE AB to AA		Recode AB to AA	51	0	0	0	1	0	0	0	1	51	0	Mono
1596	wsnp_Ex_c12176_19468842	[T/C]	RECODE AB to AA		Recode AB to AA	0	0	51	0	0	0	1	0	1	51	0	Mono
1597	wsnp_Ex_c12219_19526749	[T/C]	RECODE AB to BB		Recode AB to BB	0	0	50	0	0	0	1	0	1	50	1	Mono
1598	wsnp_Ex_c12220_19528388	[T/C]	Good (theta >0 and <1)			10	0	41	0	0.196078	0	0.803922	0	1	51	0	Poly
1599	wsnp_Ex_c12223_19533198	[T/G]	Excluded_MSV	Zeroed		0	20	31	0	0	0.392157	0.607843	0	1	51	0	Zeroed
1600	wsnp_Ex_c12238_19553293	[A/G]	RECODE AB to AA	Recode AB to AA	Recode AB to AA	5	0	46	0	0.0980392	0	0.901961	0	1	51	0	Poly
1601	wsnp_Ex_c12250_19568265	[A/G]	RECODE AB to AA	Recode AB to AA	Recode AB to AA	41	0	10	0	0.803922	0	0.196078	0	1	51	0	Poly
1602	wsnp_Ex_c12254_19574891	[T/C]	Good (theta >0 and <1)			51	0	0	0	1	0	0	0	1	51	0	Mono
1603	wsnp_Ex_c12254_19575022	[T/C]	Good (theta >0 and <1)			0	0	51	0	0	0	1	0	1	51	0	Mono
1604	wsnp_Ex_c12269_19597341	[T/C]	RECODE AB to BB	Recode AB to BB	Recode AB to BB	21	0	30	0	0.411765	0	0.588235	0	1	51	0	Poly
1605	wsnp_Ex_c12269_19597415	[T/C]	RECODE AB to BB	Recode AB to BB	Recode AB to BB	30	0	21	0	0.588235	0	0.411765	0	1	51	0	Poly
1606	wsnp_Ex_c12288_19625413	[A/C]	RECODE AB to BB		Recode AB to BB	0	0	51	0	0	0	1	0	1	51	0	Mono
1607	wsnp_Ex_c123_244117	[A/G]	Good (theta 0 and 1)			11	0	40	0	0.215686	0	0.784314	0	1	51	0	Poly
1608	wsnp_Ex_c12336_19686808	[A/G]	Excluded_MSV	Zeroed		41	0	10	0	0.803922	0	0.196078	0	1	51	0	Zeroed
1609	wsnp_Ex_c12336_19687074	[T/G]	Good (theta 0 and 1)			51	0	0	0	1	0	0	0	1	51	0	Mono
1610	wsnp_Ex_c12339_19691393	[T/C]	Good (theta >0 and <1)			51	0	0	0	1	0	0	0	1	51	0	Mono
1611	wsnp_Ex_c12341_19693090	[T/C]	RECODE AB to AA	Recode AB to AA	Recode AB to AA	21	0	30	0	0.411765	0	0.588235	0	1	51	0	Poly
1612	wsnp_Ex_c12341_19693570	[A/G]	RECODE AB to BB	Recode AB to BB	Recode AB to BB	5	0	46	0	0.0980392	0	0.901961	0	1	51	0	Poly
1613	wsnp_Ex_c12352_19708127	[A/G]	Excluded_Compressed	Zeroed		51	0	0	0	1	0	0	0	1	51	0	Zeroed
1614	wsnp_Ex_c12354_19711297	[A/G]	Good (theta >0 and <1)			15	0	36	0	0.294118	0	0.705882	0	1	51	0	Poly
1615	wsnp_Ex_c12362_19720178	[A/G]	RECODE AB to AA	Recode AB to AA	Recode AB to AA	30	0	21	0	0.588235	0	0.411765	0	1	51	0	Poly
1616	wsnp_Ex_c12369_19730765	[T/C]	Excluded_Zeroed	Zeroed		0	11	40	0	0	0.215686	0.784314	0	1	51	0	Zeroed
1617	wsnp_Ex_c12369_19731179	[T/C]	Excluded_MSV	Zeroed		0	16	35	0	0	0.313725	0.686275	0	1	51	0	Zeroed
1618	wsnp_Ex_c12399_19776420	[A/G]	Excluded_Zeroed	Zeroed		26	25	0	0	0.509804	0.490196	0	0	1	51	0	Zeroed
1619	wsnp_Ex_c12399_19776543	[T/C]	Good (theta >0 and <1)			26	0	25	0	0.509804	0	0.490196	0	1	51	0	Poly
1620	wsnp_Ex_c12399_19776933	[T/G]	Excluded_Zeroed	Zeroed		0	0	0	0	#DIV/0!	#DIV/0!	#DIV/0!	#DIV/0!	#DIV/0!	0	51	Zeroed
1621	wsnp_Ex_c12404_19786179	[T/C]	Good (theta >0 and <1)			51	0	0	0	1	0	0	0	1	51	0	Mono
1622	wsnp_Ex_c12411_19795750	[A/G]	Excluded_Null	Zeroed		0	0	47	0	0	0	1	0	1	47	4	Zeroed
1623	wsnp_Ex_c12423_19814464	[T/C]	Excluded_Zeroed	Zeroed		28	20	0	0	0.583333	0.416667	0	0	1	48	3	Zeroed
1624	wsnp_Ex_c12424_19815550	[T/C]	RECODE AB to BB	Recode AB to BB	Recode AB to BB	41	0	10	0	0.803922	0	0.196078	0	1	51	0	Poly
1625	wsnp_Ex_c12424_19815638	[A/G]	Excluded_Zeroed	Zeroed		0	0	0	0	#DIV/0!	#DIV/0!	#DIV/0!	#DIV/0!	#DIV/0!	0	51	Zeroed
1626	wsnp_Ex_c12431_19823475	[A/G]	Excluded_Zeroed	Zeroed		0	0	51	0	0	0	1	0	1	51	0	Zeroed
1627	wsnp_Ex_c12432_19825337	[A/C]	RECODE AB to AA		Recode AB to AA	0	0	51	0	0	0	1	0	1	51	0	Mono
1628	wsnp_Ex_c12433_19826311	[T/G]	RECODE AB to BB	Recode AB to BB	Recode AB to BB	36	0	15	0	0.705882	0	0.294118	0	1	51	0	Poly
1629	wsnp_Ex_c12433_19827016	[A/G]	Good (theta >0 and <1)			36	0	15	0	0.705882	0	0.294118	0	1	51	0	Poly
1630	wsnp_Ex_c12440_19836844	[A/G]	Excluded_MSV	Zeroed		0	0	51	0	0	0	1	0	1	51	0	Zeroed
1631	wsnp_Ex_c12447_19847242	[T/G]	Excluded_Compressed	Zeroed		0	31	19	0	0	0.62	0.38	0	1	50	1	Zeroed
1632	wsnp_Ex_c12450_19850827	[A/G]	Excluded_Compressed	Zeroed		0	27	24	0	0	0.529412	0.470588	0	1	51	0	Zeroed
1633	wsnp_Ex_c12450_19850925	[A/C]	RECODE AB to BB		Recode AB to BB	51	0	0	0	1	0	0	0	1	51	0	Mono
1634	wsnp_Ex_c1246_2393249	[T/C]	Excluded_Null	Zeroed		51	0	0	0	1	0	0	0	1	51	0	Zeroed
1635	wsnp_Ex_c1246_2393978	[T/C]	Good (theta 0 and 1)			0	0	51	0	0	0	1	0	1	51	0	Mono
1636	wsnp_Ex_c12467_19874787	[A/C]	Excluded_Zeroed	Zeroed		0	0	0	0	#DIV/0!	#DIV/0!	#DIV/0!	#DIV/0!	#DIV/0!	0	51	Zeroed
1637	wsnp_Ex_c1247_2397552	[T/G]	Excluded_MSV	Zeroed		0	0	51	0	0	0	1	0	1	51	0	Zeroed
1638	wsnp_Ex_c12480_19889644	[T/C]	Excluded_Zeroed	Zeroed		0	51	0	0	0	1	0	0	1	51	0	Zeroed
1639	wsnp_Ex_c12481_19890975	[T/C]	Good (theta >0 and <1)			20	0	31	0	0.392157	0	0.607843	0	1	51	0	Poly
1640	wsnp_Ex_c1249_2399894	[T/C]	Good (theta >0 and <1)			41	0	10	0	0.803922	0	0.196078	0	1	51	0	Poly
1641	wsnp_Ex_c12526_19951640	[T/G]	Good (theta >0 and <1)			5	0	46	0	0.0980392	0	0.901961	0	1	51	0	Poly
1642	wsnp_Ex_c12535_19963035	[A/G]	Good (theta >0 and <1)			5	0	46	0	0.0980392	0	0.901961	0	1	51	0	Poly
1643	wsnp_Ex_c12546_19978213	[A/G]	RECODE AB to BB		Recode AB to BB	51	0	0	0	1	0	0	0	1	51	0	Mono
1644	wsnp_Ex_c1255_2411550	[T/C]	Good (theta 0 and 1)			36	0	15	0	0.705882	0	0.294118	0	1	51	0	Poly
1645	wsnp_Ex_c1255_2411977	[T/C]	Good (theta 0 and 1)			51	0	0	0	1	0	0	0	1	51	0	Mono
1646	wsnp_Ex_c12556_19991276	[A/G]	Excluded_MSV	Zeroed		41	0	0	0	1	0	0	0	1	41	10	Zeroed
1647	wsnp_Ex_c12556_19991329	[A/G]	Excluded_MSV	Zeroed		0	0	41	0	0	0	1	0	1	41	10	Zeroed
1648	wsnp_Ex_c12556_19991708	[T/G]	Excluded_MSV	Zeroed		0	0	41	0	0	0	1	0	1	41	10	Zeroed
1649	wsnp_Ex_c12556_19991911	[A/G]	Excluded_Null	Zeroed		25	0	0	0	1	0	0	0	1	25	26	Zeroed
1650	wsnp_Ex_c12556_19991962	[T/C]	Excluded_Null	Zeroed		0	0	25	0	0	0	1	0	1	25	26	Zeroed
1651	wsnp_Ex_c12556_19991969	[T/C]	Excluded_Null	Zeroed		25	0	0	0	1	0	0	0	1	25	26	Zeroed
1652	wsnp_Ex_c12556_19992074	[T/G]	Excluded_Null	Zeroed		25	0	0	0	1	0	0	0	1	25	26	Zeroed
1653	wsnp_Ex_c12556_19992307	[A/G]	Excluded_Null	Zeroed		23	0	0	0	1	0	0	0	1	23	28	Zeroed
1654	wsnp_Ex_c12556_19992321	[A/G]	Excluded_MSV	Zeroed		25	0	16	0	0.609756	0	0.390244	0	1	41	10	Zeroed
1655	wsnp_Ex_c12570_20013138	[A/G]	RECODE AB to AA	Recode AB to AA	Recode AB to AA	41	0	10	0	0.803922	0	0.196078	0	1	51	0	Poly
1656	wsnp_Ex_c12572_20015503	[T/C]	Good (theta >0 and <1)			20	0	30	0	0.4	0	0.6	0	1	50	1	Poly
1657	wsnp_Ex_c12577_20022294	[A/G]	Good (theta 0 and 1)			10	0	41	0	0.196078	0	0.803922	0	1	51	0	Poly
1658	wsnp_Ex_c12599_20053652	[T/C]	Good (theta >0 and <1)			0	0	51	0	0	0	1	0	1	51	0	Mono
1659	wsnp_Ex_c12611_20069156	[A/G]	Good (theta >0 and <1)			51	0	0	0	1	0	0	0	1	51	0	Mono
1660	wsnp_Ex_c12618_20079758	[T/C]	Excluded_Zeroed	Zeroed		39	12	0	0	0.764706	0.235294	0	0	1	51	0	Zeroed
1661	wsnp_Ex_c12634_20096724	[T/C]	RECODE AB to AA		Recode AB to AA	49	0	0	0	1	0	0	0	1	49	2	Mono
1662	wsnp_Ex_c1267_2431129	[A/G]	RECODE AB to BB	Recode AB to BB	Recode AB to BB	41	0	10	0	0.803922	0	0.196078	0	1	51	0	Poly
1663	wsnp_Ex_c1267_2431315	[T/C]	Good (theta >0 and <1)			10	0	41	0	0.196078	0	0.803922	0	1	51	0	Poly
1664	wsnp_Ex_c12671_20140014	[A/C]	RECODE AB to AA		Recode AB to AA	49	0	0	0	1	0	0	0	1	49	2	Mono
1665	wsnp_Ex_c12671_20140295	[T/G]	RECODE AB to AA		Recode AB to AA	0	0	51	0	0	0	1	0	1	51	0	Mono
1666	wsnp_Ex_c12674_20142989	[A/G]	Excluded_MSV	Zeroed		15	0	36	0	0.294118	0	0.705882	0	1	51	0	Zeroed
1667	wsnp_Ex_c12675_20144479	[T/C]	RECODE AB to AA	Recode AB to AA	Recode AB to AA	38	0	13	0	0.745098	0	0.254902	0	1	51	0	Poly
1668	wsnp_Ex_c12675_20144755	[T/C]	RECODE AB to BB		Recode AB to BB	51	0	0	0	1	0	0	0	1	51	0	Mono
1669	wsnp_Ex_c12678_20148981	[A/G]	Good (theta 0 and 1)			20	0	31	0	0.392157	0	0.607843	0	1	51	0	Poly
1670	wsnp_Ex_c12684_20157261	[T/C]	Excluded_Null	Zeroed		10	0	41	0	0.196078	0	0.803922	0	1	51	0	Zeroed
1671	wsnp_Ex_c1269_2435294	[A/G]	Good (theta >0 and <1)			34	2	15	0	0.666667	0.0392157	0.294118	0	1	51	0	Poly
1672	wsnp_Ex_c12714_20198992	[A/G]	Good (theta 0 and 1)			0	0	51	0	0	0	1	0	1	51	0	Mono
1673	wsnp_Ex_c1272_2440011	[A/C]	Excluded_Compressed	Zeroed		0	11	38	0	0	0.22449	0.77551	0	1	49	2	Zeroed
1674	wsnp_Ex_c12725_20212708	[T/C]	Excluded_Zeroed	Zeroed		0	0	51	0	0	0	1	0	1	51	0	Zeroed
1675	wsnp_Ex_c12727_20214965	[T/C]	Excluded_Zeroed	Zeroed		0	46	5	0	0	0.901961	0.0980392	0	1	51	0	Zeroed
1676	wsnp_Ex_c12742_20232222	[A/C]	RECODE AB to BB		Recode AB to BB	0	0	51	0	0	0	1	0	1	51	0	Mono
1677	wsnp_Ex_c12748_20241443	[A/G]	RECODE AB to AA		Recode AB to AA	51	0	0	0	1	0	0	0	1	51	0	Mono
1678	wsnp_Ex_c12750_20243224	[T/C]	RECODE AB to BB	Recode AB to BB	Recode AB to BB	24	0	27	0	0.470588	0	0.529412	0	1	51	0	Poly
1679	wsnp_Ex_c1276_2445537	[A/G]	RECODE AB to BB		Recode AB to BB	51	0	0	0	1	0	0	0	1	51	0	Mono
1680	wsnp_Ex_c12774_20272038	[T/C]	Excluded_Zeroed	Zeroed		0	5	46	0	0	0.0980392	0.901961	0	1	51	0	Zeroed
1681	wsnp_Ex_c1278_2449191	[A/G]	RECODE AB to AA		Recode AB to AA	0	0	51	0	0	0	1	0	1	51	0	Mono
1682	wsnp_Ex_c12781_20280445	[T/C]	Excluded_Zeroed	Zeroed		36	15	0	0	0.705882	0.294118	0	0	1	51	0	Zeroed
1683	wsnp_Ex_c12781_20280572	[T/G]	Good (theta >0 and <1)			36	0	15	0	0.705882	0	0.294118	0	1	51	0	Poly
1684	wsnp_Ex_c12781_20280815	[T/C]	Excluded_Compressed	Zeroed		0	15	36	0	0	0.294118	0.705882	0	1	51	0	Zeroed
1685	wsnp_Ex_c1279_2451582	[A/G]	Good (theta >0 and <1)			31	0	20	0	0.607843	0	0.392157	0	1	51	0	Poly
1686	wsnp_Ex_c1279_2451699	[T/C]	RECODE AB to AA	Recode AB to AA	Recode AB to AA	20	0	31	0	0.392157	0	0.607843	0	1	51	0	Poly
1687	wsnp_Ex_c128_254341	[A/C]	Excluded_Zeroed	Zeroed		0	0	0	0	#DIV/0!	#DIV/0!	#DIV/0!	#DIV/0!	#DIV/0!	0	51	Zeroed
1688	wsnp_Ex_c128_254538	[A/G]	Excluded_Zeroed	Zeroed		0	0	0	0	#DIV/0!	#DIV/0!	#DIV/0!	#DIV/0!	#DIV/0!	0	51	Zeroed
1689	wsnp_Ex_c128_254788	[A/C]	Excluded_Compressed	Zeroed		0	5	46	0	0	0.0980392	0.901961	0	1	51	0	Zeroed
1690	wsnp_Ex_c128_255285	[T/G]	RECODE AB to BB	Recode AB to BB	Recode AB to BB	5	0	45	0	0.1	0	0.9	0	1	50	1	Poly
1691	wsnp_Ex_c12812_20324273	[A/G]	Excluded_Compressed	Zeroed		0	38	13	0	0	0.745098	0.254902	0	1	51	0	Zeroed
1692	wsnp_Ex_c12812_20324622	[T/C]	RECODE AB to BB	Recode AB to BB	Recode AB to BB	13	0	38	0	0.254902	0	0.745098	0	1	51	0	Poly
1693	wsnp_Ex_c12818_20334501	[A/G]	Good (theta >0 and <1)			10	0	41	0	0.196078	0	0.803922	0	1	51	0	Poly
1694	wsnp_Ex_c12818_20334933	[T/G]	RECODE AB to BB	Recode AB to BB	Recode AB to BB	10	0	41	0	0.196078	0	0.803922	0	1	51	0	Poly
1695	wsnp_Ex_c12827_20347038	[A/G]	Excluded_MSV	Zeroed		0	0	51	0	0	0	1	0	1	51	0	Zeroed
1696	wsnp_Ex_c12844_20370784	[A/G]	Excluded_Zeroed	Zeroed		0	0	51	0	0	0	1	0	1	51	0	Zeroed
1697	wsnp_Ex_c12845_20371496	[T/C]	Excluded_Compressed	Zeroed		0	15	36	0	0	0.294118	0.705882	0	1	51	0	Zeroed
1698	wsnp_Ex_c1285_2463141	[A/C]	Good (theta 0 and 1)			3	0	48	0	0.0588235	0	0.941176	0	1	51	0	Poly
1699	wsnp_Ex_c12850_20377830	[T/C]	Good (theta >0 and <1)			51	0	0	0	1	0	0	0	1	51	0	Mono
1700	wsnp_Ex_c12871_20400823	[T/C]	RECODE AB to AA	Recode AB to AA	Recode AB to AA	30	0	21	0	0.588235	0	0.411765	0	1	51	0	Poly
1701	wsnp_Ex_c12871_20402160	[A/G]	Good (theta >0 and <1)			30	0	21	0	0.588235	0	0.411765	0	1	51	0	Poly
1702	wsnp_Ex_c12875_20407926	[A/C]	Excluded_MSV	Zeroed		15	31	5	0	0.294118	0.607843	0.0980392	0	1	51	0	Zeroed
1703	wsnp_Ex_c12887_20426781	[T/C]	Excluded_Compressed	Zeroed		0	0	51	0	0	0	1	0	1	51	0	Zeroed
1704	wsnp_Ex_c12887_20427158	[A/C]	Good (theta >0 and <1)			0	0	51	0	0	0	1	0	1	51	0	Mono
1705	wsnp_Ex_c12909_20457407	[A/G]	RECODE AB to AA	Recode AB to AA	Recode AB to AA	38	0	13	0	0.745098	0	0.254902	0	1	51	0	Poly
1706	wsnp_Ex_c12909_20457660	[A/C]	RECODE AB to AA	Recode AB to AA	Recode AB to AA	13	0	38	0	0.254902	0	0.745098	0	1	51	0	Poly
1707	wsnp_Ex_c12922_20472434	[A/G]	Good (theta >0 and <1)			5	0	46	0	0.0980392	0	0.901961	0	1	51	0	Poly
1708	wsnp_Ex_c12922_20473104	[A/G]	RECODE AB to BB		Recode AB to BB	51	0	0	0	1	0	0	0	1	51	0	Mono
1709	wsnp_Ex_c12927_20480163	[T/C]	RECODE AB to BB	Recode AB to BB	Recode AB to BB	46	0	5	0	0.901961	0	0.0980392	0	1	51	0	Poly
1710	wsnp_Ex_c12932_20486842	[T/C]	Excluded_MSV	Zeroed		0	0	51	0	0	0	1	0	1	51	0	Zeroed
1711	wsnp_Ex_c12933_20488438	[A/G]	RECODE AB to AA		Recode AB to AA	51	0	0	0	1	0	0	0	1	51	0	Mono
1712	wsnp_Ex_c12947_20510337	[A/G]	Good (theta 0 and 1)			51	0	0	0	1	0	0	0	1	51	0	Mono
1713	wsnp_Ex_c12948_20511479	[T/C]	RECODE AB to BB	Recode AB to BB	Recode AB to BB	15	0	36	0	0.294118	0	0.705882	0	1	51	0	Poly
1714	wsnp_Ex_c12963_20529801	[T/G]	Excluded_Compressed	Zeroed		15	36	0	0	0.294118	0.705882	0	0	1	51	0	Zeroed
1715	wsnp_Ex_c12963_20529964	[T/C]	Excluded_Zeroed	Zeroed		0	15	36	0	0	0.294118	0.705882	0	1	51	0	Zeroed
1716	wsnp_Ex_c130_258776	[A/C]	RECODE AB to AA	Recode AB to AA	Recode AB to AA	23	0	28	0	0.45098	0	0.54902	0	1	51	0	Poly
1717	wsnp_Ex_c130_259006	[A/G]	Good (theta >0 and <1)			23	0	28	0	0.45098	0	0.54902	0	1	51	0	Poly
1718	wsnp_Ex_c130_259533	[A/G]	Good (theta 0 and 1)			28	0	23	0	0.54902	0	0.45098	0	1	51	0	Poly
1719	wsnp_Ex_c1302_2489542	[A/G]	RECODE AB to AA	Recode AB to AA	Recode AB to AA	46	0	5	0	0.901961	0	0.0980392	0	1	51	0	Poly
1720	wsnp_Ex_c13031_20625900	[T/C]	Good (theta 0 and 1)			13	0	38	0	0.254902	0	0.745098	0	1	51	0	Poly
1721	wsnp_Ex_c13034_20630123	[A/G]	Good (theta >0 and <1)			8	0	43	0	0.156863	0	0.843137	0	1	51	0	Poly
1722	wsnp_Ex_c13064_20670748	[T/C]	Excluded_MSV	Zeroed		25	0	26	0	0.490196	0	0.509804	0	1	51	0	Zeroed
1723	wsnp_Ex_c13083_20696566	[A/C]	Good (theta 0 and 1)			51	0	0	0	1	0	0	0	1	51	0	Mono
1724	wsnp_Ex_c1309_2502521	[T/C]	Excluded_MSV	Zeroed		0	50	1	0	0	0.980392	0.0196078	0	1	51	0	Zeroed
1725	wsnp_Ex_c1309_2503093	[A/C]	Excluded_MSV	Zeroed		5	20	26	0	0.0980392	0.392157	0.509804	0	1	51	0	Zeroed
1726	wsnp_Ex_c1309_2503198	[A/C]	Excluded_MSV	Zeroed		26	20	5	0	0.509804	0.392157	0.0980392	0	1	51	0	Zeroed
1727	wsnp_Ex_c13091_20706489	[A/G]	Good (theta >0 and <1)			8	1	42	0	0.156863	0.0196078	0.823529	0	1	51	0	Poly
1728	wsnp_Ex_c13105_20721321	[T/C]	Good (theta >0 and <1)			36	0	15	0	0.705882	0	0.294118	0	1	51	0	Poly
1729	wsnp_Ex_c13109_20725640	[A/G]	Good (theta 0 and 1)			41	0	10	0	0.803922	0	0.196078	0	1	51	0	Poly
1730	wsnp_Ex_c1314_2513802	[A/G]	RECODE AB to AA		Recode AB to AA	0	0	51	0	0	0	1	0	1	51	0	Mono
1731	wsnp_Ex_c13154_20784321	[T/G]	RECODE AB to AA	Recode AB to AA	Recode AB to AA	46	0	5	0	0.901961	0	0.0980392	0	1	51	0	Poly
1732	wsnp_Ex_c13154_20784674	[T/G]	Good (theta >0 and <1)			0	0	51	0	0	0	1	0	1	51	0	Mono
1733	wsnp_Ex_c13154_20785032	[A/G]	Good (theta >0 and <1)			51	0	0	0	1	0	0	0	1	51	0	Mono
1734	wsnp_Ex_c13164_20793506	[A/G]	Excluded_Zeroed	Zeroed		0	26	24	0	0	0.52	0.48	0	1	50	1	Zeroed
1735	wsnp_Ex_c13170_20800656	[A/G]	Excluded_Compressed	Zeroed		0	31	20	0	0	0.607843	0.392157	0	1	51	0	Zeroed
1736	wsnp_Ex_c1318_2519998	[T/C]	Good (theta 0 and 1)			26	1	24	0	0.509804	0.0196078	0.470588	0	1	51	0	Poly
1737	wsnp_Ex_c1318_2520706	[T/C]	Good (theta 0 and 1)			24	1	26	0	0.470588	0.0196078	0.509804	0	1	51	0	Poly
1738	wsnp_Ex_c1318_2520916	[T/C]	Good (theta 0 and 1)			26	1	24	0	0.509804	0.0196078	0.470588	0	1	51	0	Poly
1739	wsnp_Ex_c1318_2521010	[A/G]	Excluded_Compressed	Zeroed		5	26	0	0	0.16129	0.83871	0	0	1	31	20	Zeroed
1740	wsnp_Ex_c13186_20822127	[T/G]	RECODE AB to BB		Recode AB to BB	51	0	0	0	1	0	0	0	1	51	0	Mono
1741	wsnp_Ex_c13188_20825019	[A/G]	Excluded_MSV	Zeroed		0	51	0	0	0	1	0	0	1	51	0	Zeroed
1742	wsnp_Ex_c1319_2522682	[T/C]	RECODE AB to AA	Recode AB to AA	Recode AB to AA	36	0	15	0	0.705882	0	0.294118	0	1	51	0	Poly
1743	wsnp_Ex_c1319_2522992	[T/C]	RECODE AB to AA	Recode AB to AA	Recode AB to AA	26	0	25	0	0.509804	0	0.490196	0	1	51	0	Poly
1744	wsnp_Ex_c13217_20858366	[T/C]	Excluded_Compressed	Zeroed		46	5	0	0	0.901961	0.0980392	0	0	1	51	0	Zeroed
1745	wsnp_Ex_c13217_20858600	[A/G]	Good (theta 0 and 1)			5	0	46	0	0.0980392	0	0.901961	0	1	51	0	Poly
1746	wsnp_Ex_c13220_20862400	[T/G]	RECODE AB to AA		Recode AB to AA	0	0	51	0	0	0	1	0	1	51	0	Mono
1747	wsnp_Ex_c13221_20863602	[A/G]	Monomorphic			51	0	0	0	1	0	0	0	1	51	0	Mono
1748	wsnp_Ex_c13223_20866191	[A/G]	Excluded_MSV	Zeroed		5	0	46	0	0.0980392	0	0.901961	0	1	51	0	Zeroed
1749	wsnp_Ex_c13230_20872924	[A/G]	Good (theta 0 and 1)			10	0	41	0	0.196078	0	0.803922	0	1	51	0	Poly
1750	wsnp_Ex_c13244_20891347	[A/G]	Excluded_Compressed	Zeroed		0	13	22	0	0	0.371429	0.628571	0	1	35	16	Zeroed
1751	wsnp_Ex_c13248_20898211	[T/G]	Excluded_MSV	Zeroed		0	0	51	0	0	0	1	0	1	51	0	Zeroed
1752	wsnp_Ex_c13258_20911706	[T/G]	Excluded_MSV	Zeroed		0	9	41	0	0	0.18	0.82	0	1	50	1	Zeroed
1753	wsnp_Ex_c13260_20914585	[T/C]	Excluded_Compressed	Zeroed		0	0	51	0	0	0	1	0	1	51	0	Zeroed
1754	wsnp_Ex_c13271_20928491	[T/C]	Monomorphic			0	0	51	0	0	0	1	0	1	51	0	Mono
1755	wsnp_Ex_c13277_20936069	[T/C]	Excluded_Compressed	Zeroed		8	43	0	0	0.156863	0.843137	0	0	1	51	0	Zeroed
1756	wsnp_Ex_c13284_20948460	[T/C]	RECODE AB to AA		Recode AB to AA	0	0	51	0	0	0	1	0	1	51	0	Mono
1757	wsnp_Ex_c13310_20984763	[A/G]	Excluded_Zeroed	Zeroed		0	5	46	0	0	0.0980392	0.901961	0	1	51	0	Zeroed
1758	wsnp_Ex_c13337_21022241	[A/G]	RECODE AB to AA	Recode AB to AA	Recode AB to AA	31	0	20	0	0.607843	0	0.392157	0	1	51	0	Poly
1759	wsnp_Ex_c13337_21022658	[T/C]	Good (theta 0 and 1)			20	0	31	0	0.392157	0	0.607843	0	1	51	0	Poly
1760	wsnp_Ex_c1334_2553027	[A/G]	RECODE AB to AA	Recode AB to AA	Recode AB to AA	19	0	31	0	0.38	0	0.62	0	1	50	1	Poly
1761	wsnp_Ex_c13342_21028920	[A/G]	RECODE AB to AA	Recode AB to AA	Recode AB to AA	5	0	46	0	0.0980392	0	0.901961	0	1	51	0	Poly
1762	wsnp_Ex_c1335_2556442	[A/G]	RECODE AB to BB	Recode AB to BB	Recode AB to BB	31	0	20	0	0.607843	0	0.392157	0	1	51	0	Poly
1763	wsnp_Ex_c13351_21042379	[A/C]	RECODE AB to BB	Recode AB to BB	Recode AB to BB	46	0	5	0	0.901961	0	0.0980392	0	1	51	0	Poly
1764	wsnp_Ex_c13352_21044607	[A/G]	RECODE AB to BB	Recode AB to BB	Recode AB to BB	46	0	5	0	0.901961	0	0.0980392	0	1	51	0	Poly
1765	wsnp_Ex_c13353_21046550	[T/C]	Excluded_MSV	Zeroed		5	0	46	0	0.0980392	0	0.901961	0	1	51	0	Zeroed
1766	wsnp_Ex_c13354_21047873	[A/C]	RECODE AB to BB		Recode AB to BB	51	0	0	0	1	0	0	0	1	51	0	Mono
1767	wsnp_Ex_c13357_21054490	[T/C]	Monomorphic			0	0	51	0	0	0	1	0	1	51	0	Mono
1768	wsnp_Ex_c13357_21054802	[T/C]	Excluded_MSV	Zeroed		41	0	10	0	0.803922	0	0.196078	0	1	51	0	Zeroed
1769	wsnp_Ex_c13361_21059379	[A/G]	Excluded_Compressed	Zeroed		0	0	51	0	0	0	1	0	1	51	0	Zeroed
1770	wsnp_Ex_c13386_21097743	[T/C]	RECODE AB to AA	Recode AB to AA	Recode AB to AA	5	0	46	0	0.0980392	0	0.901961	0	1	51	0	Poly
1771	wsnp_Ex_c13386_21098430	[A/G]	Good (theta >0 and <1)			46	0	5	0	0.901961	0	0.0980392	0	1	51	0	Poly
1772	wsnp_Ex_c13409_21124830	[A/G]	Excluded_Zeroed	Zeroed		0	23	28	0	0	0.45098	0.54902	0	1	51	0	Zeroed
1773	wsnp_Ex_c13421_21142520	[A/G]	Excluded_MSV	Zeroed		25	0	26	0	0.490196	0	0.509804	0	1	51	0	Zeroed
1774	wsnp_Ex_c1343_2568829	[T/C]	RECODE AB to AA	Recode AB to AA	Recode AB to AA	5	0	46	0	0.0980392	0	0.901961	0	1	51	0	Poly
1775	wsnp_Ex_c1343_2570756	[A/G]	Good (theta >0 and <1)			0	0	51	0	0	0	1	0	1	51	0	Mono
1776	wsnp_Ex_c13440_21170884	[T/C]	Excluded_MSV	Zeroed		5	0	46	0	0.0980392	0	0.901961	0	1	51	0	Zeroed
1777	wsnp_Ex_c13440_21171391	[A/G]	RECODE AB to AA	Recode AB to AA	Recode AB to AA	8	0	43	0	0.156863	0	0.843137	0	1	51	0	Poly
1778	wsnp_Ex_c13452_21183096	[A/G]	RECODE AB to AA	Recode AB to AA	Recode AB to AA	5	0	46	0	0.0980392	0	0.901961	0	1	51	0	Poly
1779	wsnp_Ex_c13468_21202450	[A/G]	RECODE AB to BB	Recode AB to BB	Recode AB to BB	41	0	10	0	0.803922	0	0.196078	0	1	51	0	Poly
1780	wsnp_Ex_c13485_21225504	[A/G]	RECODE AB to BB	Recode AB to BB	Recode AB to BB	41	0	10	0	0.803922	0	0.196078	0	1	51	0	Poly
1781	wsnp_Ex_c13496_21243167	[T/C]	Good (theta >0 and <1)			23	0	28	0	0.45098	0	0.54902	0	1	51	0	Poly
1782	wsnp_Ex_c13505_21253168	[A/G]	RECODE AB to AA		Recode AB to AA	0	0	51	0	0	0	1	0	1	51	0	Mono
1783	wsnp_Ex_c13522_21273080	[A/G]	Good (theta >0 and <1)			0	0	51	0	0	0	1	0	1	51	0	Mono
1784	wsnp_Ex_c13550_21309421	[A/G]	Good (theta >0 and <1)			0	0	51	0	0	0	1	0	1	51	0	Mono
1785	wsnp_Ex_c13564_21327699	[A/G]	RECODE AB to BB	Recode AB to BB	Recode AB to BB	31	0	20	0	0.607843	0	0.392157	0	1	51	0	Poly
1786	wsnp_Ex_c1357_2598793	[T/C]	Excluded_Zeroed	Zeroed		23	28	0	0	0.45098	0.54902	0	0	1	51	0	Zeroed
1787	wsnp_Ex_c1358_2600929	[T/G]	Excluded_MSV	Zeroed		36	0	15	0	0.705882	0	0.294118	0	1	51	0	Zeroed
1788	wsnp_Ex_c1358_2601510	[T/C]	Excluded_MSV	Zeroed		15	0	35	0	0.3	0	0.7	0	1	50	1	Zeroed
1789	wsnp_Ex_c1358_2602235	[T/C]	Excluded_MSV	Zeroed		15	0	36	0	0.294118	0	0.705882	0	1	51	0	Zeroed
1790	wsnp_Ex_c1359_2604298	[A/C]	Good (theta 0 and 1)			46	0	5	0	0.901961	0	0.0980392	0	1	51	0	Poly
1791	wsnp_Ex_c13606_21380703	[A/C]	Good (theta >0 and <1)			35	0	16	0	0.686275	0	0.313725	0	1	51	0	Poly
1792	wsnp_Ex_c13615_21393511	[T/C]	RECODE AB to BB	Recode AB to BB	Recode AB to BB	28	0	22	0	0.56	0	0.44	0	1	50	1	Poly
1793	wsnp_Ex_c13615_21393638	[T/G]	Good (theta >0 and <1)			51	0	0	0	1	0	0	0	1	51	0	Mono
1794	wsnp_Ex_c13620_21398109	[A/C]	Excluded_Zeroed	Zeroed		0	51	0	0	0	1	0	0	1	51	0	Zeroed
1795	wsnp_Ex_c13623_21404172	[T/G]	Good (theta >0 and <1)			8	1	42	0	0.156863	0.0196078	0.823529	0	1	51	0	Poly
1796	wsnp_Ex_c13629_21411429	[A/G]	RECODE AB to AA	Recode AB to AA	Recode AB to AA	11	0	40	0	0.215686	0	0.784314	0	1	51	0	Poly
1797	wsnp_Ex_c13641_21428268	[A/G]	Excluded_MSV	Zeroed		10	18	23	0	0.196078	0.352941	0.45098	0	1	51	0	Zeroed
1798	wsnp_Ex_c13684_21479024	[A/C]	Excluded_MSV	Zeroed		0	51	0	0	0	1	0	0	1	51	0	Zeroed
1799	wsnp_Ex_c13686_21480826	[T/C]	Good (theta >0 and <1)			51	0	0	0	1	0	0	0	1	51	0	Mono
1800	wsnp_Ex_c1371_2624742	[T/C]	RECODE AB to AA	Recode AB to AA	Recode AB to AA	10	0	41	0	0.196078	0	0.803922	0	1	51	0	Poly
1801	wsnp_Ex_c13716_21526722	[T/C]	Excluded_Zeroed	Zeroed		0	0	0	0	#DIV/0!	#DIV/0!	#DIV/0!	#DIV/0!	#DIV/0!	0	51	Zeroed
1802	wsnp_Ex_c13721_21532196	[T/C]	RECODE AB to BB	Recode AB to BB	Recode AB to BB	10	0	41	0	0.196078	0	0.803922	0	1	51	0	Poly
1803	wsnp_Ex_c13724_21535046	[T/C]	Excluded_MSV	Zeroed		51	0	0	0	1	0	0	0	1	51	0	Zeroed
1804	wsnp_Ex_c1373_2628597	[A/G]	Good (theta 0 and 1)			5	0	46	0	0.0980392	0	0.901961	0	1	51	0	Poly
1805	wsnp_Ex_c13735_21548067	[T/C]	Good (theta 0 and 1)			15	0	36	0	0.294118	0	0.705882	0	1	51	0	Poly
1806	wsnp_Ex_c1374_2630830	[A/C]	Good (theta >0 and <1)			51	0	0	0	1	0	0	0	1	51	0	Mono
1807	wsnp_Ex_c1374_2630879	[A/G]	Excluded_MSV	Zeroed		31	0	20	0	0.607843	0	0.392157	0	1	51	0	Zeroed
1808	wsnp_Ex_c1375_2633027	[A/G]	Excluded_MSV	Zeroed		0	18	15	0	0	0.545455	0.454545	0	1	33	18	Zeroed
1809	wsnp_Ex_c13764_21585737	[T/C]	RECODE AB to BB		Recode AB to BB	51	0	0	0	1	0	0	0	1	51	0	Mono
1810	wsnp_Ex_c13777_21603644	[T/G]	RECODE AB to BB		Recode AB to BB	51	0	0	0	1	0	0	0	1	51	0	Mono
1811	wsnp_Ex_c13783_21613564	[T/G]	RECODE AB to BB	Recode AB to BB	Recode AB to BB	10	0	41	0	0.196078	0	0.803922	0	1	51	0	Poly
1812	wsnp_Ex_c13802_21639096	[A/G]	RECODE AB to AA	Recode AB to AA	Recode AB to AA	49	0	2	0	0.960784	0	0.0392157	0	1	51	0	Poly
1813	wsnp_Ex_c1381_2647144	[T/C]	RECODE AB to AA		Recode AB to AA	50	0	0	0	1	0	0	0	1	50	1	Mono
1814	wsnp_Ex_c13815_21655068	[T/C]	Good (theta >0 and <1)			0	0	51	0	0	0	1	0	1	51	0	Mono
1815	wsnp_Ex_c13816_21656469	[A/G]	RECODE AB to AA		Recode AB to AA	0	0	51	0	0	0	1	0	1	51	0	Mono
1816	wsnp_Ex_c1383_2651887	[A/G]	Good (theta >0 and <1)			25	0	26	0	0.490196	0	0.509804	0	1	51	0	Poly
1817	wsnp_Ex_c1383_2652398	[T/C]	RECODE AB to AA	Recode AB to AA	Recode AB to AA	25	0	26	0	0.490196	0	0.509804	0	1	51	0	Poly
1818	wsnp_Ex_c13849_21698240	[A/C]	Good (theta >0 and <1)			0	0	51	0	0	0	1	0	1	51	0	Mono
1819	wsnp_Ex_c13849_21698800	[A/G]	Excluded_Zeroed	Zeroed		0	0	0	0	#DIV/0!	#DIV/0!	#DIV/0!	#DIV/0!	#DIV/0!	0	51	Zeroed
1820	wsnp_Ex_c13859_21713144	[T/G]	Good (theta >0 and <1)			0	0	51	0	0	0	1	0	1	51	0	Mono
1821	wsnp_Ex_c13865_21720307	[T/C]	Excluded_MSV	Zeroed		10	41	0	0	0.196078	0.803922	0	0	1	51	0	Zeroed
1822	wsnp_Ex_c13865_21720466	[A/G]	RECODE AB to BB	Recode AB to BB	Recode AB to BB	31	0	20	0	0.607843	0	0.392157	0	1	51	0	Poly
1823	wsnp_Ex_c13865_21720931	[T/G]	Excluded_Zeroed	Zeroed		0	0	0	0	#DIV/0!	#DIV/0!	#DIV/0!	#DIV/0!	#DIV/0!	0	51	Zeroed
1824	wsnp_Ex_c1387_2659020	[A/G]	RECODE AB to AA	Recode AB to AA	Recode AB to AA	10	0	41	0	0.196078	0	0.803922	0	1	51	0	Poly
1825	wsnp_Ex_c13878_21738866	[T/C]	RECODE AB to BB		Recode AB to BB	51	0	0	0	1	0	0	0	1	51	0	Mono
1826	wsnp_Ex_c13896_21759905	[A/G]	Excluded_Zeroed	Zeroed		0	43	6	0	0	0.877551	0.122449	0	1	49	2	Zeroed
1827	wsnp_Ex_c13906_21771680	[T/C]	Good (theta 0 and 1)			51	0	0	0	1	0	0	0	1	51	0	Mono
1828	wsnp_Ex_c13908_21774935	[T/C]	Excluded_Compressed	Zeroed		0	51	0	0	0	1	0	0	1	51	0	Zeroed
1829	wsnp_Ex_c13942_21820758	[T/C]	Excluded_Compressed	Zeroed		41	10	0	0	0.803922	0.196078	0	0	1	51	0	Zeroed
1830	wsnp_Ex_c13945_21824927	[A/G]	Good (theta >0 and <1)			0	0	51	0	0	0	1	0	1	51	0	Mono
1831	wsnp_Ex_c13949_21828493	[T/C]	Good (theta >0 and <1)			0	0	51	0	0	0	1	0	1	51	0	Mono
1832	wsnp_Ex_c1395_2672002	[T/C]	RECODE AB to AA	Recode AB to AA	Recode AB to AA	41	0	10	0	0.803922	0	0.196078	0	1	51	0	Poly
1833	wsnp_Ex_c1395_2672096	[A/C]	RECODE AB to AA	Recode AB to AA	Recode AB to AA	10	0	41	0	0.196078	0	0.803922	0	1	51	0	Poly
1834	wsnp_Ex_c1395_2672221	[T/C]	Good (theta 0 and 1)			41	0	10	0	0.803922	0	0.196078	0	1	51	0	Poly
1835	wsnp_Ex_c13953_21831752	[A/G]	RECODE AB to AA	Recode AB to AA	Recode AB to AA	14	0	36	0	0.28	0	0.72	0	1	50	1	Poly
1836	wsnp_Ex_c13953_21832185	[T/G]	RECODE AB to AA	Recode AB to AA	Recode AB to AA	10	0	41	0	0.196078	0	0.803922	0	1	51	0	Poly
1837	wsnp_Ex_c13955_21833712	[T/C]	RECODE AB to AA	Recode AB to AA	Recode AB to AA	26	0	25	0	0.509804	0	0.490196	0	1	51	0	Poly
1838	wsnp_Ex_c1398_2676484	[T/G]	RECODE AB to AA	Recode AB to AA	Recode AB to AA	46	0	5	0	0.901961	0	0.0980392	0	1	51	0	Poly
1839	wsnp_Ex_c1398_2677127	[T/C]	RECODE AB to AA	Recode AB to AA	Recode AB to AA	5	0	46	0	0.0980392	0	0.901961	0	1	51	0	Poly
1840	wsnp_Ex_c1398_2677882	[T/C]	RECODE AB to BB		Recode AB to BB	0	0	50	0	0	0	1	0	1	50	1	Mono
1841	wsnp_Ex_c14_27570	[T/C]	Excluded_Compressed	Zeroed		0	46	5	0	0	0.901961	0.0980392	0	1	51	0	Zeroed
1842	wsnp_Ex_c14009_21899923	[A/G]	RECODE AB to AA	Recode AB to AA	Recode AB to AA	21	0	30	0	0.411765	0	0.588235	0	1	51	0	Poly
1843	wsnp_Ex_c14010_21901313	[T/C]	Excluded_Compressed	Zeroed		0	0	51	0	0	0	1	0	1	51	0	Zeroed
1844	wsnp_Ex_c1402_2685628	[T/C]	Monomorphic			51	0	0	0	1	0	0	0	1	51	0	Mono
1845	wsnp_Ex_c1402_2686072	[A/C]	Excluded_Compressed	Zeroed		0	36	15	0	0	0.705882	0.294118	0	1	51	0	Zeroed
1846	wsnp_Ex_c14026_21924297	[A/G]	Excluded_Compressed	Zeroed		51	0	0	0	1	0	0	0	1	51	0	Zeroed
1847	wsnp_Ex_c14027_21925404	[T/C]	Excluded_MSV	Zeroed		10	41	0	0	0.196078	0.803922	0	0	1	51	0	Zeroed
1848	wsnp_Ex_c14027_21925629	[T/C]	Excluded_Zeroed	Zeroed		41	9	0	0	0.82	0.18	0	0	1	50	1	Zeroed
1849	wsnp_Ex_c14031_21934285	[T/G]	Excluded_MSV	Zeroed		0	0	51	0	0	0	1	0	1	51	0	Zeroed
1850	wsnp_Ex_c14031_21934322	[A/G]	Excluded_MSV	Zeroed		47	0	4	0	0.921569	0	0.0784314	0	1	51	0	Zeroed
1851	wsnp_Ex_c14031_21934513	[A/G]	Excluded_MSV	Zeroed		0	46	5	0	0	0.901961	0.0980392	0	1	51	0	Zeroed
1852	wsnp_Ex_c14036_21940011	[A/G]	Excluded_Zeroed	Zeroed		0	0	51	0	0	0	1	0	1	51	0	Zeroed
1853	wsnp_Ex_c14068_21974531	[A/G]	Monomorphic			0	51	0	0	0	1	0	0	1	51	0	Mono
1854	wsnp_Ex_c1408_2704613	[A/G]	Excluded_MSV	Zeroed		0	33	15	0	0	0.6875	0.3125	0	1	48	3	Zeroed
1855	wsnp_Ex_c1408_2704736	[A/G]	Excluded_MSV	Zeroed		15	0	36	0	0.294118	0	0.705882	0	1	51	0	Zeroed
1856	wsnp_Ex_c14087_21997101	[T/C]	Excluded_Compressed	Zeroed		0	10	41	0	0	0.196078	0.803922	0	1	51	0	Zeroed
1857	wsnp_Ex_c14101_22012676	[A/C]	RECODE AB to BB	Recode AB to BB	Recode AB to BB	38	0	11	0	0.77551	0	0.22449	0	1	49	2	Poly
1858	wsnp_Ex_c14107_22021215	[A/G]	RECODE AB to AA		Recode AB to AA	0	0	51	0	0	0	1	0	1	51	0	Mono
1859	wsnp_Ex_c1412_2711077	[T/C]	Excluded_MSV	Zeroed		0	46	5	0	0	0.901961	0.0980392	0	1	51	0	Zeroed
1860	wsnp_Ex_c14137_22064017	[A/G]	Excluded_Zeroed	Zeroed		0	0	51	0	0	0	1	0	1	51	0	Zeroed
1861	wsnp_Ex_c14138_22066009	[T/G]	Good (theta >0 and <1)			31	0	20	0	0.607843	0	0.392157	0	1	51	0	Poly
1862	wsnp_Ex_c14144_22073749	[A/G]	Excluded_Compressed	Zeroed		39	8	0	0	0.829787	0.170213	0	0	1	47	4	Zeroed
1863	wsnp_Ex_c14147_22077948	[A/C]	RECODE AB to BB	Recode AB to BB	Recode AB to BB	6	0	45	0	0.117647	0	0.882353	0	1	51	0	Poly
1864	wsnp_Ex_c14153_22085438	[A/G]	Monomorphic			51	0	0	0	1	0	0	0	1	51	0	Mono
1865	wsnp_Ex_c14156_22088409	[A/G]	Excluded_MSV	Zeroed		0	37	10	0	0	0.787234	0.212766	0	1	47	4	Zeroed
1866	wsnp_Ex_c14156_22088518	[T/C]	RECODE AB to AA		Recode AB to AA	0	0	51	0	0	0	1	0	1	51	0	Mono
1867	wsnp_Ex_c14156_22088738	[T/G]	Excluded_MSV	Zeroed		0	5	46	0	0	0.0980392	0.901961	0	1	51	0	Zeroed
1868	wsnp_Ex_c14156_22088799	[A/G]	Excluded_MSV	Zeroed		0	10	41	0	0	0.196078	0.803922	0	1	51	0	Zeroed
1869	wsnp_Ex_c14162_22093694	[T/C]	Excluded_MSV	Zeroed		41	0	10	0	0.803922	0	0.196078	0	1	51	0	Zeroed
1870	wsnp_Ex_c14172_22104887	[A/G]	Excluded_MSV	Zeroed		35	16	0	0	0.686275	0.313725	0	0	1	51	0	Zeroed
1871	wsnp_Ex_c14173_22107343	[T/C]	RECODE AB to AA		Recode AB to AA	51	0	0	0	1	0	0	0	1	51	0	Mono
1872	wsnp_Ex_c14182_22122844	[A/G]	Good (theta >0 and <1)			0	0	51	0	0	0	1	0	1	51	0	Mono
1873	wsnp_Ex_c14192_22135125	[A/G]	RECODE AB to AA	Recode AB to AA	Recode AB to AA	4	0	46	0	0.08	0	0.92	0	1	50	1	Poly
1874	wsnp_Ex_c14192_22135363	[A/G]	Good (theta >0 and <1)			46	0	5	0	0.901961	0	0.0980392	0	1	51	0	Poly
1875	wsnp_Ex_c14192_22135384	[A/G]	Good (theta >0 and <1)			46	0	5	0	0.901961	0	0.0980392	0	1	51	0	Poly
1876	wsnp_Ex_c14198_22140588	[A/G]	Excluded_Compressed	Zeroed		0	26	24	0	0	0.52	0.48	0	1	50	1	Zeroed
1877	wsnp_Ex_c14202_22144844	[A/G]	RECODE AB to BB	Recode AB to BB	Recode AB to BB	27	0	24	0	0.529412	0	0.470588	0	1	51	0	Poly
1878	wsnp_Ex_c14202_22145136	[T/C]	RECODE AB to BB	Recode AB to BB	Recode AB to BB	31	0	20	0	0.607843	0	0.392157	0	1	51	0	Poly
1879	wsnp_Ex_c14202_22145805	[T/C]	Good (theta 0 and 1)			27	0	24	0	0.529412	0	0.470588	0	1	51	0	Poly
1880	wsnp_Ex_c14219_22169892	[T/C]	Excluded_Null	Zeroed		9	0	41	0	0.18	0	0.82	0	1	50	1	Zeroed
1881	wsnp_Ex_c14248_22204549	[T/C]	RECODE AB to BB	Recode AB to BB	Recode AB to BB	5	0	46	0	0.0980392	0	0.901961	0	1	51	0	Poly
1882	wsnp_Ex_c1427_2736441	[T/C]	Good (theta >0 and <1)			0	0	51	0	0	0	1	0	1	51	0	Mono
1883	wsnp_Ex_c14273_22230844	[T/C]	Good (theta >0 and <1)			5	0	46	0	0.0980392	0	0.901961	0	1	51	0	Poly
1884	wsnp_Ex_c1429_2744367	[A/G]	Good (theta >0 and <1)			0	0	51	0	0	0	1	0	1	51	0	Mono
1885	wsnp_Ex_c1429_2745237	[A/G]	Good (theta 0 and 1)			46	0	0	0	1	0	0	0	1	46	5	Mono
1886	wsnp_Ex_c14321_22290028	[T/C]	Excluded_Compressed	Zeroed		2	49	0	0	0.0392157	0.960784	0	0	1	51	0	Zeroed
1887	wsnp_Ex_c14340_22315611	[T/C]	RECODE AB to BB	Recode AB to BB	Recode AB to BB	46	0	5	0	0.901961	0	0.0980392	0	1	51	0	Poly
1888	wsnp_Ex_c14361_22341570	[T/G]	Excluded_MSV	Zeroed		15	0	36	0	0.294118	0	0.705882	0	1	51	0	Zeroed
1889	wsnp_Ex_c1440_2764269	[T/G]	RECODE AB to AA	Recode AB to AA	Recode AB to AA	13	0	38	0	0.254902	0	0.745098	0	1	51	0	Poly
1890	wsnp_Ex_c1440_2764867	[T/C]	Good (theta >0 and <1)			13	0	38	0	0.254902	0	0.745098	0	1	51	0	Poly
1891	wsnp_Ex_c14400_22381382	[A/C]	RECODE AB to BB	Recode AB to BB	Recode AB to BB	31	0	20	0	0.607843	0	0.392157	0	1	51	0	Poly
1892	wsnp_Ex_c14400_22381548	[T/G]	Good (theta >0 and <1)			31	0	20	0	0.607843	0	0.392157	0	1	51	0	Poly
1893	wsnp_Ex_c14401_22382205	[A/G]	Good (theta >0 and <1)			0	0	51	0	0	0	1	0	1	51	0	Mono
1894	wsnp_Ex_c14420_22402673	[A/G]	Good (theta >0 and <1)			19	0	32	0	0.372549	0	0.627451	0	1	51	0	Poly
1895	wsnp_Ex_c14439_22424715	[A/G]	Excluded_MSV	Zeroed		0	41	10	0	0	0.803922	0.196078	0	1	51	0	Zeroed
1896	wsnp_Ex_c14439_22426200	[T/C]	RECODE AB to BB	Recode AB to BB	Recode AB to BB	31	0	20	0	0.607843	0	0.392157	0	1	51	0	Poly
1897	wsnp_Ex_c1446_2775275	[T/C]	Excluded_Null	Zeroed		25	1	0	0	0.961538	0.0384615	0	0	1	26	25	Zeroed
1898	wsnp_Ex_c14462_22457559	[T/C]	Good (theta 0 and 1)			10	0	41	0	0.196078	0	0.803922	0	1	51	0	Poly
1899	wsnp_Ex_c14473_22473602	[T/C]	Excluded_MSV	Zeroed		0	0	51	0	0	0	1	0	1	51	0	Zeroed
1900	wsnp_Ex_c14478_22481430	[A/C]	Good (theta >0 and <1)			0	0	51	0	0	0	1	0	1	51	0	Mono
1901	wsnp_Ex_c14481_22485922	[A/C]	Excluded_Zeroed	Zeroed		19	0	31	0	0.38	0	0.62	0	1	50	1	Zeroed
1902	wsnp_Ex_c145_285194	[T/C]	Good (theta >0 and <1)			46	0	5	0	0.901961	0	0.0980392	0	1	51	0	Poly
1903	wsnp_Ex_c14502_22512364	[A/G]	RECODE AB to AA	Recode AB to AA	Recode AB to AA	46	0	5	0	0.901961	0	0.0980392	0	1	51	0	Poly
1904	wsnp_Ex_c14529_22547438	[A/G]	RECODE AB to BB	Recode AB to BB	Recode AB to BB	41	0	10	0	0.803922	0	0.196078	0	1	51	0	Poly
1905	wsnp_Ex_c14530_22548314	[A/C]	RECODE AB to AA	Recode AB to AA	Recode AB to AA	20	0	31	0	0.392157	0	0.607843	0	1	51	0	Poly
1906	wsnp_Ex_c14530_22548417	[A/C]	Excluded_Zeroed	Zeroed		46	5	0	0	0.901961	0.0980392	0	0	1	51	0	Zeroed
1907	wsnp_Ex_c14530_22549132	[T/G]	Good (theta >0 and <1)			46	0	5	0	0.901961	0	0.0980392	0	1	51	0	Poly
1908	wsnp_Ex_c14549_22577209	[T/C]	Good (theta >0 and <1)			46	0	5	0	0.901961	0	0.0980392	0	1	51	0	Poly
1909	wsnp_Ex_c14551_22578987	[A/G]	RECODE AB to BB	Recode AB to BB	Recode AB to BB	40	0	11	0	0.784314	0	0.215686	0	1	51	0	Poly
1910	wsnp_Ex_c1457_2794331	[A/G]	RECODE AB to AA		Recode AB to AA	51	0	0	0	1	0	0	0	1	51	0	Mono
1911	wsnp_Ex_c14586_22625563	[A/G]	Excluded_MSV	Zeroed		0	0	51	0	0	0	1	0	1	51	0	Zeroed
1912	wsnp_Ex_c1459_2797709	[T/C]	Excluded_MSV	Zeroed		0	51	0	0	0	1	0	0	1	51	0	Zeroed
1913	wsnp_Ex_c1459_2798680	[A/G]	Monomorphic			51	0	0	0	1	0	0	0	1	51	0	Mono
1914	wsnp_Ex_c14595_22634031	[A/G]	Excluded_Zeroed	Zeroed		0	46	5	0	0	0.901961	0.0980392	0	1	51	0	Zeroed
1915	wsnp_Ex_c1462_2803179	[A/G]	Excluded_Zeroed	Zeroed		0	46	5	0	0	0.901961	0.0980392	0	1	51	0	Zeroed
1916	wsnp_Ex_c14622_22670594	[T/C]	Good (theta 0 and 1)			51	0	0	0	1	0	0	0	1	51	0	Mono
1917	wsnp_Ex_c14639_22695091	[T/C]	Excluded_MSV	Zeroed		0	10	41	0	0	0.196078	0.803922	0	1	51	0	Zeroed
1918	wsnp_Ex_c1464_2805544	[A/G]	RECODE AB to AA	Recode AB to AA	Recode AB to AA	25	0	26	0	0.490196	0	0.509804	0	1	51	0	Poly
1919	wsnp_Ex_c14641_22698595	[A/C]	Good (theta >0 and <1)			20	0	31	0	0.392157	0	0.607843	0	1	51	0	Poly
1920	wsnp_Ex_c14654_22713386	[T/C]	Excluded_MSV	Zeroed		0	16	35	0	0	0.313725	0.686275	0	1	51	0	Zeroed
1921	wsnp_Ex_c14654_22713620	[A/G]	Excluded_MSV	Zeroed		35	0	16	0	0.686275	0	0.313725	0	1	51	0	Zeroed
1922	wsnp_Ex_c14681_22747500	[T/C]	Excluded_MSV	Zeroed		15	36	0	0	0.294118	0.705882	0	0	1	51	0	Zeroed
1923	wsnp_Ex_c14687_22759306	[A/G]	Good (theta 0 and 1)			28	2	21	0	0.54902	0.0392157	0.411765	0	1	51	0	Poly
1924	wsnp_Ex_c14691_22763171	[T/C]	Excluded_Zeroed	Zeroed		0	13	38	0	0	0.254902	0.745098	0	1	51	0	Zeroed
1925	wsnp_Ex_c14691_22763609	[A/G]	RECODE AB to BB	Recode AB to BB	Recode AB to BB	38	0	13	0	0.745098	0	0.254902	0	1	51	0	Poly
1926	wsnp_Ex_c14691_22763753	[A/G]	RECODE AB to BB	Recode AB to BB	Recode AB to BB	13	0	38	0	0.254902	0	0.745098	0	1	51	0	Poly
1927	wsnp_Ex_c14691_22765150	[A/G]	RECODE AB to AA	Recode AB to AA	Recode AB to AA	38	0	13	0	0.745098	0	0.254902	0	1	51	0	Poly
1928	wsnp_Ex_c14692_22766127	[A/G]	Excluded_Compressed	Zeroed		0	0	51	0	0	0	1	0	1	51	0	Zeroed
1929	wsnp_Ex_c14711_22788263	[A/G]	Good (theta >0 and <1)			34	2	15	0	0.666667	0.0392157	0.294118	0	1	51	0	Poly
1930	wsnp_Ex_c14711_22788586	[A/G]	RECODE AB to AA	Recode AB to AA	Recode AB to AA	14	0	36	0	0.28	0	0.72	0	1	50	1	Poly
1931	wsnp_Ex_c14711_22789762	[T/G]	Good (theta >0 and <1)			51	0	0	0	1	0	0	0	1	51	0	Mono
1932	wsnp_Ex_c14717_22800771	[A/C]	Excluded_MSV	Zeroed		0	46	5	0	0	0.901961	0.0980392	0	1	51	0	Zeroed
1933	wsnp_Ex_c14733_22819350	[T/C]	Good (theta >0 and <1)			10	0	41	0	0.196078	0	0.803922	0	1	51	0	Poly
1934	wsnp_Ex_c14733_22819625	[A/G]	RECODE AB to AA	Recode AB to AA	Recode AB to AA	41	0	10	0	0.803922	0	0.196078	0	1	51	0	Poly
1935	wsnp_Ex_c14735_22823373	[A/G]	RECODE AB to BB		Recode AB to BB	0	0	49	0	0	0	1	0	1	49	2	Mono
1936	wsnp_Ex_c14760_22866280	[A/G]	RECODE AB to BB	Recode AB to BB	Recode AB to BB	46	0	5	0	0.901961	0	0.0980392	0	1	51	0	Poly
1937	wsnp_Ex_c14760_22866930	[A/G]	Excluded_MSV	Zeroed		0	46	5	0	0	0.901961	0.0980392	0	1	51	0	Zeroed
1938	wsnp_Ex_c14771_22883575	[A/C]	Excluded_Compressed	Zeroed		0	0	51	0	0	0	1	0	1	51	0	Zeroed
1939	wsnp_Ex_c14779_22892053	[T/C]	Excluded_MSV	Zeroed		0	46	5	0	0	0.901961	0.0980392	0	1	51	0	Zeroed
1940	wsnp_Ex_c14793_22908140	[A/G]	Excluded_Compressed	Zeroed		13	38	0	0	0.254902	0.745098	0	0	1	51	0	Zeroed
1941	wsnp_Ex_c14793_22908184	[T/C]	Excluded_Compressed	Zeroed		0	13	38	0	0	0.254902	0.745098	0	1	51	0	Zeroed
1942	wsnp_Ex_c1481_2831499	[T/C]	Excluded_MSV	Zeroed		0	51	0	0	0	1	0	0	1	51	0	Zeroed
1943	wsnp_Ex_c14812_22928900	[A/G]	RECODE AB to AA	Recode AB to AA	Recode AB to AA	33	0	18	0	0.647059	0	0.352941	0	1	51	0	Poly
1944	wsnp_Ex_c1482_2834254	[T/C]	Excluded_Zeroed	Zeroed		0	0	46	0	0	0	1	0	1	46	5	Zeroed
1945	wsnp_Ex_c1482_2835474	[A/G]	RECODE AB to AA	Recode AB to AA	Recode AB to AA	46	0	5	0	0.901961	0	0.0980392	0	1	51	0	Poly
1946	wsnp_Ex_c1482_2835665	[T/C]	RECODE AB to BB	Recode AB to BB	Recode AB to BB	5	0	46	0	0.0980392	0	0.901961	0	1	51	0	Poly
1947	wsnp_Ex_c14832_22953512	[T/C]	RECODE AB to BB	Recode AB to BB	Recode AB to BB	41	0	10	0	0.803922	0	0.196078	0	1	51	0	Poly
1948	wsnp_Ex_c14832_22953585	[T/C]	RECODE AB to AA	Recode AB to AA	Recode AB to AA	15	0	36	0	0.294118	0	0.705882	0	1	51	0	Poly
1949	wsnp_Ex_c14832_22953906	[A/G]	RECODE AB to AA		Recode AB to AA	0	0	51	0	0	0	1	0	1	51	0	Mono
1950	wsnp_Ex_c14839_22961659	[T/C]	Good (theta >0 and <1)			28	0	23	0	0.54902	0	0.45098	0	1	51	0	Poly
1951	wsnp_Ex_c14839_22961666	[A/G]	Good (theta >0 and <1)			28	0	23	0	0.54902	0	0.45098	0	1	51	0	Poly
1952	wsnp_Ex_c14866_22995097	[A/G]	Excluded_MSV	Zeroed		0	0	51	0	0	0	1	0	1	51	0	Zeroed
1953	wsnp_Ex_c14871_23001630	[T/C]	Good (theta >0 and <1)			0	0	51	0	0	0	1	0	1	51	0	Mono
1954	wsnp_Ex_c14880_23012887	[A/G]	Monomorphic			0	0	51	0	0	0	1	0	1	51	0	Mono
1955	wsnp_Ex_c14896_23029875	[T/C]	Excluded_MSV	Zeroed		0	51	0	0	0	1	0	0	1	51	0	Zeroed
1956	wsnp_Ex_c14897_23032260	[A/G]	Good (theta >0 and <1)			0	0	51	0	0	0	1	0	1	51	0	Mono
1957	wsnp_Ex_c1493_2860766	[T/G]	Excluded_Zeroed	Zeroed		51	0	0	0	1	0	0	0	1	51	0	Zeroed
1958	wsnp_Ex_c1493_2862065	[T/C]	Excluded_MSV	Zeroed		0	10	41	0	0	0.196078	0.803922	0	1	51	0	Zeroed
1959	wsnp_Ex_c1495_2864718	[T/C]	Good (theta 0 and 1)			5	0	46	0	0.0980392	0	0.901961	0	1	51	0	Poly
1960	wsnp_Ex_c14953_23104041	[T/C]	RECODE AB to AA	Recode AB to AA	Recode AB to AA	10	0	41	0	0.196078	0	0.803922	0	1	51	0	Poly
1961	wsnp_Ex_c14962_23115336	[A/G]	Good (theta >0 and <1)			41	0	10	0	0.803922	0	0.196078	0	1	51	0	Poly
1962	wsnp_Ex_c14975_23127669	[A/G]	RECODE AB to AA		Recode AB to AA	49	0	0	0	1	0	0	0	1	49	2	Mono
1963	wsnp_Ex_c14979_23133600	[T/C]	RECODE AB to BB	Recode AB to BB	Recode AB to BB	48	0	3	0	0.941176	0	0.0588235	0	1	51	0	Poly
1964	wsnp_Ex_c14979_23133851	[A/G]	Good (theta >0 and <1)			48	0	3	0	0.941176	0	0.0588235	0	1	51	0	Poly
1965	wsnp_Ex_c1498_2868339	[A/G]	Good (theta >0 and <1)			20	0	31	0	0.392157	0	0.607843	0	1	51	0	Poly
1966	wsnp_Ex_c14980_23134376	[T/C]	RECODE AB to AA	Recode AB to AA	Recode AB to AA	45	0	5	0	0.9	0	0.1	0	1	50	1	Poly
1967	wsnp_Ex_c14984_23137713	[A/G]	RECODE AB to BB	Recode AB to BB	Recode AB to BB	47	0	4	0	0.921569	0	0.0784314	0	1	51	0	Poly
1968	wsnp_Ex_c1499_2868716	[A/G]	Excluded_Compressed	Zeroed		0	43	5	0	0	0.895833	0.104167	0	1	48	3	Zeroed
1969	wsnp_Ex_c15000_23158167	[A/G]	Good (theta >0 and <1)			45	0	6	0	0.882353	0	0.117647	0	1	51	0	Poly
1970	wsnp_Ex_c15006_23165707	[A/G]	Excluded_Compressed	Zeroed		0	10	41	0	0	0.196078	0.803922	0	1	51	0	Zeroed
1971	wsnp_Ex_c15021_23187360	[T/C]	Excluded_Compressed	Zeroed		0	23	28	0	0	0.45098	0.54902	0	1	51	0	Zeroed
1972	wsnp_Ex_c15036_23203474	[T/C]	RECODE AB to AA		Recode AB to AA	0	0	51	0	0	0	1	0	1	51	0	Mono
1973	wsnp_Ex_c15046_23216392	[A/G]	Excluded_MSV	Zeroed		40	11	0	0	0.784314	0.215686	0	0	1	51	0	Zeroed
1974	wsnp_Ex_c15047_23217632	[A/G]	Excluded_MSV	Zeroed		0	36	15	0	0	0.705882	0.294118	0	1	51	0	Zeroed
1975	wsnp_Ex_c15048_23219416	[A/G]	RECODE AB to BB	Recode AB to BB	Recode AB to BB	46	0	5	0	0.901961	0	0.0980392	0	1	51	0	Poly
1976	wsnp_Ex_c15076_23252476	[T/C]	Monomorphic			0	0	51	0	0	0	1	0	1	51	0	Mono
1977	wsnp_Ex_c1508_2881921	[T/G]	Excluded_Compressed	Zeroed		0	14	37	0	0	0.27451	0.72549	0	1	51	0	Zeroed
1978	wsnp_Ex_c15084_23263641	[A/G]	Good (theta 0 and 1)			23	0	28	0	0.45098	0	0.54902	0	1	51	0	Poly
1979	wsnp_Ex_c15088_23268345	[T/C]	Good (theta >0 and <1)			5	0	46	0	0.0980392	0	0.901961	0	1	51	0	Poly
1980	wsnp_Ex_c15089_23270403	[T/C]	Good (theta >0 and <1)			16	2	33	0	0.313725	0.0392157	0.647059	0	1	51	0	Poly
1981	wsnp_Ex_c15089_23270614	[T/C]	RECODE AB to AA	Recode AB to AA	Recode AB to AA	16	0	35	0	0.313725	0	0.686275	0	1	51	0	Poly
1982	wsnp_Ex_c15100_23284023	[T/C]	Excluded_Zeroed	Zeroed		21	30	0	0	0.411765	0.588235	0	0	1	51	0	Zeroed
1983	wsnp_Ex_c15100_23284292	[T/C]	RECODE AB to BB	Recode AB to BB	Recode AB to BB	30	0	21	0	0.588235	0	0.411765	0	1	51	0	Poly
1984	wsnp_Ex_c15100_23284662	[T/C]	Good (theta >0 and <1)			51	0	0	0	1	0	0	0	1	51	0	Mono
1985	wsnp_Ex_c1512_2889138	[T/C]	Excluded_Null	Zeroed		51	0	0	0	1	0	0	0	1	51	0	Zeroed
1986	wsnp_Ex_c15133_23323937	[A/G]	RECODE AB to AA		Recode AB to AA	0	0	51	0	0	0	1	0	1	51	0	Mono
1987	wsnp_Ex_c15133_23324147	[A/G]	Excluded_MSV	Zeroed		0	0	51	0	0	0	1	0	1	51	0	Zeroed
1988	wsnp_Ex_c15163_23357477	[A/C]	Good (theta >0 and <1)			36	0	15	0	0.705882	0	0.294118	0	1	51	0	Poly
1989	wsnp_Ex_c15170_23366110	[A/G]	Excluded_MSV	Zeroed		0	51	0	0	0	1	0	0	1	51	0	Zeroed
1990	wsnp_Ex_c15188_23387523	[T/C]	Excluded_MSV	Zeroed		0	25	26	0	0	0.490196	0.509804	0	1	51	0	Zeroed
1991	wsnp_Ex_c15188_23387754	[T/C]	RECODE AB to BB	Recode AB to BB	Recode AB to BB	10	0	41	0	0.196078	0	0.803922	0	1	51	0	Poly
1992	wsnp_Ex_c1520_2906995	[T/G]	Good (theta 0 and 1)			15	0	36	0	0.294118	0	0.705882	0	1	51	0	Poly
1993	wsnp_Ex_c1524_2913216	[T/G]	Monomorphic			51	0	0	0	1	0	0	0	1	51	0	Mono
1994	wsnp_Ex_c15262_23482284	[A/G]	RECODE AB to BB		Recode AB to BB	51	0	0	0	1	0	0	0	1	51	0	Mono
1995	wsnp_Ex_c15264_23484775	[A/G]	Excluded_MSV	Zeroed		0	0	51	0	0	0	1	0	1	51	0	Zeroed
1996	wsnp_Ex_c15264_23484855	[A/G]	Excluded_MSV	Zeroed		0	0	51	0	0	0	1	0	1	51	0	Zeroed
1997	wsnp_Ex_c15268_23489498	[T/C]	RECODE AB to BB	Recode AB to BB	Recode AB to BB	15	0	34	0	0.306122	0	0.693878	0	1	49	2	Poly
1998	wsnp_Ex_c15269_23491104	[T/C]	RECODE AB to AA	Recode AB to AA	Recode AB to AA	21	0	30	0	0.411765	0	0.588235	0	1	51	0	Poly
[truncated: 6,634 more rows]

## Sheet: SNP-raw-data-effective
		Aktobe 39						Astana 2						Erythrospermum 841						Karabalykskaya 90						Kazakhstanskaya rannespelaya						Kazakhstanskaya 15						Kazakhstanskaya 19						Pavlodarskaya 93
SNP Index	SNP Name	WSNP9K.052.04937 [26].GType	WSNP9K.052.04949 [32].GType	WSNP9K.052.04961 [38].GType	WSNP9K.052.04973 [44].GType	WSNP9K.052.04985 [50].GType		WSNP9K.052.04901 [5].GType	WSNP9K.052.04913 [12].GType	WSNP9K.052.04925 [19].GType	WSNP9K.052.04972 [43].GType	WSNP9K.052.04984 [49].GType		WSNP9K.052.04903 [7].GType	WSNP9K.052.04915 [14].GType	WSNP9K.052.04962 [39].GType	WSNP9K.052.04974 [45].GType	WSNP9K.052.04986 [51].GType		WSNP9K.052.04897 [1].GType	WSNP9K.052.04909 [8].GType	WSNP9K.052.04921 [15].GType	WSNP9K.052.04933 [22].GType	WSNP9K.052.04945 [28].GType		WSNP9K.052.04922 [16].GType	WSNP9K.052.04934 [23].GType	WSNP9K.052.04946 [29].GType	WSNP9K.052.04958 [35].GType	WSNP9K.052.04970 [41].GType		WSNP9K.052.04899 [3].GType	WSNP9K.052.04911 [10].GType	WSNP9K.052.04923 [17].GType	WSNP9K.052.04935 [24].GType	WSNP9K.052.04982 [47].GType		WSNP9K.052.04900 [4].GType	WSNP9K.052.04947 [30].GType	WSNP9K.052.04959 [36].GType	WSNP9K.052.04971 [42].GType	WSNP9K.052.04983 [48].GType		WSNP9K.052.04902 [6].GType	WSNP9K.052.04914 [13].GType	WSNP9K.052.04926 [20].GType	WSNP9K.052.04938 [27].GType	WSNP9K.052.04950 [33].GType
1	wsnp_AJ612027A_Ta_2_1	BB	BB	BB	BB	BB		BB	BB	BB	BB	BB		AA	AA	AA	AA	AA		AA	AA	AA	AA	AA		BB	BB	BB	BB	BB		AA	AA	AA	AA	AA		BB	BB	BB	BB	BB		AA	AA	AA	AA	AA
2	wsnp_AJ612027A_Ta_2_5	BB	BB	BB	BB	BB		BB	BB	BB	BB	BB		AA	AA	AA	AA	AA		AA	AA	AA	AA	AA		BB	BB	BB	BB	BB		AA	AA	AA	AA	AA		BB	BB	BB	BB	BB		AA	AA	AA	AA	AA
3	wsnp_be352570A_Ta_1_1	AA	AA	AA	AA	AA		AA	AA	AA	AA	AA		BB	BB	BB	BB	BB		AA	AA	AA	AA	AA		AA	AA	AA	AA	AA		AA	AA	AA	AA	AA		AA	AA	AA	AA	AA		AA	AA	AA	AA	AA
4	wsnp_be352570B_Ta_2_1	BB	BB	BB	BB	BB		BB	BB	BB	BB	BB		AA	AA	AA	AA	AA		BB	BB	BB	BB	BB		BB	BB	BB	BB	BB		BB	BB	BB	BB	BB		BB	BB	BB	BB	BB		BB	BB	BB	BB	BB
5	wsnp_be352570B_Ta_2_2	BB	BB	BB	BB	BB		BB	BB	BB	BB	BB		AA	AA	AA	AA	AA		BB	BB	BB	BB	BB		BB	BB	BB	BB	BB		BB	BB	BB	BB	BB		BB	BB	BB	BB	BB		BB	BB	BB	BB	BB
6	wsnp_BE398417B_Ta_2_1	AA	AA	AA	AA	AA		AA	AA	AA	AA	AA		AA	AA	AA	AA	AA		AA	AA	AA	AA	AA		AA	AA	AA	AA	AA		AA	AA	AA	AA	AA		AA	AA	AA	AA	AA		AA	AA	AA	AA	AA
7	wsnp_BE398417B_Ta_2_2	BB	BB	BB	BB	BB		BB	BB	BB	BB	BB		BB	BB	BB	BB	BB		BB	BB	BB	BB	BB		BB	BB	BB	BB	BB		BB	BB	BB	BB	BB		BB	BB	BB	BB	BB		BB	BB	BB	BB	BB
8	wsnp_BE398523A_Ta_2_1	AA	AA	AA	AA	AA		AA	AA	AA	AA	AA		AA	AA	AA	AA	AA		AA	AA	AA	AA	AA		AA	AA	AA	AA	AA		AA	AA	AA	AA	AA		AA	AA	AA	AA	AA		AA	AA	AA	AA	AA
9	wsnp_BE399200A_Ta_1_1	BB	BB	BB	BB	BB		BB	BB	BB	BB	BB		BB	BB	BB	BB	BB		BB	BB	BB	BB	BB		BB	BB	BB	BB	BB		BB	BB	BB	BB	BB		BB	BB	BB	BB	BB		BB	BB	BB	BB	BB
11	wsnp_BE399936A_Ta_2_1	BB	BB	BB	BB	BB		BB	BB	BB	BB	BB		AA	AA	AA	AA	AA		BB	BB	BB	BB	BB		BB	BB	BB	BB	BB		BB	BB	BB	BB	BB		BB	BB	BB	BB	BB		BB	BB	BB	BB	BB
13	wsnp_BE399939D_Ta_2_1	AA	AA	AA	AA	AA		AA	AA	AA	AA	AA		AA	AA	AA	AA	AA		AA	AA	AA	AA	AA		AA	AA	AA	AA	AA		AA	AA	AA	AA	AA		AA	AA	AA	AA	AA		AA	AA	AA	AA	AA
14	wsnp_BE399966A_Ta_2_3	AA	AA	AA	AA	AA		AA	AA	AA	AA	AA		AA	AA	AA	AA	AA		AA	AA	AA	AA	AA		AA	AA	AA	AA	AA		BB	BB	BB	BB	BB		AA	AA	AA	AA	AA		AA	AA	AA	AA	AA
16	wsnp_BE399999A_Ta_2_1	BB	BB	BB	BB	BB		BB	BB	BB	BB	BB		BB	BB	BB	BB	BB		BB	BB	BB	BB	BB		BB	BB	BB	BB	BB		BB	BB	BB	BB	BB		BB	BB	BB	BB	BB		BB	BB	BB	BB	BB
17	wsnp_BE399999D_Ta_2_1	BB	BB	BB	BB	BB		BB	BB	BB	BB	BB		BB	BB	BB	BB	BB		BB	BB	BB	BB	BB		BB	BB	BB	BB	BB		BB	BB	BB	BB	BB		BB	BB	BB	BB	BB		BB	BB	BB	BB	BB
18	wsnp_BE403152B_Ta_2_1	AA	AA	AA	AA	AA		AA	AA	AA	AA	AA		AA	AA	AA	AA	AA		AA	AA	AA	AA	AA		AA	AA	AA	AA	AA		AA	AA	AA	AA	AA		AA	AA	AA	AA	AA		AA	AA	AA	AA	AA
19	wsnp_BE403154A_Ta_2_1	AA	AA	AA	AA	AA		BB	BB	BB	BB	BB		BB	BB	BB	BB	BB		BB	BB	BB	BB	BB		AA	AA	AA	AA	AA		AA	AA	AA	AA	AA		BB	BB	BB	BB	BB		BB	BB	BB	BB	BB
20	wsnp_BE403154A_Ta_2_9	AA	AA	AA	AA	AA		BB	BB	BB	BB	BB		BB	BB	BB	BB	BB		BB	BB	BB	BB	BB		AA	AA	AA	AA	AA		AA	AA	AA	AA	AA		BB	BB	BB	BB	BB		BB	BB	BB	BB	BB
22	wsnp_BE403214B_Ta_2_1	BB	BB	BB	BB	BB		BB	BB	BB	BB	BB		AA	AA	AA	AA	AA		BB	BB	BB	BB	BB		BB	BB	BB	BB	BB		BB	BB	BB	BB	BB		BB	BB	BB	BB	BB		BB	BB	BB	BB	BB
23	wsnp_BE403214B_Ta_2_2	AA	AA	AA	AA	AA		AA	AA	AA	AA	AA		BB	BB	BB	BB	BB		AA	AA	AA	AA	AA		AA	AA	AA	AA	AA		AA	AA	AA	AA	AA		AA	AA	AA	AA	AA		AA	AA	AA	AA	AA
24	wsnp_BE403322A_Ta_1_1	BB	BB	BB	BB	BB		BB	BB	BB	BB	BB		AA	AA	AA	AA	AA		BB	BB	BB	BB	BB		BB	BB	BB	BB	BB		BB	BB	BB	BB	BB		BB	BB	BB	BB	BB		BB	BB	BB	BB	BB
26	wsnp_BE403352A_Ta_2_1	BB	BB	BB	BB	BB		BB	BB	BB	BB	BB		AA	AA	AA	AA	AA		BB	BB	BB	BB	BB		BB	BB	BB	BB	BB		BB	BB	BB	BB	BB		BB	BB	BB	BB	BB		BB	BB	BB	BB	BB
27	wsnp_BE403378B_Ta_2_1	BB	BB	BB	BB	BB		BB	BB	BB	BB	BB		AA	AA	AA	AA	AA		BB	BB	BB	BB	BB		BB	BB	BB	BB	BB		BB	BB	BB	BB	BB		BB	BB	BB	BB	BB		BB	BB	BB	BB	BB
28	wsnp_BE403421A_Ta_2_1	AA	AA	AA	AA	AA		AA	AA	AA	AA	AA		BB	BB	BB	BB	BB		AA	AA	AA	AA	AA		AA	AA	AA	AA	AA		AA	AA	AA	AA	AA		AA	AA	AA	AA	AA		AA	AA	AA	AA	AA
29	wsnp_BE403506A_Ta_2_1	AA	AA	AA	AA	AA		AA	AA	AA	AA	AA		AA	AA	AA	AA	AA		AA	AA	AA	AA	AA		AA	AA	AA	AA	AA		AA	AA	AA	AA	AA		AA	AA	AA	AA	AA		AA	AA	AA	AA	AA
30	wsnp_BE403506B_Ta_1_1	AA	AA	AA	AA	AA		AA	AA	AA	AA	AA		AA	AA	AA	AA	AA		AA	AA	AA	AA	AA		AA	AA	AA	AA	AA		AA	AA	AA	AA	AA		AA	AA	AA	AA	AA		AA	AA	AA	AA	AA
32	wsnp_BE403597A_Ta_2_1	BB	BB	BB	BB	BB		BB	BB	BB	BB	BB		AA	AA	AA	AA	AA		BB	BB	BB	BB	BB		BB	BB	BB	BB	BB		BB	BB	BB	BB	BB		BB	BB	BB	BB	BB		BB	BB	BB	BB	BB
33	wsnp_BE403597A_Ta_2_2	BB	BB	BB	BB	BB		BB	BB	BB	BB	BB		AA	AA	AA	AA	AA		BB	BB	BB	BB	BB		BB	BB	BB	BB	BB		BB	BB	BB	BB	BB		BB	BB	BB	BB	BB		BB	BB	BB	BB	BB
35	wsnp_BE403597B_Ta_1_2	BB	BB	BB	BB	BB		BB	BB	BB	BB	BB		BB	BB	BB	BB	BB		BB	BB	BB	BB	BB		BB	BB	BB	BB	BB		BB	BB	BB	BB	BB		BB	BB	BB	BB	BB		BB	BB	BB	BB	BB
36	wsnp_BE403622B_Ta_1_1	AA	AA	AA	AA	AA		AA	AA	AA	AA	AA		AA	AA	AA	AA	AA		AA	AA	AA	AA	AA		AA	AA	AA	AA	AA		AA	AA	AA	AA	AA		AA	AA	AA	AA	AA		AA	AA	AA	AA	AA
39	wsnp_BE403847A_Ta_1_1	AA	AA	AA	AA	AA		AA	AA	AA	AA	AA		AA	AA	AA	AA	AA		AA	AA	AA	AA	AA		AA	AA	AA	AA	AA		AA	AA	AA	AA	AA		AA	AA	AA	AA	AA		AA	AA	AA	AA	AA
42	wsnp_BE403956A_Ta_2_3	BB	BB	BB	BB	BB		BB	BB	BB	BB	BB		AA	AA	AA	AA	AA		AA	AA	AA	AA	AA		BB	BB	BB	BB	BB		AA	AA	AA	AA	AA		AA	AA	AA	AA	AA		AA	AA	AA	AA	AA
43	wsnp_BE403956B_Ta_2_1	BB	BB	BB	BB	BB		BB	BB	BB	BB	BB		BB	BB	BB	BB	BB		BB	BB	BB	BB	BB		BB	BB	BB	BB	BB		BB	BB	BB	BB	BB		BB	BB	BB	BB	BB		BB	BB	BB	BB	BB
44	wsnp_BE403956B_Ta_2_3	BB	BB	BB	BB	BB		BB	BB	BB	BB	BB		AA	AA	AA	AA	AA		BB	BB	BB	BB	BB		BB	AA	AB	AA	AB		BB	BB	BB	BB	BB		BB	BB	BB	BB	BB		BB	BB	BB	BB	BB
46	wsnp_BE404341A_Ta_2_3	BB	BB	BB	BB	BB		BB	BB	BB	BB	BB		AA	AA	AA	AA	AA		BB	BB	BB	BB	BB		BB	BB	BB	BB	BB		AA	AA	AA	AA	AA		BB	BB	BB	BB	BB		BB	BB	BB	BB	BB
47	wsnp_BE404341B_Td_2_1	BB	BB	BB	BB	BB		BB	BB	BB	BB	BB		BB	BB	BB	BB	BB		BB	BB	BB	BB	BB		BB	BB	BB	BB	BB		BB	BB	BB	BB	BB		BB	BB	BB	BB	BB		BB	BB	BB	BB	BB
49	wsnp_BE404378A_Ta_2_1	BB	BB	BB	BB	BB		BB	BB	BB	BB	BB		BB	BB	BB	BB	BB		BB	BB	BB	BB	BB		BB	BB	BB	BB	BB		BB	BB	BB	BB	BB		BB	BB	BB	BB	BB		BB	BB	BB	BB	BB
50	wsnp_BE404601B_Ta_2_1	BB	BB	BB	BB	BB		BB	BB	BB	BB	BB		AA	AA	AA	AA	AA		BB	BB	BB	BB	BB		BB	BB	BB	BB	BB		BB	BB	BB	BB	BB		BB	BB	BB	BB	BB		BB	BB	BB	BB	BB
52	wsnp_BE404947B_Ta_2_12	AA	BB	BB	BB	BB		BB	BB	BB	BB	BB		BB	BB	BB	BB	BB		AA	AA	AA	AA	AA		AA	BB	AA	BB	AA		AA	AA	AA	AA	AA		AA	AA	AA	AA	AA		AA	AA	AA	AA	AA
53	wsnp_BE404977A_Ta_1_1	AA	AA	AA	AA	AA		AA	AA	AA	AA	AA		AA	AA	AA	AA	AA		AA	AA	AA	AA	AA		AA	AA	AA	AA	AA		AA	AA	AA	AA	AA		AA	AA	AA	AA	AA		AA	AA	AA	AA	AA
54	wsnp_BE405275A_Ta_1_1	BB	BB	BB	BB	BB		BB	BB	BB	BB	BB		BB	BB	BB	BB	BB		BB	BB	BB	BB	BB		AA	AA	AA	AA	AA		BB	BB	BB	BB	BB		BB	BB	BB	BB	BB		BB	BB	BB	BB	BB
55	wsnp_BE405275D_Ta_2_1	AA	AA	AA	AA	AA		AA	AA	AA	AA	AA		AA	AA	AA	AA	AA		AA	AA	AA	AA	AA		AA	AA	AA	AA	AA		AA	AA	AA	AA	AA		AA	AA	AA	AA	AA		AA	AA	AA	AA	AA
56	wsnp_BE405483A_Ta_1_1	AA	AA	AA	AA	AA		AA	AA	AA	AA	AA		AA	AA	AA	AA	AA		AA	AA	AA	AA	AA		AA	AA	AA	AA	AA		AA	AA	AA	AA	AA		AA	AA	AA	AA	AA		AA	AA	AA	AA	AA
57	wsnp_BE405518D_Ta_2_3	AA	AA	AA	AA	AA		BB	BB	BB	BB	BB		AA	AA	AA	AA	AA		BB	BB	BB	BB	BB		AA	AA	AA	AA	AA		BB	BB	BB	BB	BB		BB	BB	BB	BB	BB		BB	BB	BB	BB	BB
58	wsnp_BE405519B_Ta_1_1	AA	AA	AA	AA	AA		AA	AA	AA	AA	AA		AA	AA	AA	AA	AA		AA	AA	AA	AA	AA		AA	AA	AA	AA	AA		AA	AA	AA	AA	AA		BB	BB	BB	BB	BB		AA	AA	AA	AA	AA
59	wsnp_BE405599B_Ta_2_1	AA	AA	AA	AA	AA		AA	AA	AA	AA	AA		AA	AA	AA	AA	AA		AA	AA	AA	AA	AA		AA	AA	AA	AA	AA		AA	AA	AA	AA	AA		AA	AA	AA	AA	AA		AA	AA	AA	AA	AA
60	wsnp_BE405749A_Ta_2_1	BB	BB	BB	BB	BB		BB	BB	BB	BB	BB		BB	BB	BB	BB	BB		BB	BB	BB	BB	BB		BB	BB	BB	BB	BB		BB	BB	BB	BB	BB		BB	BB	BB	BB	BB		BB	BB	BB	BB	BB
61	wsnp_BE405749B_Ta_2_1	BB	BB	BB	BB	BB		BB	BB	BB	BB	BB		BB	BB	BB	BB	BB		BB	BB	BB	BB	BB		BB	BB	BB	BB	BB		BB	BB	BB	BB	BB		BB	BB	BB	BB	BB		BB	BB	BB	BB	BB
62	wsnp_BE405749B_Ta_2_2	AA	AA	AA	AA	AA		AA	AA	AA	AA	AA		AA	AA	AA	AA	AA		AA	AA	AA	AA	AA		AA	AA	AA	AA	AA		AA	AA	AA	AA	AA		AA	AA	AA	AA	AA		AA	AA	AA	AA	AA
65	wsnp_be405835A_Ta_1_1	AA	AA	AA	AA	AA		AA	AA	AA	AA	AA		BB	BB	BB	BB	BB		AA	AA	AA	AA	AA		AA	AA	AA	AA	AA		AA	AA	AA	AA	AA		AA	AA	AA	AA	AA		AA	AA	AA	AA	AA
66	wsnp_BE405849A_Ta_1_1	BB	BB	BB	BB	BB		BB	BB	BB	BB	BB		BB	BB	BB	BB	BB		BB	BB	BB	BB	BB		BB	BB	BB	BB	BB		AA	AA	AA	AA	AA		BB	BB	BB	BB	BB		BB	BB	BB	BB	BB
67	wsnp_BE406148B_Ta_1_1	AA	AA	AA	AA	AA		AA	AA	AA	AA	AA		AA	AA	AA	AA	AA		AA	AA	AA	AA	AA		AA	AA	AA	AA	AA		AA	AA	AA	AA	AA		AA	AA	AA	AA	AA		AA	AA	AA	AA	AA
68	wsnp_BE406277B_Ta_1_2	BB	BB	BB	BB	BB		BB	BB	BB	BB	BB		BB	BB	BB	BB	BB		BB	BB	BB	BB	BB		BB	BB	BB	BB	BB		BB	BB	BB	BB	BB		AA	AA	AA	AA	AA		BB	BB	BB	BB	BB
69	wsnp_BE406351A_Ta_2_1	BB	BB	BB	BB	BB		BB	BB	BB	BB	BB		AA	AA	AA	AA	AA		BB	BB	BB	BB	BB		BB	BB	BB	BB	BB		BB	BB	BB	BB	BB		BB	BB	BB	BB	BB		BB	BB	BB	BB	BB
70	wsnp_BE406351A_Ta_2_2	BB	BB	BB	BB	BB		AA	AA	AA	AA	AA		BB	BB	BB	BB	BB		AA	AA	AA	AA	AA		BB	BB	BB	BB	BB		AA	AA	AA	AA	AA		AA	AA	AA	AA	AA		BB	BB	BB	BB	BB
72	wsnp_be406509A_Ta_1_1	BB	BB	BB	BB	BB		BB	BB	BB	BB	BB		BB	BB	BB	BB	BB		BB	BB	BB	BB	BB		BB	BB	BB	BB	BB		BB	BB	BB	BB	BB		BB	BB	BB	BB	BB		BB	BB	BB	BB	BB
73	wsnp_BE406587A_Ta_2_1	AA	AA	AA	AA	AA		BB	BB	BB	BB	BB		BB	BB	BB	BB	BB		AA	AA	AA	AA	AA		AA	AA	AA	AA	AA		AA	AA	AA	AA	AA		BB	BB	BB	BB	BB		AA	AA	AA	AA	AA
74	wsnp_BE406877A_Ta_2_8	BB	BB	BB	BB	BB		BB	BB	BB	BB	BB		AA	AA	AA	AA	AA		BB	BB	BB	BB	BB		BB	BB	BB	BB	BB		BB	BB	BB	BB	BB		BB	BB	BB	BB	BB		BB	BB	BB	BB	BB
75	wsnp_BE422566B_Ta_1_1	AA	AA	AA	AA	AA		AA	AA	AA	AA	AA		AA	AA	AA	AA	AA		AA	AA	AA	AA	AA		AA	AA	AA	AA	AA		AA	AA	AA	AA	AA		AA	AA	AA	AA	AA		AA	AA	AA	AA	AA
76	wsnp_BE422566B_Ta_1_2	AA	AA	AA	AA	AA		AA	AA	AA	AA	AA		AA	AA	AA	AA	AA		AA	AA	AA	AA	AA		AA	AA	AA	AA	AA		AA	AA	AA	AA	AA		AA	AA	AA	AA	AA		AA	AA	AA	AA	AA
79	wsnp_BE423455A_Ta_1_3	BB	BB	BB	BB	BB		BB	BB	BB	BB	BB		BB	BB	BB	BB	BB		BB	BB	BB	BB	BB		BB	BB	BB	BB	BB		BB	BB	BB	BB	BB		BB	BB	BB	BB	BB		BB	BB	BB	BB	BB
80	wsnp_BE424100D_Ta_1_1	AA	AA	AA	AA	AA		AA	AA	AA	AA	AA		AA	AA	AA	AA	AA		AA	AA	AA	AA	AA		AA	AA	AA	AA	AA		AA	AA	AA	AA	AA		AA	AA	AA	AA	AA		AA	AA	AA	AA	AA
81	wsnp_BE424246B_Ta_2_2	BB	BB	BB	BB	BB		BB	BB	BB	BB	BB		BB	BB	BB	BB	BB		BB	BB	BB	BB	BB		BB	BB	BB	BB	BB		AA	AA	AA	AA	AA		AA	AA	AA	AA	AA		BB	BB	BB	BB	BB
82	wsnp_BE424391A_Ta_2_1	AA	AA	AA	AA	AA		AA	AA	AA	AA	AA		AA	AA	AA	AA	AA		AA	AA	AA	AA	AA		AA	AA	AA	AA	AA		AA	AA	AA	AA	AA		AA	AA	AA	AA	AA		AA	AA	AA	AA	AA
83	wsnp_BE424826B_Ta_1_1	AA	AA	AA	AA	AA		AA	AA	AA	AA	AA		AA	AA	AA	AA	AA		AA	AA	AA	AA	AA		AA	AA	AA	AA	AA		AA	AA	AA	AA	AA		AA	AA	AA	AA	AA		AA	AA	AA	AA	AA
85	wsnp_BE425146A_Ta_2_1	BB	BB	BB	BB	BB		BB	BB	BB	BB	BB		AA	AA	AA	AA	AA		BB	BB	BB	BB	BB		BB	BB	BB	BB	BB		BB	BB	BB	BB	BB		BB	BB	BB	BB	BB		BB	BB	BB	BB	BB
86	wsnp_BE425301B_Ta_2_1	AA	AA	AA	AA	AA		AA	AA	AA	AA	AA		BB	BB	BB	BB	BB		AA	AA	AA	AA	AA		AA	AA	AA	AA	AA		AA	AA	AA	AA	AA		AA	AA	AA	AA	AA		AA	AA	AA	AA	AA
87	wsnp_BE426080A_Ta_2_1	AA	AA	AA	AA	AA		AA	AA	AA	AA	AA		AA	AA	AA	AA	AA		AA	AA	AA	AA	AA		AA	AA	AA	AA	AA		AA	AA	AA	AA	AA		AA	AA	AA	AA	AA		AA	AA	AA	AA	AA
88	wsnp_BE426080B_Ta_2_1	AA	AA	AA	AA	AA		AA	AA	AA	AA	AA		AA	AA	AA	AA	AA		AA	AA	AA	AA	AA		AA	AA	AA	AA	AA		AA	AA	AA	AA	AA		AA	AA	AA	AA	AA		AA	AA	AA	AA	AA
89	wsnp_BE426214A_Td_2_1	BB	BB	BB	BB	BB		BB	BB	BB	BB	BB		BB	BB	BB	BB	BB		BB	BB	BB	BB	BB		BB	BB	BB	BB	BB		BB	BB	BB	BB	BB		BB	BB	BB	BB	BB		BB	BB	BB	BB	BB
91	wsnp_BE426222B_Ta_2_1	BB	BB	BB	BB	BB		BB	BB	BB	BB	BB		BB	BB	BB	BB	BB		AA	AA	AA	AA	AA		AA	AA	AA	AA	AA		BB	BB	AA	BB	BB		AA	AA	AA	AA	AA		BB	BB	BB	BB	BB
94	wsnp_BE426418A_Ta_2_1	AA	AA	AA	AA	AA		AA	AA	AA	AA	AA		AA	AA	AA	AA	AA		AA	AA	AA	AA	AA		AA	AA	AA	AA	AA		AA	AA	AA	AA	AA		AA	AA	AA	AA	AA		AA	AA	AA	AA	AA
95	wsnp_BE426418A_Ta_2_2	BB	BB	BB	BB	BB		BB	BB	BB	BB	BB		BB	BB	BB	BB	BB		BB	BB	BB	BB	BB		BB	BB	BB	BB	BB		BB	BB	BB	BB	BB		BB	BB	BB	BB	BB		BB	BB	BB	BB	BB
97	wsnp_be426692B_Ta_1_2	BB	BB	BB	BB	BB		BB	BB	BB	BB	BB		BB	BB	BB	BB	BB		BB	BB	BB	BB	BB		BB	BB	BB	BB	BB		BB	BB	BB	BB	BB		BB	BB	BB	BB	BB		BB	BB	BB	BB	BB
98	wsnp_BE438866A_Ta_2_8	AA	AA	AA	AA	AA		AA	AA	AA	AA	AA		AA	AA	AA	AA	AA		AA	AA	AA	AA	AA		AA	AA	AA	AA	AA		AA	AA	AA	AA	AA		AA	AA	AA	AA	AA		AA	AA	AA	AA	AA
99	wsnp_BE442582B_Ta_1_3	BB	BB	BB	BB	BB		BB	BB	BB	BB	BB		BB	BB	BB	BB	BB		BB	BB	BB	BB	BB		BB	BB	BB	BB	BB		BB	BB	BB	BB	BB		BB	BB	BB	BB	BB		BB	BB	BB	BB	BB
100	wsnp_be442619B_Ta_2_1	AA	AA	AA	AA	AA		AA	AA	AA	AA	AA		AA	AA	AA	AA	AA		AA	AA	AA	AA	AA		AA	AA	AA	AA	AA		AA	AA	AA	AA	AA		AA	AA	AA	AA	AA		AA	AA	AA	AA	AA
101	wsnp_BE442666A_Ta_2_1	AA	AA	AA	AA	AA		AA	AA	AA	AA	AA		AA	AA	AA	AA	AA		AA	AA	AA	AA	AA		AA	AA	AA	AA	AA		AA	AA	AA	AA	AA		AA	AA	AA	AA	AA		AA	AA	AA	AA	AA
102	wsnp_BE442666B_Ta_2_1	BB	BB	BB	BB	BB		BB	BB	BB	BB	BB		BB	BB	BB	BB	BB		BB	BB	BB	BB	BB		BB	BB	BB	BB	BB		BB	BB	BB	BB	BB		BB	BB	BB	BB	BB		BB	BB	BB	BB	BB
103	wsnp_BE442666B_Ta_2_2	AA	AA	AA	AA	AA		AA	AA	AA	AA	AA		AA	AA	AA	AA	AA		AA	AA	AA	AA	AA		AA	AA	AA	AA	AA		AA	AA	AA	AA	AA		AA	AA	AA	AA	AA		AA	AA	AA	AA	AA
104	wsnp_BE442676A_Ta_2_1	AA	AA	AA	AA	AA		AA	AA	AA	AA	AA		AA	AA	AA	AA	AA		AA	AA	AA	AA	AA		AA	AA	AA	AA	AA		BB	BB	BB	BB	BB		AA	AA	AA	AA	AA		AA	AA	AA	AA	AA
105	wsnp_BE442700B_Ta_2_1	AA	AA	AA	AA	AA		AA	AA	AA	AA	AA		AA	AA	AA	AA	AA		AA	AA	AA	AA	AA		AA	AA	AA	AA	AA		AA	AA	AA	AA	AA		AA	AA	AA	AA	AA		AA	AA	AA	AA	AA
106	wsnp_BE442716B_Ta_2_1	AA	AA	AA	AA	AA		AA	AA	AA	AA	AA		BB	BB	BB	BB	BB		AA	AA	AA	AA	AA		AA	BB	AB	BB	AB		AA	AA	AA	AA	AA		AA	AA	AA	AA	AA		AA	AA	AA	AA	AA
107	wsnp_BE442716B_Ta_2_2	BB	BB	BB	BB	BB		BB	BB	BB	BB	BB		BB	BB	BB	BB	BB		BB	BB	BB	BB	BB		BB	AA	AB	AA	AB		BB	BB	BB	BB	BB		BB	BB	BB	BB	BB		BB	BB	BB	BB	BB
108	wsnp_BE442750A_Ta_2_2	BB	BB	BB	BB	BB		BB	BB	BB	BB	BB		BB	BB	BB	BB	BB		BB	BB	BB	BB	BB		BB	BB	BB	BB	BB		BB	BB	BB	BB	BB		BB	BB	BB	BB	BB		AA	AA	AA	AA	AA
109	wsnp_BE442776A_Ta_2_1	BB	BB	BB	BB	BB		AA	AA	AA	AA	AA		AA	AA	AA	AA	AA		BB	BB	BB	BB	BB		BB	BB	BB	BB	BB		BB	BB	BB	BB	BB		BB	BB	BB	BB	BB		BB	BB	BB	BB	BB
110	wsnp_BE442776A_Ta_2_2	BB	BB	BB	BB	BB		AA	AA	AA	AA	AA		AA	AA	AA	AA	AA		BB	BB	BB	BB	BB		BB	BB	BB	BB	BB		BB	BB	BB	BB	BB		BB	BB	BB	BB	BB		BB	BB	BB	BB	BB
112	wsnp_BE442869A_Ta_2_1	BB	BB	BB	BB	BB		AA	AA	AA	AA	AA		AA	AA	AA	AA	AA		AA	AA	AA	AA	AA		BB	BB	BB	BB	BB		BB	BB	BB	BB	BB		BB	BB	BB	BB	BB		AA	AA	AA	AA	AA
113	wsnp_BE442869B_Ta_1_1	BB	BB	BB	BB	BB		BB	BB	BB	BB	BB		BB	BB	BB	BB	BB		BB	BB	BB	BB	BB		BB	BB	BB	BB	BB		BB	BB	BB	BB	BB		BB	BB	BB	BB	BB		BB	BB	BB	BB	BB
114	wsnp_BE442892A_Ta_2_2	BB	BB	BB	BB	BB		BB	BB	BB	BB	BB		AA	AA	AA	AA	AA		BB	BB	BB	BB	BB		AA	AA	AA	AA	AA		BB	BB	BB	BB	BB		AA	AA	AA	AA	AA		BB	BB	BB	BB	BB
115	wsnp_BE442961A_Ta_2_1	AA	AA	AA	AA	AA		BB	BB	BB	BB	BB		BB	BB	BB	BB	BB		AA	AA	AA	AA	AA		AA	AA	AA	AA	AA		AA	AA	AA	AA	AA		AA	AA	AA	AA	AA		AA	AA	AA	AA	AA
117	wsnp_BE443010B_Ta_2_2	BB	BB	BB	BB	BB		BB	BB	BB	BB	BB		BB	BB	BB	BB	BB		BB	BB	BB	BB	BB		BB	BB	BB	BB	BB		BB	BB	BB	BB	BB		BB	BB	BB	BB	BB		BB	BB	BB	BB	BB
118	wsnp_BE443044D_Ta_1_1	AA	AA	AA	AA	AA		AA	AA	AA	AA	AA		AA	AA	AA	AA	AA		AA	AA	AA	AA	AA		AA	AA	AA	AA	AA		AA	AA	AA	AA	AA		AA	AA	AA	AA	AA		AA	AA	AA	AA	AA
119	wsnp_BE443068B_Ta_1_2	BB	BB	BB	BB	BB		BB	BB	BB	BB	BB		BB	BB	BB	BB	BB		BB	BB	BB	BB	BB		BB	AA	NC	AA	NC		BB	BB	BB	BB	BB		BB	BB	BB	BB	BB		BB	BB	BB	BB	BB
120	wsnp_be443094A_Td_2_2	AA	AA	AA	AA	AA		AA	AA	AA	AA	AA		AA	AA	AA	AA	AA		AA	AA	AA	AA	AA		AA	AA	AA	AA	AA		AA	AA	AA	AA	AA		AA	AA	AA	AA	AA		AA	AA	AA	AA	AA
122	wsnp_BE443187A_Ta_2_3	BB	BB	BB	BB	BB		BB	BB	BB	BB	BB		AA	AA	AA	AA	AA		BB	BB	BB	BB	BB		BB	BB	BB	BB	BB		AA	AA	AA	AA	AA		BB	BB	BB	BB	BB		BB	BB	BB	BB	BB
123	wsnp_BE443187B_Ta_2_1	AA	AA	AA	AA	AA		AA	AA	AA	AA	AA		AA	AA	AA	AA	AA		AA	AA	AA	AA	AA		BB	BB	BB	BB	BB		AA	AA	AA	AA	AA		BB	BB	BB	BB	BB		AA	AA	AA	AA	AA
124	wsnp_BE443190B_Td_2_1	AA	AA	AA	AA	AA		AA	AA	AA	AA	AA		AA	AA	AA	AA	AA		AA	AA	AA	AA	AA		AA	AA	AA	AA	AA		AA	AA	AA	AA	AA		AA	AA	AA	AA	AA		AA	AA	AA	AA	AA
125	wsnp_BE443288B_Ta_2_1	BB	BB	BB	BB	BB		BB	BB	BB	BB	BB		AA	AA	AA	AA	AA		BB	BB	BB	BB	BB		AA	AA	AA	AA	AA		AA	AA	AA	AA	AA		BB	BB	BB	BB	BB		BB	BB	BB	BB	BB
127	wsnp_be443312A_Ta_2_1	AA	AA	AA	AA	AA		BB	BB	BB	BB	BB		AA	AA	AA	AA	AA		BB	BB	BB	BB	BB		BB	BB	BB	BB	BB		BB	BB	BB	BB	BB		AA	AA	AA	AA	AA		BB	BB	BB	BB	BB
128	wsnp_BE443332B_Ta_2_2	BB	BB	BB	BB	BB		AA	AA	AA	AA	AA		BB	BB	BB	BB	BB		AA	AA	AA	AA	AA		AA	BB	NC	BB	NC		AA	AA	AA	AA	AA		AA	AA	AA	AA	AA		AA	AA	AA	AA	AA
129	wsnp_BE443396B_Ta_1_1	AA	AA	AA	AA	AA		AA	AA	AA	AA	AA		AA	AA	AA	AA	AA		AA	AA	AA	AA	AA		AA	AA	AA	AA	AA		AA	AA	AA	AA	AA		AA	AA	AA	AA	AA		AA	AA	AA	AA	AA
130	wsnp_BE443521B_Ta_2_1	AA	AA	AA	AA	AA		AA	AA	AA	AA	AA		AA	AA	AA	AA	AA		AA	AA	AA	AA	AA		AA	AA	AA	AA	AA		AA	AA	AA	AA	AA		AA	AA	AA	AA	AA		AA	AA	AA	AA	AA
131	wsnp_BE443531B_Ta_1_1	BB	BB	BB	BB	BB		BB	BB	BB	BB	BB		BB	BB	BB	BB	BB		BB	BB	BB	BB	BB		BB	BB	BB	BB	BB		BB	BB	BB	BB	BB		BB	BB	BB	BB	BB		BB	BB	BB	BB	BB
132	wsnp_BE443568A_Ta_2_1	BB	BB	BB	BB	BB		BB	BB	BB	BB	BB		AA	AA	AA	AA	AA		BB	BB	BB	BB	BB		BB	BB	BB	BB	BB		BB	BB	BB	BB	BB		BB	BB	BB	BB	BB		BB	BB	BB	BB	BB
133	wsnp_BE443568A_Ta_2_2	AA	AA	AA	AA	AA		AA	AA	AA	AA	AA		BB	BB	BB	BB	BB		AA	AA	AA	AA	AA		AA	AA	AA	AA	AA		BB	BB	BB	BB	BB		AA	AA	AA	AA	AA		BB	BB	BB	BB	BB
134	wsnp_be443572D_Ta_1_1	AA	AA	AA	AA	AA		AA	AA	AA	AA	AA		AA	AA	AA	AA	AA		AA	AA	AA	AA	AA		AA	AA	AA	AA	AA		AA	AA	AA	AA	AA		AA	AA	AA	AA	AA		AA	AA	AA	AA	AA
135	wsnp_BE443588A_Ta_2_1	BB	BB	BB	BB	BB		BB	BB	BB	BB	BB		AA	AA	AA	AA	AA		BB	BB	BB	BB	BB		BB	BB	BB	BB	BB		BB	BB	BB	BB	BB		AA	AA	AA	AA	AA		BB	BB	BB	BB	BB
136	wsnp_BE443588A_Ta_2_2	BB	BB	BB	BB	BB		BB	BB	BB	BB	BB		AA	AA	AA	AA	NC		BB	BB	BB	BB	BB		BB	BB	BB	BB	BB		BB	BB	BB	BB	BB		AA	AA	AA	AA	AA		BB	BB	BB	BB	BB
137	wsnp_BE443588B_Ta_1_2	BB	BB	BB	BB	BB		BB	BB	BB	BB	BB		BB	BB	BB	BB	BB		BB	BB	BB	BB	BB		BB	BB	BB	BB	BB		BB	BB	BB	BB	BB		BB	BB	BB	BB	BB		BB	BB	BB	BB	BB
138	wsnp_BE443745A_Ta_2_1	AA	AA	AA	AA	AA		AA	AA	AA	AA	AA		AA	AA	AA	AA	NC		AA	AA	AA	AA	AA		AA	NC	AA	AA	AA		AA	AA	AA	AA	AA		AA	AA	AA	AA	NC		AA	AA	AA	AA	AA
139	wsnp_be443797B_Ta_2_1	BB	BB	BB	BB	BB		AA	AA	AA	AA	AA		BB	BB	BB	BB	BB		AA	AA	AA	AA	AA		AA	AA	AA	AA	AA		AA	AA	AA	AA	AA		AA	AA	AA	AA	AA		AA	AA	AA	AA	AA
140	wsnp_BE443930B_Ta_2_1	BB	BB	BB	BB	BB		BB	BB	BB	BB	BB		BB	BB	BB	BB	BB		BB	BB	BB	BB	BB		BB	BB	BB	BB	BB		BB	BB	BB	BB	BB		BB	BB	BB	BB	BB		BB	BB	BB	BB	BB
141	wsnp_BE443930B_Ta_2_2	AA	AA	AA	AA	AA		BB	BB	BB	BB	BB		AA	AA	AA	AA	AA		BB	BB	BB	BB	BB		BB	AA	NC	AA	NC		BB	BB	BB	BB	BB		BB	BB	BB	BB	BB		BB	BB	BB	BB	BB
142	wsnp_BE443973A_Ta_2_1	BB	BB	BB	BB	BB		AA	AA	AA	AA	AA		AA	AA	AA	AA	AA		BB	BB	BB	BB	BB		AA	AA	AA	AA	AA		BB	BB	BB	BB	BB		BB	BB	BB	BB	BB		BB	BB	BB	BB	BB
143	wsnp_BE443995B_Ta_2_2	BB	BB	BB	BB	BB		AA	AA	AA	AA	AA		BB	BB	BB	BB	BB		AA	AA	AA	AA	AA		BB	BB	BB	BB	BB		BB	BB	BB	BB	BB		BB	BB	BB	BB	BB		AA	AA	AA	AA	AA
144	wsnp_BE444144D_Ta_1_1	BB	BB	BB	BB	BB		BB	BB	BB	BB	BB		BB	BB	BB	BB	BB		BB	BB	BB	BB	BB		BB	BB	BB	BB	BB		BB	BB	BB	BB	BB		AA	AA	AA	AA	AA		BB	BB	BB	BB	BB
145	wsnp_BE444305A_Td_2_1	AA	AA	AA	AA	AA		AA	AA	AA	AA	AA		AA	AA	AA	AA	AA		AA	AA	AA	AA	AA		AA	AA	AA	AA	AA		AA	AA	AA	AA	AA		AA	AA	AA	AA	AA		AA	AA	AA	AA	AA
146	wsnp_BE444305B_Ta_2_3	BB	BB	BB	BB	BB		BB	BB	BB	BB	BB		BB	BB	BB	BB	BB		BB	BB	BB	BB	BB		BB	BB	BB	BB	BB		BB	BB	BB	BB	BB		BB	BB	BB	BB	BB		BB	BB	BB	BB	BB
148	wsnp_BE444359B_Td_2_3	AA	AA	AA	AA	AA		BB	BB	BB	BB	BB		BB	BB	BB	BB	BB		BB	BB	BB	BB	BB		BB	BB	BB	BB	BB		BB	BB	BB	BB	BB		BB	BB	BB	BB	BB		BB	BB	BB	BB	BB
151	wsnp_BE444579D_Ta_2_1	AA	AA	AA	AA	AA		AA	AA	AA	AA	AA		BB	BB	BB	BB	BB		AA	AA	AA	AA	AA		AA	AA	AA	AA	AA		AA	AA	AA	AA	AA		BB	BB	BB	BB	BB		AA	AA	AA	AA	AA
154	wsnp_BE444644A_Ta_2_1	AA	AA	AA	AA	AA		AA	AA	AA	AA	AA		BB	BB	BB	BB	BB		AA	AA	AA	AA	AA		AA	AA	AA	AA	AA		AA	AA	AA	AA	AA		AA	AA	AA	AA	AA		AA	AA	AA	AA	AA
155	wsnp_BE444644A_Ta_2_2	BB	BB	BB	BB	BB		BB	BB	BB	BB	BB		BB	BB	BB	BB	BB		BB	BB	BB	BB	BB		BB	BB	BB	BB	BB		BB	BB	BB	BB	BB		BB	BB	BB	BB	BB		BB	BB	BB	BB	BB
156	wsnp_BE444720A_Ta_2_1	AA	AA	AA	AA	AA		AA	AA	AA	AA	AA		AA	AA	AA	AA	AA		AA	AA	AA	AA	AA		AA	AA	AA	AA	AA		AA	AA	AA	AA	AA		AA	AA	AA	AA	AA		AA	AA	AA	AA	AA
157	wsnp_BE444811A_Ta_2_1	AA	AA	AA	AA	AA		BB	BB	BB	BB	BB		BB	BB	BB	BB	BB		AA	AA	AA	AA	AA		BB	BB	BB	BB	BB		AA	AA	AA	AA	AA		AA	AA	AA	AA	AA		AA	AA	AA	AA	AA
159	wsnp_BE444846B_Ta_2_2	BB	BB	BB	BB	BB		BB	BB	BB	BB	BB		BB	BB	BB	BB	BB		BB	BB	BB	BB	BB		BB	AA	BB	AA	BB		BB	BB	BB	BB	BB		BB	BB	BB	BB	BB		BB	BB	BB	BB	BB
160	wsnp_BE444858A_Ta_2_1	AA	AA	AA	AA	AA		BB	BB	BB	BB	BB		BB	BB	BB	BB	BB		AA	AA	AA	AA	AA		BB	BB	BB	BB	BB		AA	AA	AA	AA	AA		AA	AA	AA	AA	AA		AA	AA	AA	AA	AA
164	wsnp_BE445121A_Ta_1_8	BB	BB	BB	BB	BB		AA	AA	AA	AA	AA		BB	BB	BB	BB	BB		AA	AA	AA	AA	AA		BB	BB	BB	BB	BB		BB	BB	BB	BB	BB		BB	BB	BB	BB	BB		AA	AA	AA	AA	AA
165	wsnp_BE445121D_Ta_2_2	AA	AA	AA	AA	AA		AA	AA	AA	AA	AA		BB	BB	BB	BB	BB		AA	AA	AA	AA	AA		AA	AA	AA	AA	AA		AA	AA	AA	AA	AA		AA	AA	AA	AA	AA		AA	AA	AA	AA	AA
166	wsnp_BE445181B_Ta_2_1	AA	AA	AA	AA	AA		AA	AA	AA	AA	AA		BB	BB	BB	BB	BB		AA	AA	AA	AA	AA		AA	AA	AA	AA	AA		AA	AA	AA	AA	AA		AA	AA	AA	AA	AA		AA	AA	AA	AA	AA
167	wsnp_BE445201D_Ta_1_1	AA	AA	AA	AA	AA		AA	AA	AA	AA	AA		AA	AA	AA	AA	AA		AA	AA	AA	AA	AA		AA	AA	AA	AA	AA		AA	AA	AA	AA	AA		AA	AA	AA	AA	AA		AA	AA	AA	AA	AA
170	wsnp_BE445278B_Ta_2_3	BB	BB	BB	BB	BB		BB	BB	BB	BB	BB		AA	AA	AA	AA	AA		BB	BB	BB	BB	BB		BB	BB	BB	BB	BB		BB	BB	BB	BB	BB		BB	BB	BB	BB	BB		BB	BB	BB	BB	BB
171	wsnp_BE445348B_Ta_2_1	AA	AA	AA	AA	AA		BB	BB	BB	BB	BB		BB	BB	BB	BB	BB		BB	BB	BB	BB	BB		BB	BB	BB	BB	BB		BB	BB	BB	BB	BB		BB	BB	BB	BB	BB		BB	BB	BB	BB	BB
172	wsnp_BE445427A_Ta_2_1	BB	BB	BB	BB	BB		AA	AA	AA	AA	AA		AA	AA	AA	AA	AA		BB	BB	BB	BB	BB		BB	BB	BB	BB	BB		BB	BB	BB	BB	BB		BB	BB	BB	BB	BB		BB	BB	BB	BB	BB
173	wsnp_BE445431A_Td_2_1	BB	BB	BB	BB	BB		BB	BB	BB	BB	BB		BB	BB	BB	BB	BB		NC	NC	BB	NC	NC		BB	BB	BB	BB	BB		BB	BB	BB	BB	BB		BB	BB	BB	BB	BB		NC	NC	NC	NC	NC
174	wsnp_BE445431A_Td_2_2	BB	BB	BB	BB	BB		BB	BB	BB	BB	BB		BB	BB	BB	BB	BB		BB	BB	BB	BB	BB		BB	BB	BB	BB	BB		BB	BB	BB	BB	BB		BB	BB	BB	BB	BB		BB	BB	BB	BB	BB
175	wsnp_BE445431B_Ta_1_1	AA	AA	AA	AA	AA		AA	AA	AA	AA	AA		AA	AA	AA	AA	AA		BB	BB	BB	BB	BB		AA	AA	AA	AA	AA		AA	AA	AA	AA	AA		AA	AA	AA	AA	AA		AA	AA	AA	AA	AA
176	wsnp_BE445431D_Ta_2_1	AA	AA	AA	AA	AA		AA	BB	BB	BB	BB		BB	BB	BB	BB	BB		AA	AA	AA	AA	AA		BB	BB	BB	BB	BB		AA	AA	AA	AA	AA		BB	BB	BB	BB	BB		AA	AA	AA	AA	AA
177	wsnp_BE445496A_Ta_2_1	AA	AA	AA	AA	AA		BB	BB	BB	BB	BB		AA	AA	AA	AA	AA		AA	AA	AA	AA	AA		AA	AA	AA	AA	AA		BB	AA	AA	BB	AA		BB	BB	BB	BB	BB		BB	BB	BB	BB	BB
180	wsnp_BE445506B_Ta_2_1	AA	AA	AA	AA	AA		BB	BB	BB	BB	BB		BB	BB	BB	BB	BB		BB	BB	BB	BB	BB		BB	BB	BB	BB	BB		BB	BB	BB	BB	BB		BB	BB	BB	BB	BB		BB	BB	BB	BB	BB
182	wsnp_BE445506B_Ta_2_4	BB	BB	BB	BB	BB		AA	AA	AA	AA	AA		AA	AA	AA	AA	AA		AA	AA	AA	AA	AA		AA	AA	AA	AA	AA		AA	AA	AA	AA	AA		AA	AA	AA	AA	AA		AA	AA	AA	AA	AA
183	wsnp_BE445508B_Ta_2_1	BB	BB	BB	BB	BB		BB	BB	BB	BB	BB		BB	BB	BB	BB	BB		BB	BB	BB	BB	BB		BB	BB	BB	BB	BB		BB	BB	BB	BB	BB		BB	BB	BB	BB	NC		BB	BB	BB	BB	BB
184	wsnp_BE445508B_Ta_2_2	BB	BB	BB	BB	BB		BB	BB	BB	BB	BB		BB	BB	BB	BB	BB		BB	BB	BB	BB	BB		BB	BB	BB	BB	BB		BB	BB	BB	BB	BB		BB	BB	BB	BB	BB		BB	BB	BB	BB	BB
185	wsnp_BE445667B_Ta_1_1	BB	BB	BB	BB	BB		BB	BB	BB	BB	BB		BB	BB	BB	BB	BB		BB	BB	BB	BB	BB		BB	BB	BB	BB	BB		BB	BB	BB	BB	BB		BB	BB	BB	BB	BB		BB	BB	BB	BB	BB
186	wsnp_BE446087B_Ta_2_1	AA	AA	AA	AA	AA		AA	AA	AA	AA	AA		AA	AA	AA	AA	AA		AA	AA	AA	AA	AA		AA	AA	AA	AA	AA		AA	AA	AA	AA	AA		AA	AA	AA	AA	AA		AA	AA	AA	AA	AA
188	wsnp_BE446240B_Ta_2_1	AA	AA	AA	AA	AA		BB	BB	BB	BB	BB		BB	BB	BB	BB	BB		BB	BB	BB	BB	BB		BB	AA	NC	AA	NC		BB	BB	BB	BB	BB		BB	BB	BB	BB	BB		BB	BB	BB	BB	BB
189	wsnp_BE446240B_Ta_2_3	BB	BB	BB	BB	BB		AA	AA	AA	AA	AA		BB	BB	BB	BB	BB		AA	AA	AA	AA	AA		AA	BB	NC	BB	NC		AA	AA	AA	AA	AA		AA	AA	AA	AA	AA		AA	AA	AA	AA	AA
190	wsnp_BE446240B_Ta_2_4	BB	BB	BB	BB	BB		BB	BB	BB	BB	BB		AA	AA	AA	AA	AA		BB	BB	BB	BB	BB		BB	BB	BB	BB	BB		BB	BB	BB	BB	BB		BB	BB	BB	BB	BB		BB	BB	BB	BB	BB
191	wsnp_BE446304B_Td_2_1	AB	AB	AB	AB	AB		AB	AB	AB	AB	AB		AB	AB	AB	AB	AB		AB	AB	AB	AB	AB		AB	AB	AB	AB	AB		AB	AB	AB	AB	AB		AB	AB	AB	AB	AB		AB	AB	AB	AB	AB
192	wsnp_BE446344A_Ta_2_1	BB	BB	BB	BB	BB		AA	AA	AA	AA	AA		AA	AA	AA	AA	AA		BB	BB	BB	BB	BB		AA	AA	AA	AA	AA		BB	BB	BB	BB	BB		BB	BB	BB	BB	BB		BB	BB	BB	BB	BB
193	wsnp_be446380A_Ta_2_3	AA	AA	AA	AA	AA		AA	AA	AA	AA	AA		AA	AA	AA	AA	AA		AA	AA	AA	AA	AA		AA	AA	AA	AA	AA		AA	AA	AA	AA	AA		AA	AA	AA	AA	AA		AA	AA	AA	AA	AA
197	wsnp_BE446509B_Ta_2_6	BB	BB	BB	BB	BB		BB	BB	BB	BB	BB		BB	BB	BB	BB	BB		AA	AA	AA	AA	AA		BB	BB	BB	BB	BB		BB	BB	BB	BB	BB		AA	AA	AA	AA	AA		BB	BB	BB	BB	BB
198	wsnp_BE446672B_Ta_2_1	AA	AA	AA	AA	AA		AA	AA	AA	AA	AA		AA	AA	AA	AA	AA		AA	AA	AA	AA	AA		AA	AA	AA	AA	AA		AA	AA	BB	AA	AA		AA	AA	AA	AA	AA		AA	AA	AA	AA	AA
199	wsnp_BE471022A_Ta_1_1	AA	AA	AA	AA	AA		AA	AA	AA	AA	AA		AA	AA	AA	AA	AA		AA	AA	AA	AA	AA		AA	AA	AA	AA	AA		AA	AA	AA	AA	AA		AA	AA	AA	AA	AA		AA	AA	AA	AA	AA
200	wsnp_be471201A_Ta_1_1	AA	AA	AA	AA	AA		BB	BB	BB	BB	BB		BB	BB	BB	BB	BB		BB	BB	BB	BB	BB		BB	AA	BB	AA	BB		BB	BB	BB	BB	BB		AA	AA	AA	AA	AA		BB	BB	BB	BB	BB
202	wsnp_BE471213B_Ta_2_2	AA	AA	AA	AA	AA		AA	AA	AA	AA	AA		AA	AA	AA	AA	AA		AA	AA	AA	AA	AA		AA	AA	AA	AA	AA		AA	AA	AA	AA	AA		AA	AA	AA	AA	AA		AA	AA	AA	AA	AA
203	wsnp_BE471213D_Ta_2_1	AA	AA	AA	AA	AA		AA	AA	AA	AA	AA		BB	BB	BB	BB	BB		AA	AA	AA	AA	AA		AA	AA	AA	AA	AA		AA	AA	AA	AA	AA		BB	BB	BB	BB	BB		AA	AA	AA	AA	AA
204	wsnp_be471272A_Ta_2_1	BB	BB	BB	BB	BB		BB	BB	BB	BB	BB		BB	BB	BB	BB	BB		BB	BB	BB	BB	BB		BB	BB	BB	BB	BB		BB	BB	BB	BB	BB		BB	BB	BB	BB	BB		BB	BB	BB	BB	BB
205	wsnp_be471272A_Ta_2_2	AA	AA	AA	AA	AA		AA	AA	AA	AA	AA		AA	AA	AA	AA	AA		AA	AA	AA	AA	AA		AA	AA	AA	AA	AA		AA	AA	AA	AA	AA		AA	AA	AA	AA	AA		AA	AA	AA	AA	AA
206	wsnp_BE488206B_Ta_2_1	AA	AA	AA	AA	AA		AA	AA	AA	AA	AA		AA	AA	AA	AA	AA		AA	AA	AA	AA	AA		AA	AA	AA	AA	AA		BB	BB	BB	BB	BB		AA	AA	AA	AA	AA		AA	AA	AA	AA	AA
207	wsnp_BE488220B_Ta_1_1	AA	AA	AA	AA	AA		AA	AA	AA	AA	AA		AA	AA	AA	AA	AA		AA	AA	AA	AA	AA		AA	AA	AA	AA	AA		AA	AA	AA	AA	AA		AA	AA	AA	AA	AA		AA	AA	AA	AA	AA
208	wsnp_be488670A_Ta_2_1	BB	BB	BB	BB	BB		BB	BB	BB	BB	BB		AA	AA	AA	AA	AB		BB	BB	BB	BB	BB		BB	BB	BB	BB	BB		BB	BB	BB	BB	BB		AA	AA	AA	AA	NC		BB	BB	BB	BB	BB
209	wsnp_BE488779D_Ta_1_2	AA	AA	AA	AA	AA		AA	AA	AA	AA	AA		AA	AA	AA	AA	AA		AA	AA	AA	AA	AA		AA	AA	AA	AA	AA		AA	AA	AA	AA	AA		BB	BB	BB	BB	BB		AA	AA	AA	AA	AA
210	wsnp_BE489326B_Ta_2_1	AA	AA	AA	AA	AA		BB	BB	BB	BB	BB		AA	AA	AA	AA	AA		BB	BB	BB	BB	BB		AA	AA	AA	AA	AA		BB	BB	BB	BB	BB		BB	BB	BB	BB	BB		BB	BB	BB	BB	BB
211	wsnp_BE489326B_Ta_2_2	BB	BB	BB	BB	BB		AA	AA	AA	AA	AA		BB	BB	BB	BB	BB		AA	AA	AA	AA	AA		BB	BB	BB	BB	BB		AA	AA	AA	AA	AA		AA	AA	AA	AA	AA		AA	AA	AA	AA	AA
213	wsnp_BE489692B_Ta_2_2	AA	AA	AA	AA	AA		AA	AA	AA	AA	AA		BB	BB	BB	BB	BB		AA	AA	AA	AA	AA		AA	AA	AA	AA	AA		AA	AA	AA	AA	AA		AA	AA	AA	AA	AA		AA	AA	AA	AA	AA
214	wsnp_BE489894A_Ta_2_1	AA	AA	AA	AA	AA		AA	AA	AA	AA	AA		BB	BB	BB	BB	BB		AA	AA	AA	AA	AA		AA	AA	AA	AA	AA		AA	AA	AA	AA	AA		AA	AA	AA	AA	AA		AA	AA	AA	AA	AA
215	wsnp_BE489896A_Ta_2_1	AA	AA	AA	AA	AA		AA	AA	AA	AA	AA		AA	AA	AA	AA	AA		AA	AA	AA	AA	AA		AA	AA	AA	AA	AA		AA	AA	AA	AA	AA		AA	AA	AA	AA	AA		AA	AA	AA	AA	AA
218	wsnp_BE490147A_Ta_2_1	BB	BB	BB	BB	BB		BB	BB	BB	BB	BB		AA	AA	AA	AA	NC		BB	BB	BB	BB	BB		BB	BB	BB	BB	BB		BB	BB	BB	BB	BB		BB	BB	BB	BB	BB		AA	AA	AA	AA	AA
219	wsnp_BE490147B_Ta_2_1	AA	AA	AA	AA	AA		BB	BB	BB	BB	BB		BB	BB	BB	BB	BB		BB	BB	BB	BB	BB		BB	BB	BB	BB	BB		BB	BB	BB	BB	BB		BB	BB	BB	BB	BB		BB	BB	BB	BB	BB
220	wsnp_be490149B_Ta_1_1	BB	BB	BB	BB	BB		BB	BB	BB	BB	BB		BB	BB	BB	BB	BB		BB	BB	BB	BB	BB		BB	BB	BB	BB	BB		BB	BB	BB	BB	BB		BB	BB	BB	BB	BB		BB	BB	BB	BB	BB
221	wsnp_BE490200B_Ta_2_1	BB	BB	BB	BB	BB		AA	AA	AA	AA	AA		BB	BB	BB	BB	BB		BB	BB	BB	BB	BB		AA	AA	AA	AA	AA		AA	AA	AA	AA	AA		AA	AA	AA	AA	AA		AA	AA	AA	AA	AA
222	wsnp_be490219A_Ta_1_1	AA	AA	AA	AA	AA		AA	AA	AA	AA	AA		AA	AA	AA	AA	NC		AA	AA	AA	AA	AA		AA	AA	AA	AA	AA		AA	AA	AA	AA	AA		AA	AA	AA	AA	AA		AA	AA	AA	AA	AA
223	wsnp_be490219D_Ta_1_1	AA	AA	AA	AA	AA		AA	AA	AA	AA	AA		AA	AA	AA	AA	AA		AA	AA	AA	AA	AA		AA	AA	AA	AA	AA		AA	AA	AA	AA	AA		AA	AA	AA	AA	AA		AA	AA	AA	AA	AA
224	wsnp_BE490226A_Ta_2_2	AA	AA	AA	AA	AA		AA	AA	AA	AA	AA		BB	BB	BB	BB	BB		AA	AA	AA	AA	AA		AA	AA	AA	AA	AA		AA	AA	AA	AA	AA		AA	AA	AA	AA	AA		AA	AA	AA	AA	AA
227	wsnp_BE490384A_Ta_2_1	AA	AA	AA	AA	AA		BB	BB	BB	BB	BB		BB	BB	BB	BB	BB		AA	AA	AA	AA	AA		AA	AA	AA	AA	AA		BB	BB	BB	BB	BB		BB	BB	BB	BB	BB		AA	AA	AA	AA	AA
228	wsnp_BE490384A_Ta_2_7	BB	BB	BB	BB	BB		BB	BB	BB	BB	BB		BB	BB	BB	BB	BB		BB	BB	BB	BB	BB		BB	BB	BB	BB	BB		BB	BB	BB	BB	BB		BB	BB	BB	BB	BB		BB	BB	BB	BB	BB
233	wsnp_BE490604A_Ta_2_1	AA	AA	AA	AA	AA		BB	BB	BB	BB	BB		BB	BB	BB	BB	BB		AA	AA	AA	AA	AA		AA	AA	AA	AA	AA		BB	BB	BB	BB	BB		AA	AA	AA	AA	AA		AA	AA	AA	AA	AA
234	wsnp_BE490613A_Ta_2_1	AA	AA	AA	AA	AA		AA	AA	AA	AA	AA		BB	BB	BB	BB	BB		AA	AA	AA	AA	AA		AA	AA	AA	AA	AA		AA	AA	AA	AA	AA		AA	AA	AA	AA	AA		BB	BB	BB	BB	BB
235	wsnp_BE490643D_Ta_2_1	BB	BB	BB	BB	BB		BB	BB	BB	BB	BB		BB	BB	BB	BB	BB		BB	BB	BB	BB	BB		AA	AA	AA	AA	AA		BB	AA	BB	BB	AA		BB	BB	BB	BB	BB		BB	BB	BB	BB	BB
236	wsnp_BE490651A_Ta_2_2	BB	BB	BB	BB	BB		BB	BB	BB	BB	BB		BB	BB	BB	BB	BB		BB	BB	BB	BB	BB		BB	BB	BB	BB	BB		BB	BB	BB	BB	BB		BB	BB	BB	BB	BB		BB	BB	BB	BB	BB
237	wsnp_BE490744A_Td_2_1	BB	BB	BB	BB	BB		BB	BB	BB	BB	BB		BB	BB	BB	BB	BB		BB	BB	BB	BB	BB		BB	BB	BB	BB	BB		BB	BB	BB	BB	BB		BB	BB	BB	BB	BB		BB	BB	BB	BB	BB
238	wsnp_BE490744B_Ta_2_1	AA	AA	AA	AA	AA		BB	BB	BB	BB	BB		BB	BB	BB	BB	BB		BB	BB	BB	BB	BB		BB	BB	BB	BB	BB		BB	BB	BB	BB	BB		BB	BB	BB	BB	BB		BB	BB	BB	BB	BB
239	wsnp_BE490744B_Ta_2_2	BB	BB	BB	BB	BB		BB	BB	BB	BB	BB		BB	BB	BB	BB	BB		BB	BB	BB	BB	BB		BB	BB	BB	BB	BB		BB	BB	BB	BB	BB		BB	BB	BB	BB	BB		BB	BB	BB	BB	BB
240	wsnp_BE490763A_Ta_1_2	BB	BB	BB	BB	BB		BB	BB	BB	BB	BB		BB	BB	BB	BB	BB		BB	BB	BB	BB	BB		BB	BB	BB	BB	BB		BB	BB	BB	BB	BB		BB	BB	BB	BB	BB		BB	BB	BB	BB	BB
241	wsnp_BE490763A_Ta_1_3	BB	BB	BB	BB	BB		BB	BB	BB	BB	BB		BB	BB	BB	BB	BB		BB	BB	BB	BB	BB		BB	BB	BB	BB	BB		BB	BB	BB	BB	BB		BB	BB	BB	BB	BB		BB	BB	BB	BB	BB
242	wsnp_BE490763B_Ta_2_1	BB	BB	BB	BB	BB		BB	BB	BB	BB	BB		AA	AA	AA	AA	AA		BB	NC	BB	BB	BB		BB	BB	BB	BB	BB		BB	BB	BB	BB	BB		BB	BB	BB	BB	BB		BB	BB	BB	BB	BB
244	wsnp_BE490763B_Ta_2_3	AA	AA	AA	AA	AA		AA	AA	AA	AA	AA		AA	AA	AA	AA	AA		AA	AA	AA	AA	AA		AA	AA	AA	AA	AA		AA	AA	AA	AA	AA		AA	AA	AA	AA	AA		AA	AA	AA	AA	AA
245	wsnp_be493897D_Ta_1_1	AA	AA	AA	AA	AA		AA	AA	AA	AA	AA		AA	AA	AA	AA	AA		AA	AA	AA	AA	AA		AA	AA	AA	AA	AA		AA	AA	AA	AA	AA		AA	AA	AA	AA	AA		AA	AA	AA	AA	AA
246	wsnp_be494028A_Ta_2_1	BB	BB	BB	BB	BB		AA	AA	AA	AA	AA		AA	AA	AA	AA	AA		AA	AA	AA	AA	AA		AA	AA	AA	AA	AA		AA	AA	AA	AA	AA		BB	BB	BB	BB	BB		AA	AA	AA	AA	AA
247	wsnp_BE494426A_Ta_1_2	AA	AA	AA	AA	AA		AA	AA	AA	AA	AA		AA	AA	AA	AA	AA		AA	AA	AA	AA	AA		AA	AA	AA	AA	AA		AA	AA	AA	AA	AA		AA	AA	AA	AA	AA		AA	AA	AA	AA	AA
248	wsnp_BE494474A_Ta_2_1	BB	BB	BB	BB	BB		BB	BB	BB	BB	BB		BB	BB	BB	BB	BB		BB	BB	BB	BB	BB		BB	BB	BB	BB	BB		BB	BB	BB	BB	BB		BB	BB	BB	BB	BB		BB	BB	BB	BB	BB
249	wsnp_BE494474A_Ta_2_2	BB	BB	BB	BB	BB		BB	BB	BB	BB	BB		BB	BB	BB	BB	BB		BB	BB	BB	BB	BB		BB	BB	BB	BB	BB		BB	BB	BB	BB	BB		BB	BB	BB	BB	BB		BB	BB	BB	BB	BB
251	wsnp_BE494474B_Ta_2_1	BB	BB	BB	BB	BB		BB	BB	BB	BB	BB		BB	BB	BB	BB	BB		BB	BB	BB	BB	BB		BB	BB	BB	BB	BB		BB	BB	BB	BB	BB		BB	BB	BB	BB	BB		BB	BB	BB	BB	BB
252	wsnp_BE494474B_Ta_2_2	BB	BB	BB	BB	BB		BB	BB	BB	BB	BB		BB	BB	BB	BB	BB		BB	BB	BB	BB	BB		BB	BB	BB	BB	BB		BB	BB	BB	BB	BB		BB	BB	BB	BB	BB		BB	BB	BB	BB	BB
253	wsnp_BE494482B_Ta_2_1	AA	AA	AA	AA	AA		AA	AA	AA	AA	AA		AA	AA	AA	AA	AA		AA	AA	AA	AA	AA		AA	AA	AA	AA	AA		AA	AA	AA	AA	AA		AA	AA	AA	AA	AA		AA	AA	AA	AA	AA
254	wsnp_BE494527A_Ta_2_1	AA	AA	AA	AA	AA		AA	AA	AA	AA	AA		AA	AA	AA	AA	AA		AA	AA	AA	AA	AA		AA	AA	AA	AA	AA		AA	AA	AA	AA	AA		AA	AA	AA	AA	AA		AA	AA	AA	AA	AA
255	wsnp_BE494527B_Ta_2_1	BB	BB	BB	BB	BB		BB	BB	BB	BB	BB		BB	BB	BB	BB	BB		BB	BB	BB	BB	BB		BB	BB	BB	BB	BB		BB	BB	BB	BB	BB		AA	AA	AA	AA	AA		BB	BB	BB	BB	BB
257	wsnp_BE494910D_Ta_1_16	BB	BB	BB	BB	BB		BB	BB	BB	BB	BB		BB	BB	BB	BB	BB		BB	BB	BB	BB	BB		BB	BB	BB	BB	BB		BB	BB	BB	BB	BB		BB	BB	BB	BB	BB		BB	BB	BB	BB	BB
258	wsnp_BE495116B_Ta_2_2	BB	BB	BB	BB	BB		BB	BB	BB	BB	BB		BB	BB	BB	BB	BB		BB	BB	BB	BB	BB		BB	BB	BB	BB	BB		BB	BB	BB	BB	BB		BB	BB	BB	BB	BB		BB	BB	BB	BB	BB
259	wsnp_BE495143A_Ta_2_1	AA	AA	AA	AA	AA		BB	BB	BB	BB	BB		BB	BB	BB	BB	BB		BB	BB	BB	BB	BB		AA	AA	AA	AA	AA		BB	BB	BB	BB	BB		AA	AA	AA	AA	AA		BB	BB	BB	BB	BB
260	wsnp_BE495143A_Ta_2_2	BB	BB	BB	BB	BB		AA	AA	AA	AA	AA		AA	AA	AA	AA	AA		AA	AA	AA	AA	AA		BB	BB	BB	BB	BB		AA	AA	AA	AA	AA		BB	BB	BB	BB	BB		AA	AA	AA	AA	AA
261	wsnp_BE495175A_Ta_1_1	BB	BB	BB	BB	BB		BB	BB	BB	BB	BB		BB	BB	BB	BB	BB		BB	BB	BB	BB	BB		BB	BB	BB	BB	BB		BB	BB	BB	BB	BB		BB	BB	BB	BB	BB		BB	BB	BB	BB	BB
262	wsnp_BE495277A_Ta_2_1	BB	BB	BB	BB	BB		BB	BB	BB	BB	BB		BB	BB	BB	BB	BB		BB	BB	BB	BB	BB		BB	BB	BB	BB	BB		BB	BB	BB	BB	BB		BB	BB	BB	BB	BB		BB	BB	BB	BB	BB
263	wsnp_BE495277A_Ta_2_5	BB	BB	BB	BB	BB		BB	BB	BB	BB	BB		BB	BB	BB	BB	BB		BB	BB	BB	BB	BB		BB	BB	BB	BB	BB		BB	BB	BB	BB	BB		BB	BB	BB	BB	BB		BB	BB	BB	BB	BB
265	wsnp_BE495277B_Ta_2_5	AA	AA	AA	AA	AA		AA	AA	AA	AA	AA		BB	BB	BB	BB	BB		AA	AA	AA	AA	AA		BB	BB	BB	BB	BB		AA	AA	AA	AA	AA		BB	BB	BB	BB	BB		BB	BB	BB	BB	BB
266	wsnp_BE495325D_Ta_1_1	BB	BB	BB	BB	BB		BB	BB	BB	BB	BB		BB	BB	BB	BB	BB		BB	BB	BB	BB	BB		BB	BB	BB	BB	BB		BB	BB	BB	BB	BB		BB	BB	BB	BB	BB		BB	BB	BB	BB	BB
267	wsnp_BE495542A_Ta_2_1	BB	BB	BB	BB	BB		BB	BB	BB	BB	BB		BB	BB	BB	BB	BB		BB	BB	BB	BB	BB		BB	BB	BB	BB	BB		BB	BB	BB	BB	BB		BB	BB	BB	BB	BB		BB	BB	BB	BB	BB
268	wsnp_BE495786A_Ta_2_1	BB	BB	BB	BB	BB		BB	BB	BB	BB	BB		BB	BB	BB	BB	BB		BB	BB	BB	BB	BB		BB	BB	BB	BB	BB		BB	BB	BB	BB	BB		AA	AA	AA	AA	AA		BB	BB	BB	BB	BB
269	wsnp_BE495786B_Ta_2_1	BB	BB	BB	BB	BB		BB	AA	AA	AA	AA		AA	AA	AA	AA	AA		AA	AA	AA	AA	AA		AA	AA	AA	AA	AA		AA	AA	AA	AA	AA		BB	BB	BB	BB	BB		AA	AA	AA	AA	AA
270	wsnp_BE495786B_Ta_2_2	BB	BB	BB	BB	BB		AA	BB	BB	BB	BB		BB	BB	BB	BB	BB		BB	BB	BB	BB	BB		BB	BB	BB	BB	BB		BB	BB	BB	BB	BB		AA	AA	AA	AA	AA		BB	BB	BB	BB	BB
271	wsnp_BE495896B_Ta_2_1	AA	AA	AA	AA	AA		AA	AA	AA	AA	AA		BB	BB	BB	BB	BB		AA	AA	AA	AA	AA		AA	AA	AA	AA	AA		AA	AA	AA	AA	AA		AA	AA	AA	AA	AA		AA	AA	AA	AA	AA
272	wsnp_BE496826A_Ta_2_2	BB	BB	BB	BB	BB		BB	BB	BB	BB	BB		BB	BB	BB	BB	BB		BB	BB	BB	BB	BB		AA	BB	AA	BB	AA		BB	BB	BB	BB	BB		AA	AA	AA	AA	NC		BB	BB	BB	BB	BB
274	wsnp_be496863A_Ta_2_1	BB	BB	BB	BB	BB		BB	BB	BB	BB	BB		BB	BB	BB	BB	BB		BB	BB	BB	BB	BB		BB	BB	BB	BB	BB		BB	BB	BB	BB	BB		BB	BB	BB	BB	BB		BB	BB	BB	BB	BB
276	wsnp_be496863B_Ta_2_1	AA	AA	AA	AA	AA		AA	AA	AA	AA	AA		AA	AA	AA	AA	AA		AA	AA	AA	AA	AA		AA	AA	AA	AA	AA		AA	AA	AA	AA	AA		AA	AA	AA	AA	AA		AA	AA	AA	AA	AA
277	wsnp_be496863B_Ta_2_2	BB	BB	BB	BB	BB		BB	BB	BB	BB	BB		BB	BB	BB	BB	BB		BB	BB	BB	BB	BB		BB	BB	BB	BB	BB		BB	BB	BB	BB	BB		BB	BB	BB	BB	BB		BB	BB	BB	BB	BB
278	wsnp_BE496976A_Ta_2_1	BB	BB	BB	BB	BB		BB	BB	BB	BB	BB		BB	BB	BB	BB	BB		BB	BB	BB	BB	BB		BB	BB	BB	BB	BB		BB	BB	BB	BB	BB		BB	BB	BB	BB	BB		BB	BB	BB	BB	BB
279	wsnp_BE496976B_Ta_2_1	AA	AA	AA	AA	AA		BB	BB	BB	BB	BB		BB	BB	BB	BB	BB		AA	AA	AA	AA	AA		BB	BB	BB	BB	BB		BB	BB	BB	BB	BB		BB	BB	BB	BB	BB		AA	AA	AA	AA	AA
280	wsnp_BE496983B_Ta_2_1	BB	BB	BB	BB	BB		AA	AA	AA	AA	AA		AA	AA	AA	AA	AA		AA	AA	AA	AA	AA		BB	BB	BB	BB	BB		AA	AA	AA	AA	AA		AA	AA	AA	AA	AA		AA	AA	AA	AA	AA
281	wsnp_BE496986A_Ta_2_1	BB	BB	BB	BB	BB		BB	BB	BB	BB	BB		AA	AA	AA	AA	NC		BB	BB	BB	BB	BB		BB	BB	BB	BB	BB		BB	BB	BB	BB	BB		BB	BB	BB	BB	BB		AA	AA	AA	AA	AA
282	wsnp_BE496986A_Ta_2_6	AA	AA	AA	AA	AA		AA	AA	AA	AA	AA		AA	AA	AA	AA	AA		AA	AA	AA	AA	AA		AA	AA	AA	AA	AA		AA	AA	AA	AA	AA		AA	AA	AA	AA	AA		AA	AA	AA	AA	AA
283	wsnp_BE496986B_Ta_2_2	AA	AA	AA	AA	AA		BB	BB	BB	BB	BB		BB	BB	BB	BB	BB		BB	BB	BB	BB	BB		BB	BB	BB	BB	BB		BB	BB	BB	BB	BB		BB	BB	BB	BB	BB		BB	BB	BB	BB	BB
285	wsnp_BE497160A_Ta_1_1	BB	BB	BB	BB	BB		BB	BB	BB	BB	BB		BB	BB	BB	BB	BB		BB	BB	BB	BB	BB		AA	AA	AA	AA	AA		BB	BB	BB	BB	BB		BB	BB	BB	BB	BB		BB	BB	BB	BB	BB
286	wsnp_BE497160D_Ta_2_1	BB	BB	BB	BB	BB		BB	BB	BB	BB	BB		BB	BB	BB	BB	BB		BB	BB	BB	BB	BB		BB	BB	BB	BB	BB		BB	BB	BB	BB	BB		BB	BB	BB	BB	BB		BB	BB	BB	BB	BB
287	wsnp_BE497160D_Ta_2_2	AA	AA	AA	AA	AA		AA	AA	AA	AA	AA		AA	AA	AA	AA	AA		AA	AA	AA	AA	AA		AA	AA	AA	AA	AA		AA	AA	AA	AA	AA		AA	AA	AA	AA	AA		AA	AA	AA	AA	AA
290	wsnp_BE497361A_Ta_1_1	BB	BB	BB	BB	BB		BB	BB	BB	BB	BB		BB	BB	BB	BB	BB		BB	BB	BB	BB	BB		BB	BB	BB	BB	BB		BB	BB	BB	BB	BB		BB	BB	BB	BB	BB		BB	BB	BB	BB	BB
291	wsnp_BE497368A_Ta_2_1	BB	BB	BB	BB	BB		BB	BB	BB	BB	BB		AA	AA	AA	AA	AA		BB	BB	BB	BB	BB		AA	AA	AA	AA	AA		BB	BB	BB	BB	BB		AA	AA	AA	AA	AA		BB	BB	BB	BB	BB
292	wsnp_BE497469B_Ta_2_1	BB	BB	BB	BB	BB		BB	BB	BB	BB	BB		AA	AA	AA	AA	AA		BB	BB	BB	BB	BB		AA	AA	AA	AA	AA		BB	BB	BB	BB	BB		BB	BB	BB	BB	BB		BB	BB	BB	BB	BB
293	wsnp_BE497494A_Td_2_1	AA	AA	AA	AA	AA		AA	AA	AA	AA	AA		AA	AA	AA	AA	AA		AA	AA	AA	AA	AA		AA	AA	AA	AA	AA		AA	AA	AA	AA	AA		AA	AA	AA	AA	AA		AA	AA	AA	AA	AA
294	wsnp_BE497494A_Td_2_2	BB	BB	BB	BB	BB		BB	BB	BB	BB	BB		BB	BB	BB	BB	BB		BB	BB	BB	BB	BB		BB	BB	BB	BB	BB		BB	BB	BB	BB	BB		BB	BB	BB	BB	BB		BB	BB	BB	BB	BB
295	wsnp_BE497494B_Ta_2_1	AA	AA	AB	AA	AA		AA	AA	AA	AA	AA		AA	AA	AA	AA	AA		AA	AB	AA	AA	AA		AA	NC	AA	AA	AA		AA	AA	AA	AA	AA		AA	AA	AA	AA	AA		AA	AA	AA	AA	AA
296	wsnp_BE497618A_Ta_1_1	BB	BB	BB	BB	BB		AA	AA	AA	AA	AA		AA	AA	AA	AA	AA		AA	AA	AA	AA	AA		BB	BB	BB	BB	BB		BB	BB	BB	BB	BB		BB	BB	BB	BB	BB		AA	AA	AA	AA	AA
297	wsnp_BE497701B_Ta_2_1	AA	AA	AA	AA	AA		BB	BB	BB	BB	BB		BB	BB	BB	BB	BB		BB	BB	BB	BB	BB		BB	BB	BB	BB	BB		BB	BB	BB	BB	BB		BB	BB	BB	BB	BB		BB	BB	BB	BB	BB
299	wsnp_BE497740B_Ta_2_2	AA	AA	AA	AA	AA		AA	AA	AA	AA	AA		AA	AA	AA	AA	AA		AA	AA	AA	AA	AA		AA	AA	AA	AA	AA		AA	AA	AA	AA	AA		BB	BB	BB	BB	BB		AA	AA	AA	AA	AA
300	wsnp_BE497820A_Ta_2_2	AA	AA	AA	AA	AA		AA	AA	AA	AA	AA		BB	BB	BB	BB	BB		AA	AA	AA	AA	AA		AA	AA	AA	AA	AA		AA	AA	AA	AA	AA		AA	AA	AA	AA	AA		AA	AA	AA	AA	AA
301	wsnp_BE497820B_Ta_2_1	AA	AA	AA	AA	AA		AA	AA	AA	AA	AA		AA	AA	AA	AA	AA		AA	AA	AA	AA	AA		BB	BB	BB	BB	BB		AA	AA	AA	AA	AA		BB	BB	BB	BB	BB		AA	AA	AA	AA	AA
302	wsnp_BE497820B_Ta_2_2	BB	BB	BB	BB	BB		BB	BB	BB	BB	BB		BB	BB	BB	BB	BB		BB	BB	BB	BB	BB		AA	AA	AA	AA	AA		BB	BB	BB	BB	BB		AA	AA	AA	AA	AA		BB	BB	BB	BB	BB
303	wsnp_BE497820B_Ta_2_3	AA	AA	AA	AA	AA		AA	AA	AA	AA	AA		AA	AA	AA	AA	AA		AA	AA	AA	AA	AA		BB	BB	BB	BB	BB		AA	AA	AA	AA	AA		BB	BB	BB	BB	BB		AA	AA	AA	AA	AA
304	wsnp_BE497845D_Ta_1_1	AA	AA	AA	AA	AA		AA	AA	AA	AA	AA		AA	AA	AA	AA	AA		AA	AA	AA	AA	AA		AA	AA	AA	AA	AA		BB	BB	BB	BB	BB		AA	AA	AA	AA	AA		AA	AA	AA	AA	AA
305	wsnp_BE498209A_Ta_2_1	BB	BB	BB	BB	BB		BB	BB	BB	BB	BB		AA	AA	AA	AA	AA		BB	BB	BB	BB	BB		BB	BB	BB	BB	BB		BB	BB	BB	BB	BB		BB	BB	BB	BB	BB		BB	BB	BB	BB	BB
306	wsnp_BE498323B_Ta_2_1	AA	AA	AA	AA	AA		AA	AA	AA	AA	AA		BB	BB	BB	BB	BB		AA	AA	AA	AA	AA		AA	AA	AA	AA	AA		AA	AA	AA	AA	AA		BB	BB	BB	BB	BB		AA	AA	AA	AA	AA
307	wsnp_BE498419B_Ta_1_2	AA	AA	AA	AA	AA		AA	AA	AA	AA	AA		BB	BB	BB	BB	BB		AA	AA	AA	AA	AA		AA	AA	AA	AA	AA		AA	AA	AA	AA	AA		AA	AA	AA	AA	AA		AA	AA	AA	AA	AA
308	wsnp_BE498419B_Ta_1_3	AA	AA	AA	AA	AA		AA	AA	AA	AA	AA		BB	BB	BB	BB	NC		AA	AA	AA	AA	AA		AA	AA	AA	AA	AA		AA	AA	AA	AA	AA		AA	AA	AA	AA	AA		AA	AA	AA	AA	AA
310	wsnp_be498599B_Ta_1_1	BB	BB	BB	BB	BB		BB	BB	BB	BB	BB		BB	BB	BB	BB	BB		BB	BB	BB	BB	BB		BB	BB	BB	BB	BB		BB	BB	BB	BB	BB		BB	BB	BB	BB	BB		BB	BB	BB	BB	BB
311	wsnp_BE498662B_Ta_2_1	BB	BB	BB	BB	BB		BB	BB	BB	BB	BB		BB	BB	BB	BB	BB		BB	BB	BB	BB	BB		BB	BB	BB	BB	BB		BB	BB	BB	BB	BB		BB	BB	BB	BB	BB		BB	BB	BB	BB	BB
312	wsnp_BE498662B_Ta_2_5	BB	BB	BB	BB	BB		BB	BB	BB	BB	BB		BB	BB	BB	BB	BB		BB	BB	BB	BB	BB		BB	BB	BB	BB	BB		BB	BB	BB	BB	BB		BB	BB	BB	BB	BB		BB	BB	BB	BB	BB
315	wsnp_BE498768A_Ta_2_1	BB	BB	BB	BB	BB		BB	BB	BB	BB	BB		BB	BB	BB	BB	BB		BB	BB	BB	BB	BB		BB	BB	BB	BB	BB		BB	BB	BB	BB	BB		BB	BB	BB	BB	BB		BB	BB	BB	BB	BB
316	wsnp_BE498786B_Ta_2_1	AA	AA	AA	AA	AA		AA	AA	AA	AA	AA		AA	AA	AA	AA	AA		BB	BB	BB	BB	BB		AA	AA	AA	AA	AA		AA	AA	AA	AA	AA		AA	AA	AA	AA	AA		AA	AA	AA	AA	AA
317	wsnp_BE498849D_Ta_1_2	AA	AA	AA	AA	AA		AA	AA	AA	AA	AA		AA	AA	AA	AA	AA		AA	AA	AA	AA	AA		AA	AA	AA	AA	AA		AA	AA	AA	AA	AA		AA	AA	AA	AA	AA		AA	AA	AA	AA	AA
319	wsnp_BE498892A_Ta_2_25	BB	BB	BB	BB	BB		BB	BB	BB	BB	BB		BB	BB	BB	BB	BB		BB	BB	BB	BB	BB		BB	BB	BB	BB	BB		BB	BB	BB	BB	BB		BB	BB	BB	BB	BB		BB	BB	BB	BB	BB
320	wsnp_BE498985A_Ta_2_1	AA	AA	AA	AA	AA		BB	BB	BB	BB	BB		BB	BB	BB	BB	BB		BB	BB	BB	BB	BB		BB	BB	BB	BB	BB		BB	BB	BB	BB	BB		AA	AA	AA	AA	AA		BB	BB	BB	BB	BB
321	wsnp_BE499016B_Ta_2_1	AA	AA	AA	AA	AA		AA	AA	AA	AA	AA		AA	AA	AA	AA	AA		AA	AA	AA	AA	AA		AA	AA	AA	AA	AA		AA	AA	AA	AA	AA		AA	AA	AA	AA	AA		AA	AA	AA	AA	AA
322	wsnp_BE499016D_Ta_2_1	BB	BB	BB	BB	BB		BB	BB	BB	BB	BB		BB	BB	BB	BB	BB		BB	BB	BB	BB	BB		BB	BB	BB	BB	BB		BB	BB	BB	BB	BB		BB	BB	BB	BB	BB		BB	BB	BB	BB	BB
324	wsnp_BE499257A_Ta_2_1	AA	AA	AA	AA	AA		AA	AA	AA	AA	AA		AA	AA	AA	AA	AA		AA	AA	AA	AA	AA		AA	AA	AA	AA	AA		AA	AA	AA	AA	AA		AA	AA	AA	AA	AA		AA	AA	AA	AA	AA
325	wsnp_BE499309D_Ta_2_2	BB	BB	BB	BB	BB		BB	BB	BB	BB	BB		BB	BB	BB	BB	BB		BB	BB	BB	BB	BB		BB	BB	BB	BB	BB		BB	BB	BB	BB	BB		BB	BB	BB	BB	BB		BB	BB	BB	BB	BB
326	wsnp_be499362B_Td_2_1	AA	AA	AA	AA	AA		AA	AA	AA	AA	AA		AA	AA	AA	AA	AA		AA	AA	AA	AA	AA		AA	AA	AA	AA	AA		AA	AA	AA	AA	AA		AA	AA	AA	AA	AA		AA	AA	AA	AA	AA
327	wsnp_BE499456B_Ta_1_1	BB	BB	BB	BB	BB		BB	BB	BB	BB	BB		BB	BB	BB	BB	BB		BB	BB	BB	BB	BB		BB	BB	BB	BB	BB		BB	BB	BB	BB	BB		BB	BB	BB	BB	BB		BB	BB	BB	BB	BB
328	wsnp_BE499478B_Ta_2_1	BB	BB	BB	BB	BB		BB	BB	BB	BB	BB		AA	AA	AA	AA	AA		BB	BB	BB	BB	BB		BB	BB	BB	BB	BB		BB	AA	AA	BB	AA		AA	AA	AA	AA	AA		BB	BB	BB	BB	BB
329	wsnp_BE499546B_Ta_2_1	BB	BB	BB	BB	BB		BB	BB	BB	BB	BB		AA	AA	AA	AA	AA		BB	BB	BB	BB	BB		BB	BB	BB	BB	BB		BB	BB	BB	BB	BB		BB	BB	BB	BB	BB		BB	BB	BB	BB	BB
330	wsnp_BE499835A_Ta_2_1	AA	AA	AA	AA	AA		AA	AA	AA	AA	AA		AA	AA	AA	AA	AA		AA	AA	AA	AA	AA		AA	AA	AA	AA	AA		AA	AA	AA	AA	AA		AA	AA	AA	AA	AA		AA	AA	AA	AA	AA
331	wsnp_BE499835A_Ta_2_2	BB	BB	BB	BB	BB		BB	BB	BB	BB	BB		BB	BB	BB	BB	BB		BB	BB	BB	BB	BB		BB	BB	BB	BB	BB		BB	BB	BB	BB	BB		BB	BB	BB	BB	BB		BB	BB	BB	BB	BB
332	wsnp_BE499835B_Ta_2_5	AA	AA	AA	AA	AA		BB	BB	BB	BB	BB		BB	BB	BB	BB	BB		BB	BB	BB	BB	BB		AA	AA	AA	AA	AA		AA	AA	AA	AA	AA		AA	AA	AA	AA	AA		BB	BB	BB	BB	BB
333	wsnp_BE500291A_Ta_2_1	AA	AA	AA	AA	AA		AA	AA	AA	AA	AA		BB	BB	BB	BB	BB		AA	AA	AA	AA	AA		AA	AA	AA	AA	AA		AA	AA	AA	AA	AA		AA	AA	AA	AA	AA		AA	AA	AA	AA	AA
334	wsnp_be500615A_Ta_1_1	BB	BB	BB	BB	BB		BB	BB	BB	BB	BB		BB	BB	BB	BB	BB		BB	BB	BB	BB	BB		BB	BB	BB	BB	BB		BB	BB	BB	BB	BB		BB	BB	BB	BB	BB		BB	BB	BB	BB	BB
335	wsnp_BE500759A_Td_2_1	AA	AA	AA	AA	AA		BB	BB	BB	BB	BB		BB	BB	BB	BB	BB		BB	BB	BB	BB	BB		AA	AA	AA	AA	AA		BB	AA	AA	BB	AA		BB	BB	BB	BB	BB		BB	BB	BB	BB	BB
336	wsnp_BE517627A_Ta_2_1	AA	AA	AA	AA	AA		AA	AA	AA	AA	AA		BB	BB	BB	BB	BB		AA	AA	AA	AA	AA		AA	AA	AA	AA	AA		AA	AA	AA	AA	AA		AA	AA	AA	AA	AA		AA	AA	AA	AA	AA
337	wsnp_BE517711B_Ta_2_1	AA	AA	AA	AA	AA		AA	AA	AA	AA	AA		BB	BB	BB	BB	BB		AA	AA	AA	AA	AA		AA	AA	AA	AA	AA		AA	AA	AA	AA	AA		AA	AA	AA	AA	AA		AA	AA	AA	AA	AA
339	wsnp_BE517729A_Ta_2_1	BB	BB	BB	BB	BB		BB	BB	BB	BB	BB		BB	BB	BB	BB	BB		BB	BB	BB	BB	BB		BB	BB	BB	BB	BB		BB	BB	BB	BB	BB		AA	AA	AA	AA	AA		BB	BB	BB	BB	BB
343	wsnp_BE517877A_Td_2_3	BB	BB	BB	BB	BB		BB	BB	BB	BB	BB		BB	BB	BB	BB	BB		BB	BB	BB	BB	BB		BB	BB	BB	BB	BB		BB	BB	BB	BB	BB		BB	BB	BB	BB	BB		BB	BB	BB	BB	BB
344	wsnp_BE517914B_Ta_2_5	AA	AA	AA	AA	AA		AA	AA	AA	AA	AA		BB	BB	BB	BB	BB		AA	AA	AA	AA	AA		AA	AA	AA	AA	AA		AA	AA	AA	AA	AA		AA	AA	AA	AA	AA		AA	AA	AA	AA	AA
345	wsnp_BE517946D_Ta_1_2	BB	BB	BB	BB	BB		BB	AA	AA	AA	AA		AA	AA	AA	AA	AA		BB	BB	BB	BB	BB		AA	AA	AA	AA	AA		BB	BB	BB	BB	BB		AA	AA	AA	AA	AA		BB	BB	BB	BB	BB
346	wsnp_BE518003B_Ta_2_2	AA	AA	AA	AA	AA		AA	AA	AA	AA	AA		AA	AA	AA	AA	AA		BB	BB	BB	BB	BB		AA	AA	AA	AA	AA		AA	AA	AA	AA	AA		AA	AA	AA	AA	AA		AA	AA	AA	AA	AA
348	wsnp_BE518357B_Ta_2_2	AA	AA	AA	AA	AA		AA	AA	AA	AA	AA		AA	AA	AA	AA	AA		AA	AA	AA	AA	AA		AA	AA	AA	AA	AA		AA	AA	AA	AA	AA		AA	AA	AA	AA	AA		AA	AA	AA	AA	AA
351	wsnp_BE518393A_Td_2_2	BB	BB	BB	BB	BB		BB	BB	BB	BB	BB		BB	BB	BB	BB	BB		BB	BB	BB	BB	BB		BB	BB	BB	BB	BB		BB	BB	BB	BB	BB		BB	BB	BB	BB	BB		BB	BB	BB	BB	BB
352	wsnp_BE518393A_Td_2_3	BB	BB	BB	BB	BB		AA	AA	AA	AA	AA		BB	BB	BB	BB	BB		BB	BB	BB	BB	BB		BB	BB	BB	BB	BB		BB	BB	BB	BB	BB		BB	BB	BB	BB	BB		BB	BB	BB	BB	BB
353	wsnp_BE518403B_Ta_1_1	AA	AA	AA	AA	AA		BB	BB	BB	BB	BB		BB	BB	BB	BB	BB		BB	BB	BB	BB	BB		BB	AA	AB	AA	AB		BB	BB	BB	BB	BB		BB	BB	BB	BB	BB		BB	BB	BB	BB	BB
354	wsnp_be518436B_Ta_2_1	AA	AA	AA	AA	AA		AA	AA	AA	AA	AA		AA	AA	AA	AA	AA		AA	AA	AA	AA	AA		AA	AA	AA	AA	AA		AA	AA	AA	AA	AA		AA	AA	AA	AA	AA		AA	AA	AA	AA	AA
356	wsnp_BE585780A_Ta_2_1	AA	AA	AA	AA	AA		AA	AA	AA	AA	AA		AA	AA	AA	AA	AA		BB	BB	BB	BB	BB		AA	AA	AA	AA	AA		AA	AA	AA	AA	AA		AA	AA	AA	AA	AA		BB	BB	BB	BB	BB
357	wsnp_BE585780A_Ta_2_2	BB	BB	BB	BB	BB		AA	AA	AA	AA	AA		BB	BB	BB	BB	BB		BB	BB	BB	BB	BB		BB	BB	BB	BB	BB		BB	BB	BB	BB	BB		BB	BB	BB	BB	BB		BB	BB	BB	BB	BB
358	wsnp_BE585781D_Ta_1_1	AA	AA	AA	AA	AA		AA	AA	AA	AA	AA		AA	AA	AA	AA	AA		AA	AA	AA	AA	AA		AA	AA	AA	AA	AA		AA	AA	AA	AA	AA		AA	AA	AA	AA	AA		AA	AA	AA	AA	AA
359	wsnp_BE586072D_Ta_1_2	BB	BB	BB	BB	BB		BB	BB	BB	BB	BB		BB	BB	BB	BB	BB		BB	BB	BB	BB	BB		BB	BB	BB	BB	BB		BB	BB	BB	BB	BB		BB	BB	BB	BB	BB		BB	BB	BB	BB	BB
360	wsnp_BE586140A_Ta_2_1	BB	BB	BB	BB	BB		BB	BB	BB	BB	BB		BB	BB	BB	BB	BB		BB	BB	BB	BB	BB		BB	BB	BB	BB	BB		BB	BB	BB	BB	BB		BB	BB	BB	BB	BB		BB	BB	BB	BB	BB
361	wsnp_BE586140B_Ta_2_1	AA	AA	AA	AA	AA		BB	BB	BB	BB	BB		AA	AA	AA	AA	AA		AA	AA	AA	AA	AA		AA	AA	AA	AA	AA		AA	AA	AA	AA	AA		AA	AA	AA	AA	AA		AA	AA	AA	AA	AA
362	wsnp_BE586140D_Ta_2_2	BB	BB	BB	BB	BB		AA	AA	AA	AA	AA		BB	BB	BB	BB	BB		AA	AA	AA	AA	AA		BB	BB	BB	BB	BB		AA	AA	AA	AA	AA		AA	AA	AA	AA	AA		AA	AA	AA	AA	AA
364	wsnp_BE590553A_Ta_2_6	AA	AA	AA	AA	AA		AA	AA	AA	AA	AA		AA	AA	AA	AA	AA		BB	BB	BB	BB	BB		AA	AA	AA	AA	AA		AA	AA	AA	AA	AA		AA	AA	AA	AA	AA		BB	BB	BB	BB	BB
367	wsnp_BE590634B_Ta_2_1	AA	AA	AA	AA	AA		AA	AA	AA	AA	AA		AA	AA	AA	AA	AA		AA	AA	AA	AA	AA		AA	AA	AA	AA	AA		BB	BB	BB	BB	BB		AA	AA	AA	AA	AA		AA	AA	AA	AA	AA
368	wsnp_BE590634B_Ta_2_5	BB	BB	BB	BB	BB		BB	BB	BB	BB	BB		BB	BB	BB	BB	BB		BB	BB	BB	BB	BB		BB	BB	BB	BB	BB		AA	AA	AA	AA	AA		BB	BB	BB	BB	BB		BB	BB	BB	BB	BB
370	wsnp_BE591002A_Ta_2_4	AA	AA	AA	AA	AA		AA	AA	AA	AA	AA		BB	BB	BB	BB	BB		AA	AA	AA	AA	AA		AA	AA	AA	AA	AA		AA	AA	AA	AA	AA		AA	AA	AA	AA	AA		AA	AA	AA	AA	AA
371	wsnp_BE591195A_Ta_1_1	AA	AA	AA	AA	AA		AA	AA	AA	AA	AA		AA	AA	AA	AA	AA		AA	AA	AA	AA	AA		AA	AA	AA	AA	AA		AA	AA	AA	AA	AA		AA	AA	AA	AA	AA		AA	AA	AA	AA	AA
372	wsnp_BE591243A_Td_2_2	AA	AA	AA	AA	AA		BB	BB	BB	BB	BB		BB	BB	BB	BB	BB		AA	AA	AA	AA	AA		AA	AA	AA	AA	AA		AA	AA	AA	AA	AA		BB	BB	BB	BB	BB		AA	AA	AA	AA	AA
373	wsnp_BE591248B_Td_2_1	BB	BB	BB	BB	BB		BB	BB	BB	BB	BB		BB	BB	BB	BB	BB		BB	BB	BB	BB	BB		BB	BB	BB	BB	BB		BB	BB	BB	BB	BB		BB	BB	BB	BB	BB		BB	BB	BB	BB	BB
375	wsnp_be591305B_Ta_1_1	BB	BB	BB	BB	BB		BB	BB	BB	BB	BB		BB	BB	BB	BB	BB		BB	BB	BB	BB	BB		BB	BB	BB	BB	BB		BB	BB	BB	BB	BB		BB	BB	BB	BB	BB		BB	BB	BB	BB	BB
376	wsnp_BE591466B_Ta_2_1	AA	AA	AA	AA	AA		AA	AA	AA	AA	AA		AA	AA	AA	AA	AA		AA	AA	AA	AA	AA		AA	AA	AA	AA	AA		AA	AA	AA	AA	AA		AA	AA	AA	AA	AA		AA	AA	AA	AA	AA
377	wsnp_BE591466B_Ta_2_2	AA	AA	AA	AA	AA		AA	AA	AA	AA	AA		BB	BB	BB	BB	BB		AA	AA	AA	AA	AA		AA	AA	AA	AA	AA		AA	AA	AA	AA	AA		AA	AA	AA	AA	AA		AA	AA	AA	AA	AA
378	wsnp_BE591501B_Ta_2_1	BB	BB	BB	BB	BB		BB	BB	BB	BB	BB		AA	AA	AA	AA	AA		BB	BB	BB	BB	BB		BB	BB	BB	BB	BB		BB	BB	BB	BB	BB		BB	BB	BB	BB	BB		BB	BB	BB	BB	BB
379	wsnp_BE591604B_Ta_2_1	AA	AA	AA	AA	AA		AA	AA	AA	AA	AA		AA	AA	AA	AA	AA		AA	AA	AA	AA	AA		AA	AA	AA	AA	AA		AA	AA	AA	AA	AA		AA	AA	AA	AA	AA		AA	AA	AA	AA	AA
380	wsnp_BE591684B_Ta_2_1	BB	BB	BB	BB	BB		BB	BB	BB	BB	BB		BB	BB	BB	BB	BB		BB	BB	BB	BB	BB		BB	BB	BB	BB	BB		BB	BB	BB	BB	BB		BB	BB	BB	BB	BB		BB	BB	BB	BB	BB
381	wsnp_BE591739A_Ta_2_2	AA	AA	AA	AA	AA		AA	AA	AA	AA	AA		AA	AA	AA	AA	AA		AA	AA	AA	AA	AA		AA	AA	AA	AA	AA		AA	AA	AA	AA	AA		AA	AA	AA	AA	AA		AA	AA	AA	AA	AA
382	wsnp_BE591739D_Ta_2_3	AA	AA	AA	AA	AA		AA	AA	AA	AA	AA		AA	AA	AA	AA	AA		AA	AA	AA	AA	AA		AA	AA	AA	AA	AA		AA	AA	AA	AA	AA		AA	AA	AA	AA	AA		AA	AA	AA	AA	AA
384	wsnp_BE591818D_Ta_2_2	AA	AA	AA	AA	AA		AA	AA	AA	AA	AA		AA	AA	AA	AA	AA		AA	AA	AA	AA	AA		BB	AA	BB	AA	BB		AA	AA	AA	AA	AA		BB	BB	BB	BB	BB		AA	AA	AA	AA	AA
385	wsnp_BE591861A_Ta_2_5	BB	BB	BB	BB	BB		AA	AA	AA	AA	AA		AA	AA	AA	AA	AA		BB	BB	BB	BB	BB		AA	AA	AA	AA	AA		BB	BB	BB	BB	BB		BB	BB	BB	BB	BB		BB	BB	BB	BB	BB
386	wsnp_BE591931B_Ta_2_1	BB	BB	BB	BB	BB		BB	BB	BB	BB	BB		BB	BB	BB	BB	BB		BB	BB	BB	BB	BB		BB	BB	BB	BB	BB		BB	BB	BB	BB	BB		BB	BB	BB	BB	BB		BB	BB	BB	BB	BB
387	wsnp_BE591931B_Ta_2_2	BB	BB	BB	BB	BB		BB	BB	BB	BB	BB		BB	BB	BB	BB	BB		BB	BB	BB	BB	BB		BB	BB	BB	BB	BB		BB	BB	BB	BB	BB		BB	BB	BB	BB	BB		BB	BB	BB	BB	BB
388	wsnp_BE604721A_Ta_2_1	AA	AA	AA	AA	AA		AA	AA	AA	AA	AA		BB	BB	BB	BB	BB		AA	AA	AA	AA	AA		AA	AA	AA	AA	AA		AA	AA	AA	AA	AA		AA	AA	AA	AA	AA		AA	AA	AA	AA	AA
389	wsnp_BE604861B_Ta_2_1	AA	AA	AA	AA	AA		AA	AA	AA	AA	AA		AA	AA	AA	AA	AA		AA	AA	AA	AA	AA		AA	AA	AA	AA	AA		AA	AA	AA	AA	AA		AA	AA	AA	AA	AA		AA	AA	AA	AA	AA
390	wsnp_BE604885A_Ta_2_1	AA	AA	AA	AA	AA		BB	BB	BB	BB	BB		AA	AA	AA	AA	AA		BB	BB	BB	BB	BB		AA	AA	AA	AA	AA		BB	BB	BB	BB	BB		BB	BB	BB	BB	BB		BB	BB	BB	BB	BB
392	wsnp_BE605063A_Ta_2_2	AA	AA	AA	AA	AA		BB	BB	BB	BB	BB		AA	AA	AA	AA	AA		AA	AA	AA	AA	AA		AA	AA	AA	AA	AA		AA	AA	AA	AA	AA		AA	AA	AA	AA	AA		AA	AA	AA	AA	AA
393	wsnp_BE605063A_Ta_2_3	BB	BB	BB	BB	BB		AA	AA	AA	AA	AA		BB	BB	BB	BB	BB		BB	BB	BB	BB	BB		BB	BB	BB	BB	BB		BB	BB	BB	BB	BB		BB	BB	BB	BB	BB		BB	BB	BB	BB	BB
394	wsnp_BE605194B_Ta_2_1	AA	AA	AA	AA	AA		BB	BB	BB	BB	BB		BB	BB	BB	BB	BB		BB	BB	BB	BB	BB		BB	BB	BB	BB	BB		BB	BB	BB	BB	BB		AA	AA	AA	AA	AA		BB	BB	BB	BB	BB
395	wsnp_BE605194B_Ta_2_7	BB	BB	BB	BB	BB		AA	AA	AA	AA	AA		AA	AA	AA	AA	AA		AA	AA	AA	AA	AA		AA	AA	AA	AA	AA		AA	AA	AA	AA	AA		BB	BB	BB	BB	BB		AA	AA	AA	AA	AA
396	wsnp_BE606403B_Ta_2_1	BB	BB	BB	BB	BB		BB	BB	BB	BB	BB		BB	BB	BB	BB	BB		AA	AA	AA	AA	AA		BB	BB	BB	BB	BB		BB	BB	BB	BB	BB		BB	BB	BB	BB	BB		AA	AA	AA	AA	AA
398	wsnp_BE606541B_Ta_2_2	BB	BB	BB	BB	BB		BB	BB	BB	BB	BB		BB	BB	BB	BB	BB		BB	BB	BB	BB	BB		BB	BB	BB	BB	BB		BB	BB	BB	BB	BB		BB	BB	BB	BB	BB		BB	BB	BB	BB	BB
401	wsnp_BE637507A_Ta_2_1	BB	BB	BB	BB	BB		AA	AA	AA	AA	AA		AA	AA	AA	AA	AA		BB	BB	BB	BB	BB		AA	AA	AA	AA	AA		BB	BB	BB	BB	BB		BB	BB	BB	BB	BB		BB	BB	BB	BB	BB
402	wsnp_BE637808A_Ta_2_1	AA	AA	AA	AA	AA		AA	AA	AA	AA	AA		AA	AA	AA	AA	AA		BB	BB	BB	BB	BB		AA	AA	AA	AA	AA		BB	BB	BB	BB	BB		BB	BB	BB	BB	BB		BB	BB	BB	BB	BB
403	wsnp_BE637864B_Ta_1_1	AA	AA	AA	AA	AA		AA	AA	AA	AA	AA		AA	AA	AA	AA	AA		BB	BB	BB	BB	BB		AA	AA	AA	AA	AA		AA	AA	AA	AA	AA		AA	AA	AA	AA	AA		BB	BB	BB	BB	BB
404	wsnp_BE637911B_Ta_2_1	AA	AA	AA	AA	AA		AA	AA	AA	AA	AA		AA	AA	AA	AA	AA		AA	AA	AA	AA	AA		AA	AA	AA	AA	AA		AA	AA	AA	AA	AA		AA	AA	AA	AA	AA		AA	AA	AA	AA	AA
406	wsnp_BE637971B_Ta_1_20	AA	AA	AA	AA	AA		AA	AA	AA	AA	AA		AA	AA	AA	AA	AA		AA	AA	AA	AA	AA		AA	AA	AA	AA	AA		AA	AA	AA	AA	AA		AA	AA	AA	AA	AA		AA	AA	AA	AA	AA
409	wsnp_BF145459A_Ta_2_1	AB	AB	AB	AB	AB		AB	AB	AB	AB	AB		AB	AB	AB	AB	AB		AB	AB	AB	AB	AB		AB	AB	AB	AB	AB		AB	AB	AB	AB	AB		AB	AB	AB	AB	AB		AB	AB	AB	AB	AB
411	wsnp_BF145580A_Ta_2_1	BB	BB	BB	BB	BB		BB	BB	BB	BB	BB		AA	AA	AA	AA	AA		BB	BB	BB	BB	BB		BB	BB	BB	BB	BB		BB	BB	BB	BB	BB		BB	BB	BB	BB	BB		BB	BB	BB	BB	BB
413	wsnp_BF146221B_Ta_2_2	BB	BB	BB	BB	BB		BB	BB	BB	BB	BB		BB	BB	BB	BB	BB		BB	BB	BB	BB	BB		BB	BB	BB	BB	BB		BB	BB	BB	BB	BB		BB	BB	BB	BB	BB		BB	BB	BB	BB	BB
414	wsnp_BF200531A_Ta_2_1	BB	BB	BB	BB	BB		BB	BB	BB	BB	BB		BB	BB	BB	BB	BB		BB	BB	BB	BB	BB		BB	BB	BB	BB	BB		BB	BB	BB	BB	BB		BB	BB	BB	BB	BB		BB	BB	BB	BB	BB
415	wsnp_BF200640B_Ta_2_1	BB	BB	BB	BB	BB		BB	BB	BB	BB	BB		BB	BB	BB	BB	BB		BB	BB	BB	BB	BB		BB	BB	BB	BB	BB		BB	BB	BB	BB	BB		BB	BB	BB	BB	BB		BB	BB	BB	BB	BB
416	wsnp_BF200644A_Ta_1_1	AA	AA	AA	AA	AA		AA	AA	AA	AA	AA		AA	AA	AA	AA	AA		AA	AA	AA	AA	AA		AA	AA	AA	AA	AA		AA	AA	AA	AA	AA		AA	AA	AA	AA	AA		AA	AA	AA	AA	AA
417	wsnp_BF200742D_Ta_1_1	BB	BB	BB	BB	BB		BB	BB	BB	BB	BB		BB	BB	BB	BB	BB		BB	BB	BB	BB	BB		BB	BB	BB	BB	BB		BB	BB	BB	BB	BB		BB	BB	BB	BB	BB		BB	BB	BB	BB	BB
418	wsnp_BF200891B_Ta_2_1	AA	AA	AA	AA	AA		AA	AA	AA	AA	AA		AA	AA	AA	AA	AA		AA	AA	AA	AA	AA		AA	AA	AA	AA	AA		AA	AA	AA	AA	AA		AA	AA	AA	AA	AA		AA	AA	AA	AA	AA
419	wsnp_BF201102A_Ta_2_1	AA	AA	AA	AA	AA		BB	BB	BB	BB	BB		BB	BB	BB	BB	BB		BB	BB	BB	BB	BB		BB	BB	BB	BB	BB		BB	BB	BB	BB	BB		BB	BB	BB	BB	BB		BB	BB	BB	BB	BB
420	wsnp_BF201102B_Ta_2_1	AA	AA	AA	AA	AA		AA	AA	AA	AA	AA		AA	AA	AA	AA	AA		AA	AA	AA	AA	AA		AA	AA	AA	AA	AA		BB	BB	BB	BB	BB		AA	AA	AA	AA	AA		AA	AA	AA	AA	AA
421	wsnp_BF201102B_Ta_2_5	AA	AA	AA	AA	AA		BB	BB	BB	BB	BB		BB	BB	BB	BB	BB		BB	BB	BB	BB	BB		AA	AA	AA	AA	AA		AA	AA	AA	AA	AA		BB	BB	BB	BB	BB		BB	BB	BB	BB	BB
422	wsnp_BF201235A_Ta_2_19	AA	AA	AA	AA	AA		AA	AA	AA	AA	AA		BB	BB	BB	BB	BB		AA	AA	AA	AA	AA		AA	AA	AA	AA	AA		AA	AA	AA	AA	AA		AA	AA	AA	AA	AA		AA	AA	AA	AA	AA
423	wsnp_BF201235A_Ta_2_4	BB	BB	BB	BB	BB		BB	BB	BB	BB	BB		AA	AA	AA	AA	AA		BB	BB	BB	BB	BB		BB	BB	BB	BB	BB		BB	BB	BB	BB	BB		BB	BB	BB	BB	BB		BB	BB	BB	BB	BB
424	wsnp_BF201533A_Ta_2_3	AA	AA	AA	AA	AA		AA	AA	AA	AA	AA		BB	BB	BB	BB	BB		AA	AA	AA	AA	AA		AA	AA	AA	AA	AA		AA	AA	AA	AA	AA		AA	AA	AA	AA	AA		AA	AA	AA	AA	AA
425	wsnp_BF201652B_Td_2_1	AA	AA	AA	AA	AA		AA	AA	AA	AA	AA		NC	AA	AA	AA	AA		AA	AA	AA	AA	AA		AA	NC	AA	AA	AA		AA	AA	AA	AA	AA		AA	AA	AA	AA	AA		AA	AA	AA	AA	AA
426	wsnp_BF201830B_Ta_1_1	AA	AA	AA	AA	AA		AA	AA	AA	AA	AA		BB	BB	BB	BB	BB		AA	AA	AA	AA	AA		AA	AA	AA	AA	AA		AA	AA	AA	AA	AA		AA	AA	AA	AA	AA		AA	AA	AA	AA	AA
429	wsnp_BF202681B_Ta_2_2	BB	BB	BB	BB	BB		BB	BB	BB	BB	BB		AA	AA	AA	AA	AA		BB	BB	BB	BB	BB		BB	BB	BB	BB	BB		BB	BB	BB	BB	BB		BB	BB	BB	BB	BB		BB	BB	BB	BB	BB
430	wsnp_BF202706D_Ta_1_1	BB	BB	BB	BB	BB		BB	BB	BB	BB	BB		BB	BB	BB	BB	BB		BB	BB	BB	BB	BB		AA	AA	AA	AA	AA		BB	BB	BB	BB	BB		AA	AA	AA	AA	AA		BB	BB	BB	BB	BB
431	wsnp_BF202806B_Ta_2_1	AA	AA	AA	AA	AA		AA	AA	AA	AA	AA		BB	BB	BB	BB	BB		AA	AA	AA	AA	AA		AA	AA	AA	AA	AA		AA	AA	AA	AA	AA		BB	BB	BB	BB	BB		AA	AA	AA	AA	AA
433	wsnp_BF202975B_Ta_2_1	BB	BB	BB	BB	BB		BB	BB	BB	BB	BB		AA	AA	AA	AA	AA		BB	BB	BB	BB	BB		BB	BB	BB	BB	BB		BB	BB	BB	BB	BB		BB	BB	BB	BB	BB		BB	BB	BB	BB	BB
434	wsnp_BF291478B_Ta_2_1	AA	AA	AA	AA	AA		BB	BB	BB	BB	BB		BB	BB	BB	BB	BB		AA	AA	AA	AA	AA		BB	BB	BB	BB	BB		AA	AA	AA	AA	AA		AA	AA	AA	AA	AA		BB	BB	BB	BB	BB
436	wsnp_BF291608B_Ta_2_1	AA	AA	AA	AA	AA		AA	AA	AA	AA	AA		BB	BB	BB	BB	BB		BB	AA	AA	BB	AA		BB	BB	BB	BB	BB		BB	BB	BB	BB	BB		BB	BB	BB	BB	BB		AA	AA	AA	AA	AA
437	wsnp_BF291608B_Ta_2_2	AA	AA	AA	AA	AA		AA	AA	AA	AA	AA		BB	BB	BB	BB	BB		BB	AA	AA	BB	AA		BB	BB	BB	BB	BB		BB	BB	BB	BB	BB		BB	BB	BB	BB	BB		AA	AA	AA	AA	AA
438	wsnp_BF291674B_Ta_2_1	AA	AA	NC	AA	AA		AA	AA	AA	AA	AA		AA	AA	AA	AA	AA		AA	NC	AA	AA	AA		AA	AA	AA	AA	AA		AA	AA	AA	AA	AA		AA	AA	AA	AA	AA		AA	AA	AA	AA	AA
439	wsnp_BF291736B_Ta_1_1	AA	AA	AA	AA	AA		AA	AA	AA	AA	AA		AA	AA	AA	AA	AA		AA	AA	AA	AA	AA		AA	AA	AA	AA	AA		AA	AA	AA	AA	AA		AA	AA	AA	AA	AA		AA	AA	AA	AA	AA
440	wsnp_BF291928A_Ta_1_1	BB	BB	BB	BB	BB		BB	BB	BB	BB	BB		BB	BB	BB	BB	BB		BB	BB	BB	BB	BB		BB	BB	BB	BB	BB		BB	BB	BB	BB	BB		BB	BB	BB	BB	BB		BB	BB	BB	BB	BB
441	wsnp_BF291974A_Ta_2_1	AA	AA	AA	AA	AA		AA	AA	AA	AA	AA		AA	AA	AA	AA	AA		AA	AA	AA	AA	AA		AA	AA	AA	AA	AA		AA	AA	AA	AA	AA		AA	AA	AA	AA	AA		AA	AA	AA	AA	AA
442	wsnp_BF291974A_Ta_2_2	BB	BB	BB	BB	BB		BB	BB	BB	BB	BB		BB	BB	BB	BB	BB		BB	BB	BB	BB	BB		BB	BB	BB	BB	BB		BB	BB	BB	BB	BB		AA	AA	AA	AA	AA		AA	AA	AA	AA	AA
443	wsnp_BF292295A_Ta_2_1	BB	BB	BB	BB	BB		BB	BB	BB	BB	BB		BB	BB	BB	BB	BB		BB	BB	BB	BB	BB		BB	BB	BB	BB	BB		BB	BB	BB	BB	BB		BB	BB	BB	BB	BB		BB	BB	BB	BB	BB
444	wsnp_BF292596A_Ta_1_1	BB	BB	BB	BB	BB		BB	BB	BB	BB	BB		AA	AA	AA	AA	AA		BB	BB	BB	BB	BB		BB	BB	BB	BB	BB		BB	BB	BB	BB	BB		BB	BB	BB	BB	BB		BB	BB	BB	BB	BB
445	wsnp_BF292596A_Ta_1_3	BB	BB	BB	BB	BB		BB	BB	BB	BB	BB		AA	AA	AA	AA	AA		BB	BB	BB	BB	BB		BB	BB	BB	BB	BB		BB	BB	BB	BB	BB		BB	BB	BB	BB	BB		BB	BB	BB	BB	BB
446	wsnp_BF292987B_Td_2_1	BB	BB	BB	BB	BB		BB	BB	BB	BB	BB		BB	BB	BB	BB	BB		BB	BB	BB	BB	BB		BB	BB	BB	BB	BB		BB	BB	BB	BB	BB		AA	AA	AA	AA	AB		BB	BB	BB	BB	BB
447	wsnp_BF293133A_Ta_2_2	BB	BB	BB	BB	BB		AA	AA	AA	AA	AA		AA	AA	AA	AA	AA		AA	AA	AA	AA	AA		AA	AA	AA	AA	AA		AA	AA	AA	AA	AA		BB	BB	BB	BB	BB		AA	AA	AA	AA	AA
448	wsnp_BF293181A_Ta_2_4	BB	BB	BB	BB	BB		BB	BB	BB	BB	BB		BB	BB	BB	BB	BB		BB	BB	BB	BB	BB		BB	BB	BB	BB	BB		BB	BB	BB	BB	BB		AA	AA	AA	AA	AA		BB	BB	BB	BB	BB
449	wsnp_BF293181B_Ta_2_1	AA	AA	AA	AA	AA		AA	AA	AA	AA	AA		AA	AA	AA	AA	AA		AA	AA	AA	AA	AA		AA	AA	AA	AA	AA		AA	AA	AA	AA	AA		AA	AA	AA	AA	AA		AA	AA	AA	AA	AA
450	wsnp_BF293311B_Ta_2_1	BB	BB	BB	BB	BB		BB	BB	BB	BB	BB		BB	BB	BB	BB	BB		BB	BB	BB	BB	BB		BB	BB	BB	BB	BB		AA	AA	AA	AA	AA		BB	BB	BB	BB	BB		BB	BB	BB	BB	BB
452	wsnp_BF293500A_Ta_2_1	BB	BB	BB	BB	BB		BB	BB	BB	BB	BB		BB	BB	BB	BB	BB		BB	BB	BB	BB	BB		BB	BB	BB	BB	BB		BB	BB	BB	BB	BB		BB	BB	BB	BB	BB		BB	BB	BB	BB	BB
453	wsnp_BF293573B_Ta_1_1	AA	AA	AA	AA	AA		AA	AA	AA	AA	AA		AA	AA	AA	AA	AA		AA	AA	AA	AA	AA		AA	AA	AA	AA	AA		AA	AA	AA	AA	AA		AA	AA	AA	AA	AA		AA	AA	AA	AA	AA
454	wsnp_BF293620A_Ta_2_1	BB	BB	BB	BB	BB		BB	BB	BB	BB	BB		AA	AA	AA	AA	AA		AA	AA	AA	AA	AA		BB	BB	BB	BB	BB		AA	AA	AA	AA	AA		BB	BB	BB	BB	BB		AA	AA	AA	AA	AA
455	wsnp_BF293620A_Ta_2_3	AA	AA	AA	AA	AA		AA	AA	AA	AA	AA		AA	AA	AA	AA	AA		AA	AA	AA	AA	AA		AA	AA	AA	AA	AA		AA	AA	AA	AA	AA		AA	AA	AA	AA	AA		AA	AA	AA	AA	AA
456	wsnp_BF428573A_Ta_1_1	BB	BB	BB	BB	BB		BB	BB	BB	BB	BB		BB	BB	BB	BB	BB		BB	BB	BB	BB	BB		BB	BB	BB	BB	BB		BB	BB	BB	BB	BB		BB	BB	BB	BB	BB		BB	BB	BB	BB	BB
457	wsnp_BF428573B_Td_2_2	BB	BB	BB	BB	BB		BB	BB	BB	BB	BB		BB	BB	BB	BB	BB		BB	BB	BB	BB	BB		BB	BB	BB	BB	BB		BB	BB	BB	BB	BB		BB	BB	BB	BB	BB		BB	BB	BB	BB	BB
458	wsnp_BF428701D_Ta_1_1	BB	BB	BB	BB	BB		BB	BB	BB	BB	BB		BB	BB	BB	BB	BB		BB	BB	BB	BB	BB		BB	BB	BB	BB	BB		BB	BB	BB	BB	BB		BB	BB	BB	BB	BB		BB	BB	BB	BB	BB
459	wsnp_BF428726A_Ta_2_5	BB	BB	BB	BB	BB		BB	BB	BB	BB	BB		BB	BB	BB	BB	BB		BB	BB	BB	BB	BB		BB	BB	BB	BB	BB		BB	BB	BB	BB	BB		AA	AA	AA	AA	AA		BB	BB	BB	BB	BB
460	wsnp_BF428726B_Ta_2_2	AA	AA	AA	AA	AA		BB	BB	BB	BB	BB		AA	AA	AA	AA	AA		BB	BB	BB	BB	BB		BB	BB	BB	BB	BB		BB	BB	BB	BB	BB		BB	BB	BB	BB	BB		BB	BB	BB	BB	BB
461	wsnp_BF428792D_Ta_1_3	AA	AA	AA	AA	AA		AA	AA	AA	AA	AA		AA	AA	AA	AA	NC		AA	AA	AA	AA	AA		AA	AA	AA	AA	AA		AA	AA	AA	AA	AA		AA	AA	AA	AA	AA		AA	AA	AA	AA	AA
462	wsnp_BF429272A_Ta_2_1	AA	AA	AA	AA	AA		BB	BB	BB	BB	BB		BB	BB	BB	BB	BB		BB	BB	BB	BB	BB		AA	AA	AA	AA	AA		BB	AA	AA	BB	AA		AA	AA	AA	AA	AA		BB	BB	BB	BB	BB
464	wsnp_BF429272B_Ta_2_3	AA	AA	AA	AA	AA		AA	AA	AA	AA	AA		AA	AA	AA	AA	AA		AA	AA	AA	AA	AA		BB	BB	BB	BB	BB		AA	AA	AA	AA	AA		AA	AA	AA	AA	AA		AA	AA	AA	AA	AA
465	wsnp_BF473052D_Ta_2_1	AA	AA	AA	AA	AA		AA	AA	AA	AA	AA		AA	AA	AA	AA	AA		AA	AA	AA	AA	AA		AA	AA	AA	AA	AA		AA	AA	AA	AA	AA		AA	AA	AA	AA	AA		AA	AA	AA	AA	AA
467	wsnp_BF473138A_Ta_2_1	BB	BB	BB	BB	BB		BB	BB	BB	BB	BB		AA	AA	AA	AA	AA		AA	AA	AA	AA	AA		BB	BB	BB	BB	BB		BB	BB	BB	BB	BB		AA	AA	AA	AA	AA		AA	AA	AA	AA	AA
468	wsnp_BF473658B_Ta_2_1	AA	AA	AA	AA	AA		AA	AA	AA	AA	AA		BB	BB	BB	BB	BB		BB	BB	BB	BB	BB		AA	AA	AA	AA	AA		AA	AA	AA	AA	AA		AA	AA	AA	AA	AA		BB	BB	BB	BB	BB
469	wsnp_BF473744B_Ta_2_1	AA	AA	AA	AA	AA		BB	BB	BB	BB	BB		BB	BB	BB	BB	BB		AA	NC	AA	AA	AA		AA	AA	AA	AA	AA		AA	AA	AA	AA	AA		BB	BB	BB	BB	BB		AA	AA	AA	AA	AA
470	wsnp_BF473744B_Ta_2_2	AA	AA	AA	AA	AA		BB	BB	BB	BB	BB		BB	BB	BB	BB	BB		AA	AB	AA	AA	AA		AA	AA	AA	AA	AA		AA	AA	AA	AA	AA		BB	BB	BB	BB	BB		AA	AA	AA	AA	AA
471	wsnp_BF473825A_Ta_1_4	BB	BB	BB	BB	BB		BB	BB	BB	BB	BB		AA	AA	AA	AA	AA		AA	AA	AA	AA	AA		BB	BB	BB	BB	BB		BB	BB	BB	BB	BB		AA	AA	AA	AA	AA		AA	AA	AA	AA	AA
472	wsnp_BF473884A_Ta_1_1	BB	BB	BB	BB	BB		BB	BB	BB	BB	BB		BB	BB	BB	BB	BB		BB	BB	BB	BB	BB		BB	BB	BB	BB	BB		BB	BB	BB	BB	BB		BB	BB	BB	BB	BB		BB	BB	BB	BB	BB
473	wsnp_BF473884A_Ta_1_3	BB	BB	BB	BB	BB		BB	BB	BB	BB	BB		BB	BB	BB	BB	BB		BB	BB	BB	BB	BB		BB	BB	BB	BB	BB		BB	BB	BB	BB	BB		BB	BB	BB	BB	BB		BB	BB	BB	BB	BB
475	wsnp_BF474340A_Ta_2_1	BB	BB	BB	BB	BB		BB	BB	BB	BB	BB		AA	AA	AA	AA	AA		BB	BB	BB	BB	BB		BB	BB	BB	BB	BB		AA	AA	AA	AA	AA		BB	BB	BB	BB	BB		BB	BB	BB	BB	BB
476	wsnp_BF474379A_Ta_2_1	AA	AA	AA	AA	AA		AA	AA	AA	AA	AA		BB	BB	BB	BB	BB		AA	AA	AA	AA	AA		AA	AA	AA	AA	AA		AA	AA	AA	AA	AA		BB	BB	BB	BB	BB		AA	AA	AA	AA	AA
477	wsnp_BF474379A_Ta_2_2	AA	AA	AA	AA	AA		AA	AA	AA	AA	AA		BB	BB	BB	BB	BB		AA	AA	AA	AA	AA		AA	AA	AA	AA	AA		AA	AA	AA	AA	AA		AA	AA	AA	AA	AA		AA	AA	AA	AA	AA
478	wsnp_BF474379B_Ta_2_1	AA	AA	AA	AA	AA		AA	AA	AA	AA	AA		AA	AA	AA	AA	AA		AA	AA	AA	AA	AA		AA	AA	AA	AA	AA		AA	AA	AA	AA	AA		AA	AA	AA	AA	AA		AA	AA	AA	AA	AA
479	wsnp_BF474552B_Ta_1_1	BB	BB	BB	BB	BB		BB	BB	BB	BB	BB		BB	BB	BB	BB	BB		BB	BB	BB	BB	BB		BB	BB	BB	BB	BB		BB	BB	BB	BB	BB		BB	BB	BB	BB	BB		BB	BB	BB	BB	BB
480	wsnp_BF474606A_Td_2_1	BB	AA	AA	AA	AA		BB	BB	BB	BB	BB		BB	BB	BB	BB	BB		BB	BB	BB	BB	BB		AA	BB	AA	BB	AA		BB	BB	BB	BB	BB		AA	AA	AA	AA	AA		BB	BB	BB	BB	BB
481	wsnp_BF474606A_Td_2_2	BB	BB	BB	BB	BB		BB	BB	BB	BB	BB		BB	BB	BB	BB	BB		BB	BB	BB	BB	BB		AA	BB	AA	BB	AA		BB	BB	BB	BB	BB		AA	AA	AA	AA	AA		BB	BB	BB	BB	BB
482	wsnp_BF474615A_Ta_1_1	BB	BB	BB	BB	BB		BB	BB	BB	BB	BB		BB	BB	BB	BB	BB		AA	AA	AA	AA	AA		AA	AA	AA	AA	AA		BB	BB	BB	BB	BB		AA	AA	AA	AA	AA		AA	AA	AA	AA	AA
483	wsnp_BF474615A_Ta_1_4	BB	BB	BB	BB	BB		BB	BB	BB	BB	BB		BB	BB	BB	BB	BB		BB	BB	BB	BB	BB		BB	BB	BB	BB	BB		BB	BB	BB	BB	BB		BB	BB	BB	BB	BB		BB	BB	BB	BB	BB
484	wsnp_bf474746A_Ta_1_1	AA	AA	AA	AA	AA		AA	AA	AA	AA	AA		BB	BB	BB	BB	BB		AA	AA	AA	AA	AA		AA	AA	AA	AA	AA		AA	AA	AA	AA	AA		AA	AA	AA	AA	AA		AA	AA	AA	AA	AA
485	wsnp_BF474862A_Ta_2_1	AA	AA	AA	AA	AA		AA	AA	AA	AA	AA		AA	AA	AA	AA	AA		AA	AA	AA	AA	AA		AA	AA	AA	AA	AA		AA	AA	AA	AA	AA		AA	AA	AA	AA	AA		AA	AA	AA	AA	AA
486	wsnp_bf474966A_Ta_2_1	AA	AA	AA	AA	AA		AA	AA	AA	AA	AA		AA	AA	AA	AA	NC		BB	BB	BB	BB	BB		AA	AA	AA	AA	AA		BB	BB	BB	BB	BB		AA	AA	AA	AA	AA		BB	BB	BB	BB	BB
489	wsnp_BF475120B_Td_2_1	AA	AA	AA	AA	AA		AA	AA	AA	AA	AA		AA	AA	AA	AA	AA		AA	AA	AA	AA	AA		AA	AA	AA	AA	AA		AA	AA	AA	AA	AA		AA	AA	AA	AA	AA		AA	AA	AA	AA	AA
491	wsnp_BF478690B_Ta_2_1	BB	BB	BB	BB	BB		AA	BB	BB	BB	BB		AA	AA	AA	AA	AA		BB	BB	BB	BB	BB		BB	BB	BB	BB	BB		BB	BB	BB	BB	BB		AA	AA	AA	AA	AA		BB	BB	BB	BB	BB
492	wsnp_BF478737A_Ta_2_1	BB	BB	BB	BB	BB		BB	BB	BB	BB	BB		AA	AA	AA	AA	AA		BB	BB	BB	BB	BB		BB	BB	BB	BB	BB		BB	BB	BB	BB	BB		BB	BB	BB	BB	BB		BB	BB	BB	BB	BB
494	wsnp_BF482269B_Ta_1_1	BB	BB	BB	BB	BB		BB	BB	BB	BB	BB		BB	BB	BB	BB	BB		BB	BB	BB	BB	BB		BB	BB	BB	BB	BB		BB	BB	BB	BB	BB		BB	BB	BB	BB	BB		BB	BB	BB	BB	BB
495	wsnp_BF482403B_Ta_1_1	AA	AA	AA	AA	AA		AA	AA	AA	AA	AA		AA	AA	AA	AA	AA		AA	AA	AA	AA	AA		AA	AA	AA	AA	AA		AA	AA	AA	AA	AA		BB	BB	BB	BB	BB		AA	AA	AA	AA	AA
497	wsnp_BF482529A_Ta_2_5	BB	BB	BB	BB	BB		BB	BB	BB	BB	BB		AA	AA	AA	AA	AA		BB	BB	BB	BB	BB		BB	BB	BB	BB	BB		BB	BB	BB	BB	BB		AA	AA	AA	AA	AA		BB	BB	BB	BB	BB
498	wsnp_BF482891A_Ta_2_2	AA	AA	AA	AA	AA		AA	AA	AA	AA	AA		AA	AA	AA	AA	AA		AA	AA	AA	AA	AA		AA	AA	AA	AA	AA		AA	AA	AA	AA	AA		AA	AA	AA	AA	AA		AA	AA	AA	AA	AA
499	wsnp_BF482950A_Ta_2_1	AA	AA	AA	AA	AA		BB	BB	BB	BB	BB		BB	BB	BB	BB	BB		BB	BB	BB	BB	BB		BB	BB	BB	BB	BB		BB	BB	BB	BB	BB		BB	BB	BB	BB	BB		BB	BB	BB	BB	BB
500	wsnp_BF482960B_Ta_1_4	BB	BB	BB	BB	BB		BB	BB	BB	BB	BB		BB	BB	BB	BB	BB		AA	AA	AA	AA	AA		BB	BB	BB	BB	BB		BB	BB	BB	BB	BB		AA	AA	AA	AA	AA		AA	AA	AA	AA	AA
501	wsnp_BF483039A_Ta_2_1	BB	BB	BB	BB	BB		BB	BB	BB	BB	BB		BB	BB	BB	BB	BB		BB	BB	BB	BB	BB		BB	BB	BB	BB	BB		BB	BB	BB	BB	BB		AA	AA	AA	AA	AA		BB	BB	BB	BB	BB
502	wsnp_BF483039A_Ta_2_3	BB	BB	BB	BB	BB		BB	BB	BB	BB	BB		BB	BB	BB	BB	BB		BB	BB	BB	BB	BB		BB	BB	BB	BB	BB		BB	BB	BB	BB	BB		AA	AA	AA	AA	AA		BB	BB	BB	BB	BB
503	wsnp_BF483091A_Ta_2_2	AA	AA	AA	AA	AA		AA	AA	AA	AA	AA		AA	AA	AA	AA	AA		AA	AA	AA	AA	AA		AA	AA	AA	AA	AA		AA	AA	AA	AA	AA		AA	AA	AA	AA	AA		AA	AA	AA	AA	AA
504	wsnp_BF483091A_Ta_2_5	AA	AA	AA	AA	AA		AA	AA	AA	AA	AA		AA	AA	AA	AA	AA		AA	AA	AA	AA	AA		AA	AA	AA	AA	AA		AA	AA	AA	AA	AA		AA	AA	AA	AA	AA		AA	AA	AA	AA	AA
505	wsnp_BF483091D_Ta_2_3	AA	AA	AA	AA	AA		BB	BB	BB	BB	BB		BB	BB	BB	BB	BB		BB	BB	BB	BB	BB		AA	AA	AA	AA	AA		AA	AA	AA	AA	AA		BB	BB	BB	BB	BB		BB	BB	BB	BB	BB
506	wsnp_BF483640B_Ta_2_2	BB	BB	BB	BB	BB		AA	AA	AA	AA	AA		BB	BB	BB	BB	BB		BB	BB	BB	BB	BB		BB	BB	BB	BB	BB		BB	BB	BB	BB	BB		AA	AA	AA	AA	AA		BB	BB	BB	BB	BB
507	wsnp_BF483648B_Ta_2_1	AA	AA	AA	AA	AA		AA	AA	AA	AA	AA		AA	AA	AA	AA	AA		AA	AA	AA	AA	AA		AA	AA	AA	AA	AA		AA	AA	AA	AA	AA		AA	AA	AA	AA	AA		AA	AA	AA	AA	AA
508	wsnp_BF483993A_Ta_2_1	BB	BB	BB	BB	BB		BB	BB	BB	BB	BB		BB	BB	BB	BB	BB		BB	BB	BB	BB	BB		BB	BB	BB	BB	BB		BB	BB	BB	BB	BB		BB	BB	BB	BB	BB		BB	BB	BB	BB	BB
510	wsnp_BF484270A_Ta_2_2	BB	BB	BB	BB	BB		BB	BB	BB	BB	BB		BB	BB	BB	BB	BB		BB	BB	BB	BB	BB		BB	BB	BB	BB	BB		BB	BB	BB	BB	BB		BB	BB	BB	BB	BB		BB	BB	BB	BB	BB
512	wsnp_BF484585D_Ta_1_1	BB	BB	BB	BB	BB		BB	BB	BB	BB	BB		BB	BB	BB	BB	BB		BB	BB	BB	BB	BB		BB	BB	BB	BB	BB		BB	BB	BB	BB	BB		BB	BB	BB	BB	BB		BB	BB	BB	BB	BB
513	wsnp_BF484606A_Ta_2_3	AA	AA	AA	AA	AA		AA	AA	AA	AA	AA		AA	AA	AA	AA	AA		AA	AA	AA	AA	AA		AA	AA	AA	AA	AA		AA	AA	AA	AA	AA		AA	AA	AA	AA	AA		AA	AA	AA	AA	AA
514	wsnp_BF484656D_Ta_1_1	BB	BB	BB	BB	BB		BB	BB	BB	BB	BB		BB	BB	BB	BB	BB		BB	BB	BB	BB	BB		BB	BB	BB	BB	BB		BB	BB	BB	BB	BB		BB	BB	BB	BB	BB		BB	BB	BB	BB	BB
515	wsnp_BF485168B_Ta_2_1	BB	BB	BB	BB	BB		BB	BB	BB	BB	BB		AA	AA	AA	AA	AA		BB	BB	BB	BB	BB		BB	BB	BB	BB	BB		BB	BB	BB	BB	BB		BB	BB	BB	BB	BB		BB	BB	BB	BB	BB
516	wsnp_BF485305D_Ta_2_1	AA	AA	AA	AA	AA		AA	AA	AA	AA	AA		AA	AA	AA	AA	AA		AA	AA	AA	AA	AA		AA	AA	AA	AA	AA		AA	AA	AA	AA	AA		AA	AA	AA	AA	AA		AA	AA	AA	AA	AA
517	wsnp_BF485305D_Ta_2_2	BB	BB	BB	BB	BB		BB	BB	BB	BB	BB		BB	BB	BB	BB	BB		BB	BB	BB	BB	BB		BB	BB	BB	BB	BB		BB	BB	BB	BB	BB		BB	BB	BB	BB	BB		BB	BB	BB	BB	BB
518	wsnp_BF485380B_Ta_2_1	BB	BB	BB	BB	BB		BB	BB	BB	BB	BB		BB	BB	BB	BB	BB		BB	BB	BB	BB	BB		BB	BB	BB	BB	BB		BB	BB	BB	BB	BB		BB	BB	BB	BB	BB		BB	BB	BB	BB	BB
519	wsnp_BF485399B_Td_2_1	BB	BB	BB	BB	BB		BB	BB	BB	BB	BB		BB	BB	BB	BB	BB		BB	BB	BB	BB	BB		BB	BB	BB	BB	BB		BB	BB	BB	BB	BB		BB	BB	BB	BB	BB		BB	BB	BB	BB	BB
520	wsnp_BG262287B_Td_2_2	BB	BB	BB	BB	BB		BB	BB	BB	BB	BB		BB	BB	BB	BB	BB		BB	BB	BB	BB	BB		BB	BB	BB	BB	BB		BB	BB	BB	BB	BB		BB	BB	BB	BB	NC		BB	BB	BB	BB	BB
521	wsnp_BG262287B_Td_2_5	AA	AA	AA	AA	AA		AA	AA	AA	AA	AA		AA	AA	AA	AA	AA		AA	AA	AA	AA	AA		AA	AA	AA	AA	AA		AA	AA	AA	AA	AA		AA	AA	AA	AA	AA		AA	AA	AA	AA	AA
522	wsnp_BG262421A_Ta_2_2	BB	BB	BB	BB	BB		BB	BB	BB	BB	BB		BB	BB	BB	BB	BB		BB	BB	BB	BB	BB		BB	BB	BB	BB	BB		BB	BB	BB	BB	BB		BB	BB	BB	BB	BB		BB	BB	BB	BB	BB
524	wsnp_BG262734A_Ta_2_7	BB	BB	BB	BB	BB		AB	AB	AB	AB	AB		AA	AA	AA	AA	AA		BB	BB	BB	BB	BB		AB	AB	AB	AB	AB		BB	BB	BB	BB	BB		BB	BB	BB	BB	BB		BB	BB	BB	BB	BB
525	wsnp_BG262734D_Ta_1_1	BB	BB	BB	BB	BB		BB	BB	BB	BB	BB		BB	BB	BB	BB	BB		BB	BB	BB	BB	BB		BB	BB	BB	BB	BB		BB	BB	BB	BB	BB		BB	BB	BB	BB	BB		BB	BB	BB	BB	BB
526	wsnp_BG263028B_Ta_2_2	AA	AA	AA	AA	AA		AA	AA	AA	AA	AA		AA	AA	AA	AA	AA		AA	AA	AA	AA	AA		AA	AA	AA	AA	AA		AA	AA	AA	AA	AA		AA	AA	AA	AA	AA		AA	AA	AA	AA	AA
527	wsnp_BG263233A_Td_2_2	BB	BB	BB	BB	BB		BB	BB	BB	BB	BB		BB	BB	BB	BB	BB		BB	BB	BB	BB	BB		BB	BB	BB	BB	BB		BB	BB	BB	BB	BB		BB	BB	BB	BB	BB		BB	BB	BB	BB	BB
529	wsnp_BG263266A_Ta_1_1	BB	BB	BB	BB	BB		BB	BB	BB	BB	BB		AA	AA	AA	AA	AA		BB	BB	BB	BB	BB		BB	BB	BB	BB	BB		BB	BB	BB	BB	BB		BB	BB	BB	BB	BB		BB	BB	BB	BB	BB
530	wsnp_BG263358A_Ta_2_1	AA	AA	AA	AA	AA		AA	AA	AA	AA	AA		BB	BB	BB	BB	BB		AA	AA	AA	AA	AA		AA	AA	AA	AA	AA		BB	BB	BB	BB	BB		AA	AA	AA	AA	AA		AA	AA	AA	AA	AA
532	wsnp_BG263358D_Ta_2_1	AA	AA	AA	AA	AA		AA	AA	AA	AA	AA		AA	AA	AA	AA	AA		BB	BB	BB	BB	BB		BB	BB	BB	BB	BB		AA	AA	AA	AA	AA		BB	BB	BB	BB	BB		AA	AA	AA	AA	AA
533	wsnp_BG263521A_Ta_2_1	BB	BB	BB	BB	BB		BB	BB	BB	BB	BB		AA	AA	AA	AA	AA		BB	BB	BB	BB	BB		BB	BB	BB	BB	BB		BB	BB	BB	BB	BB		BB	BB	BB	BB	BB		BB	BB	BB	BB	BB
534	wsnp_BG263521A_Ta_2_2	BB	BB	BB	BB	BB		BB	BB	BB	BB	BB		AA	AA	AA	AA	AA		BB	BB	BB	BB	BB		BB	BB	BB	BB	BB		BB	BB	BB	BB	BB		BB	BB	BB	BB	BB		BB	BB	BB	BB	BB
535	wsnp_BG263521B_Ta_2_1	BB	BB	NC	BB	BB		BB	BB	BB	BB	BB		AA	AA	AA	AA	AA		BB	NC	BB	BB	BB		BB	BB	BB	BB	BB		BB	BB	AA	BB	BB		AA	AA	AA	AA	AA		BB	BB	BB	BB	BB
536	wsnp_BG263758A_Ta_1_1	AA	AA	AA	AA	AA		AA	AA	AA	AA	AA		AA	AA	AA	AA	AA		AA	AA	AA	AA	AA		AA	AA	AA	AA	AA		AA	AA	AA	AA	AA		AA	AA	AA	AA	AA		AA	AA	AA	AA	AA
537	wsnp_BG263758B_Ta_2_1	AA	AA	AA	AA	AA		AA	AA	AA	AA	AA		BB	BB	BB	BB	BB		AA	AA	AA	AA	AA		BB	BB	BB	BB	BB		AA	AA	BB	AA	AA		BB	BB	BB	BB	BB		AA	AA	AA	AA	AA
539	wsnp_BG274019B_Ta_2_1	BB	BB	BB	BB	BB		BB	BB	BB	BB	BB		BB	BB	BB	BB	BB		BB	NC	BB	BB	BB		BB	BB	BB	BB	BB		BB	BB	BB	BB	BB		BB	BB	BB	BB	BB		BB	BB	BB	BB	BB
540	wsnp_BG274294B_Ta_2_3	BB	BB	BB	BB	BB		BB	BB	BB	BB	BB		AA	AA	AA	AA	AA		BB	BB	BB	BB	BB		BB	BB	BB	BB	BB		BB	BB	BB	BB	BB		BB	BB	BB	BB	BB		BB	BB	BB	BB	BB
544	wsnp_BG274584B_Ta_2_3	AA	AA	AA	AA	AA		BB	BB	BB	BB	BB		AA	AA	AA	AA	AA		AA	AA	AA	AA	AA		AA	AA	AA	AA	AA		AA	AA	AA	AA	AA		AA	AA	AA	AA	AA		AA	AA	AA	AA	AA
545	wsnp_BG274687B_Ta_2_1	BB	BB	BB	BB	BB		AA	AA	AA	AA	AA		BB	BB	BB	BB	BB		BB	BB	BB	BB	BB		AA	AA	AA	AA	AA		BB	BB	AA	BB	BB		BB	BB	BB	BB	BB		BB	BB	BB	BB	BB
546	wsnp_BG275030A_Td_2_1	BB	BB	BB	BB	BB		BB	BB	BB	BB	BB		BB	BB	BB	BB	BB		BB	BB	BB	BB	BB		BB	BB	BB	BB	BB		BB	BB	BB	BB	BB		BB	BB	BB	BB	BB		BB	BB	BB	BB	BB
547	wsnp_BG275030D_Ta_2_2	AA	AA	AA	AA	AA		AA	AA	AA	AA	AA		AA	AA	AA	AA	AA		AA	AA	AA	AA	AA		AA	AA	AA	AA	AA		AA	AA	AA	AA	AA		AA	AA	AA	AA	AA		AA	AA	AA	AA	AA
548	wsnp_BG313179A_Ta_1_1	BB	BB	BB	BB	BB		BB	BB	BB	BB	BB		BB	BB	BB	BB	BB		BB	BB	BB	BB	BB		BB	BB	BB	BB	BB		BB	BB	BB	BB	BB		BB	BB	BB	BB	BB		BB	BB	BB	BB	BB
549	wsnp_BG313179A_Ta_1_2	BB	BB	BB	BB	BB		BB	BB	BB	BB	BB		BB	BB	BB	BB	BB		BB	BB	BB	BB	BB		BB	BB	BB	BB	BB		BB	BB	BB	BB	BB		BB	BB	BB	BB	BB		BB	BB	BB	BB	BB
550	wsnp_BG313179B_Ta_2_1	BB	BB	BB	BB	BB		BB	BB	BB	BB	BB		AA	AA	AA	AA	NC		BB	BB	BB	BB	BB		BB	BB	BB	BB	BB		BB	BB	BB	BB	BB		BB	BB	BB	BB	BB		BB	BB	BB	BB	BB
552	wsnp_BG313362D_Ta_2_1	AA	AA	AA	AA	AA		AA	AA	AA	AA	AA		BB	BB	BB	BB	BB		AA	AA	AA	AA	AA		AA	AA	AA	AA	AA		AA	AA	AA	AA	AA		AA	AA	AA	AA	AA		AA	AA	AA	AA	AA
554	wsnp_BG313767B_Ta_2_1	AA	AA	AA	AA	AA		AA	AA	AA	AA	AA		BB	BB	BB	BB	BB		AA	AA	AA	AA	AA		AA	AA	AA	AA	AA		AA	AA	AA	AA	AA		AA	AA	AA	AA	AA		AA	AA	AA	AA	AA
555	wsnp_BG313767D_Ta_2_1	AA	AA	AA	AA	AA		AA	AA	AA	AA	AA		AA	AA	AA	AA	AA		AA	AA	AA	AA	AA		AA	AA	AA	AA	AA		AA	AA	AA	AA	AA		AA	AA	AA	AA	AA		AA	AA	AA	AA	AA
556	wsnp_BG313770A_Ta_2_1	BB	BB	BB	BB	BB		BB	BB	BB	BB	BB		BB	BB	BB	BB	BB		BB	BB	BB	BB	BB		BB	BB	BB	BB	BB		BB	BB	BB	BB	BB		BB	BB	BB	BB	BB		BB	BB	BB	BB	BB
557	wsnp_BG313770A_Ta_2_3	BB	BB	BB	BB	BB		BB	BB	BB	BB	BB		BB	BB	BB	BB	BB		BB	BB	BB	BB	BB		BB	BB	BB	BB	BB		BB	BB	BB	BB	BB		BB	BB	BB	BB	BB		BB	BB	BB	BB	BB
558	wsnp_BG313770B_Ta_1_1	AA	AA	AA	AA	AA		AA	AA	AA	AA	AA		AA	AA	AA	AA	AA		AA	AA	AA	AA	AA		AA	AA	AA	AA	AA		AA	AA	AA	AA	AA		AA	AA	AA	AA	AA		AA	AA	AA	AA	AA
559	wsnp_BG313770B_Ta_1_3	BB	BB	BB	BB	BB		BB	BB	BB	BB	BB		BB	BB	BB	BB	BB		BB	BB	BB	BB	BB		BB	BB	BB	BB	BB		BB	BB	BB	BB	BB		BB	BB	BB	BB	BB		BB	BB	BB	BB	BB
560	wsnp_BG314157A_Ta_2_1	AA	AA	AA	AA	AA		AA	AA	AA	AA	AA		BB	BB	BB	BB	BB		AA	AA	AA	AA	AA		AA	AA	AA	AA	AA		AA	AA	AA	AA	AA		BB	BB	BB	BB	BB		AA	AA	AA	AA	AA
561	wsnp_BG314205D_Ta_2_3	AA	AA	AA	AA	AA		AA	AA	AA	AA	AA		AA	AA	AA	AA	AA		AA	AA	AA	AA	AA		AA	AA	AA	AA	AA		AA	AA	AA	AA	AA		AA	AA	AA	AA	AA		AA	AA	AA	AA	AA
564	wsnp_BG604404B_Ta_2_1	BB	BB	BB	BB	BB		BB	BB	BB	BB	BB		AA	AA	AA	AA	AA		BB	BB	BB	BB	BB		BB	BB	BB	BB	BB		BB	BB	BB	BB	BB		AA	AA	AA	AA	AA		BB	BB	BB	BB	BB
566	wsnp_BG604493B_Ta_1_1	BB	BB	BB	BB	BB		BB	BB	BB	BB	BB		AA	AA	AA	AA	AA		BB	BB	BB	BB	BB		BB	BB	BB	BB	BB		BB	BB	BB	BB	BB		BB	BB	BB	BB	BB		BB	BB	BB	BB	BB
567	wsnp_BG604577D_Ta_1_1	BB	BB	BB	BB	BB		BB	BB	BB	BB	BB		BB	BB	BB	BB	BB		BB	BB	BB	BB	BB		BB	BB	BB	BB	BB		BB	BB	BB	BB	BB		BB	BB	BB	BB	BB		BB	BB	BB	BB	BB
568	wsnp_BG604678A_Ta_1_2	AA	AA	AA	AA	AA		AA	AA	AA	AA	AA		AA	AA	AA	AA	NC		AA	AA	AA	AA	AA		AA	AA	AA	AA	AA		AA	AA	AA	AA	AA		AA	AA	AA	AA	NC		AA	AA	AA	AA	AA
569	wsnp_BG604678A_Ta_1_3	BB	BB	BB	BB	BB		BB	BB	BB	BB	BB		BB	BB	BB	BB	BB		BB	BB	BB	BB	BB		BB	BB	BB	BB	BB		BB	BB	BB	BB	BB		BB	BB	BB	BB	BB		BB	BB	BB	BB	BB
570	wsnp_BG605258B_Ta_2_1	BB	BB	BB	BB	BB		BB	BB	BB	BB	BB		BB	BB	BB	BB	BB		BB	BB	BB	BB	BB		BB	BB	BB	BB	BB		BB	BB	BB	BB	BB		BB	BB	BB	BB	BB		BB	BB	BB	BB	BB
571	wsnp_BG605258B_Ta_2_7	BB	BB	BB	BB	BB		BB	BB	BB	BB	BB		BB	BB	BB	BB	BB		BB	BB	BB	BB	BB		BB	BB	BB	BB	BB		BB	BB	BB	BB	BB		BB	BB	BB	BB	BB		BB	BB	BB	BB	BB
573	wsnp_BG606586B_Ta_2_13	AA	AA	AA	AA	AA		BB	BB	BB	BB	BB		BB	BB	BB	BB	BB		BB	BB	BB	BB	BB		BB	BB	BB	BB	BB		BB	BB	BB	BB	BB		BB	BB	BB	BB	BB		BB	BB	BB	BB	BB
574	wsnp_bg606625A_Ta_2_1	AA	AA	AA	AA	AA		AA	AA	AA	AA	AA		BB	BB	BB	BB	BB		AA	AA	AA	AA	AA		AA	AA	AA	AA	AA		AA	AA	AA	AA	AA		AA	AA	AA	AA	AA		AA	AA	AA	AA	AA
575	wsnp_BG606636A_Ta_1_1	AA	AA	AA	AA	AA		AA	AA	AA	AA	AA		AA	AA	AA	AA	AA		AA	NC	AA	AA	AA		AA	AA	AA	AA	AA		AA	AA	AA	AA	AA		AA	AA	AA	AA	AA		AA	AA	AA	AA	AA
576	wsnp_BG606780A_Td_2_1	BB	BB	BB	BB	BB		BB	BB	BB	BB	BB		BB	BB	BB	BB	BB		BB	BB	BB	BB	BB		BB	BB	BB	BB	BB		BB	BB	BB	BB	BB		BB	BB	BB	BB	BB		BB	BB	BB	BB	BB
577	wsnp_BG606986A_Ta_2_1	AA	AA	AA	AA	AA		BB	BB	BB	BB	BB		AA	AA	AA	AA	AA		BB	BB	BB	BB	BB		AA	AA	AA	AA	AA		BB	BB	BB	BB	BB		AA	AA	AA	AA	AA		BB	BB	BB	BB	BB
578	wsnp_BG606986A_Ta_2_4	AA	AA	AA	AA	AA		BB	BB	BB	BB	BB		AA	AA	AA	AA	AA		BB	BB	BB	BB	BB		AA	AA	AA	AA	AA		BB	BB	BB	BB	BB		AA	AA	AA	AA	AA		BB	BB	BB	BB	BB
579	wsnp_BG606986B_Ta_2_1	BB	BB	BB	BB	BB		BB	BB	BB	BB	BB		BB	BB	BB	BB	BB		BB	BB	BB	BB	BB		BB	BB	BB	BB	BB		BB	BB	BB	BB	BB		BB	BB	BB	BB	BB		BB	BB	BB	BB	BB
580	wsnp_BG607036B_Ta_1_1	BB	BB	BB	BB	BB		BB	BB	BB	BB	BB		BB	BB	BB	BB	BB		BB	BB	BB	BB	BB		BB	BB	BB	BB	BB		BB	BB	BB	BB	BB		BB	BB	BB	BB	BB		BB	BB	BB	BB	BB
581	wsnp_BG607088A_Ta_1_1	BB	BB	BB	BB	BB		AA	AA	AA	AA	AA		BB	BB	BB	BB	BB		AA	AA	AA	AA	AA		BB	BB	BB	BB	BB		AA	AA	AA	AA	AA		AA	AA	AA	AA	AA		BB	BB	BB	BB	BB
583	wsnp_BG607308A_Ta_2_2	AA	AA	AA	AA	AA		AA	AA	AA	AA	AA		BB	BB	BB	BB	BB		AA	AA	AA	AA	AA		AA	AA	AA	AA	AA		AA	AA	AA	AA	AA		AA	AA	AA	AA	AA		AA	AA	AA	AA	AA
586	wsnp_BG608232B_Ta_2_1	AA	AA	AA	AA	AA		AA	AA	AA	AA	AA		BB	BB	BB	BB	BB		AA	AA	AA	AA	AA		AA	AA	AA	AA	AA		AA	AA	AA	AA	AA		AA	AA	AA	AA	AA		AA	AA	AA	AA	AA
587	wsnp_BG608232B_Ta_2_2	AA	AA	AA	AA	AA		AA	AA	AA	AA	AA		BB	BB	BB	BB	BB		AA	AA	AA	AA	AA		AA	AA	AA	AA	AA		AA	AA	AA	AA	AA		AA	AA	AA	AA	AA		AA	AA	AA	AA	AA
588	wsnp_BG608354A_Ta_2_1	AA	AA	AA	AA	AA		BB	BB	BB	BB	BB		BB	BB	BB	BB	BB		AA	AA	AA	AA	AA		AA	AA	AA	AA	AA		BB	BB	BB	BB	BB		AA	AA	AA	AA	AA		AA	AA	AA	AA	AA
589	wsnp_BJ224975A_Ta_2_1	BB	BB	BB	BB	BB		BB	BB	BB	BB	BB		AA	AA	AA	AA	AA		AA	AA	AA	AA	AA		BB	BB	BB	BB	BB		AA	AA	AA	AA	AA		BB	BB	BB	BB	BB		AA	AA	AA	AA	AA
590	wsnp_BJ224975A_Ta_2_2	AA	AA	AA	AA	AA		AA	AA	AA	AA	AA		BB	BB	BB	BB	BB		AA	AA	AA	AA	AA		AA	AA	AA	AA	AA		BB	BB	BB	BB	BB		AA	AA	AA	AA	AA		AA	AA	AA	AA	AA
592	wsnp_BJ291318B_Td_2_1	BB	BB	BB	BB	BB		BB	BB	BB	BB	BB		BB	BB	BB	BB	BB		BB	BB	BB	BB	BB		BB	BB	BB	BB	BB		BB	BB	BB	BB	BB		BB	BB	BB	BB	BB		BB	BB	BB	BB	BB
593	wsnp_BM134363A_Ta_2_4	BB	BB	BB	BB	BB		BB	BB	BB	BB	BB		BB	BB	BB	BB	BB		BB	BB	BB	BB	BB		BB	BB	BB	BB	BB		BB	BB	BB	BB	BB		BB	BB	BB	BB	BB		BB	BB	BB	BB	BB
594	wsnp_BM134363B_Ta_2_7	AA	AA	AA	AA	AA		AA	AA	AA	AA	AA		AA	AA	AA	AA	AA		AA	AA	AA	AA	AA		AA	AA	AA	AA	AA		AA	AA	AA	AA	AA		BB	BB	BB	BB	BB		AA	AA	AA	AA	AA
596	wsnp_BM134512B_Ta_2_1	BB	BB	BB	BB	BB		AA	AA	AA	AA	AA		AA	AA	AA	AA	AA		BB	BB	BB	BB	BB		AA	AA	AA	AA	AA		BB	BB	BB	BB	BB		BB	BB	BB	BB	BB		AA	AA	AA	AA	AA
597	wsnp_BM136727B_Ta_2_6	BB	BB	BB	BB	BB		BB	BB	BB	BB	BB		BB	BB	BB	BB	BB		BB	BB	BB	BB	BB		BB	BB	BB	BB	BB		BB	BB	BB	BB	BB		BB	BB	BB	BB	BB		BB	BB	BB	BB	BB
601	wsnp_BM137879A_Ta_2_1	BB	BB	BB	BB	BB		BB	BB	BB	BB	BB		BB	BB	BB	BB	BB		BB	BB	BB	BB	BB		BB	BB	BB	BB	BB		AA	AA	AA	AA	AA		AA	AA	AA	AA	AA		BB	BB	BB	BB	BB
602	wsnp_BM137927A_Ta_2_1	BB	BB	BB	BB	BB		AA	AA	AA	AA	AA		BB	BB	BB	BB	BB		BB	BB	BB	BB	BB		BB	BB	BB	BB	BB		AA	AA	AA	AA	AA		AA	AA	AA	AA	AA		BB	BB	BB	BB	BB
603	wsnp_BM138178A_Ta_2_1	AA	AA	AA	AA	AA		BB	BB	BB	BB	BB		AA	AA	AA	AA	AA		BB	BB	BB	BB	BB		BB	BB	BB	BB	BB		BB	BB	BB	BB	BB		BB	BB	BB	BB	BB		BB	BB	BB	BB	BB
604	wsnp_bm138650D_Ta_2_2	BB	BB	BB	BB	BB		AA	AA	AA	AA	AA		BB	BB	BB	BB	BB		AA	AA	AA	AA	AA		BB	BB	BB	BB	BB		AA	AA	AA	AA	AA		AA	AA	AA	AA	AA		AA	AA	AA	AA	AA
605	wsnp_BM140362A_Ta_2_2	AA	AA	AA	AA	AA		BB	BB	BB	BB	BB		BB	BB	BB	BB	BB		BB	BB	BB	BB	BB		AA	AA	AA	AA	AA		AA	AA	AA	AA	AA		AA	AA	AA	AA	AA		BB	BB	BB	BB	BB
606	wsnp_BM140362B_Ta_1_1	AA	AA	AA	AA	AA		AA	AA	AA	AA	AA		AA	AA	AA	AA	AA		AA	AA	AA	AA	AA		AA	AA	AA	AA	AA		AA	AA	AA	AA	AA		AA	AA	AA	AA	AA		AA	AA	AA	AA	AA
607	wsnp_BM140364B_Ta_2_1	AA	AA	AA	AA	AA		AA	AA	AA	AA	AA		BB	BB	BB	BB	BB		AA	AA	AA	AA	AA		AA	AA	AA	AA	AA		AA	AA	AA	AA	AA		AA	AA	AA	AA	AA		AA	AA	AA	AA	AA
608	wsnp_BM140364B_Ta_2_3	BB	BB	BB	BB	BB		BB	BB	BB	BB	BB		AA	AA	AA	AA	AA		BB	BB	BB	BB	BB		BB	BB	BB	BB	BB		BB	BB	BB	BB	BB		BB	BB	BB	BB	BB		BB	BB	BB	BB	BB
609	wsnp_BM140538D_Ta_2_1	AA	AA	AA	AA	AA		AA	AA	AA	AA	AA		AA	AA	AA	AA	AA		AA	AA	AA	AA	AA		AA	AA	AA	AA	AA		AA	AA	AA	AA	AA		AA	AA	AA	AA	AA		AA	AA	AA	AA	AA
610	wsnp_BQ159467B_Ta_2_1	AA	AA	AA	AA	AA		AA	AA	AA	AA	AA		AA	AA	AA	AA	AA		AA	AA	AA	AA	AA		AA	AA	AA	AA	AA		BB	BB	AA	BB	BB		AA	AA	AA	AA	AA		AA	AA	AA	AA	AA
611	wsnp_BQ159467B_Ta_2_2	AA	AA	AA	AA	AA		AA	AA	AA	AA	AA		AA	AA	AA	AA	AA		AA	AA	AA	AA	AA		AA	AA	AA	AA	AA		BB	BB	AA	BB	BB		AA	AA	AA	AA	AA		AA	AA	AA	AA	AA
612	wsnp_BQ159493A_Ta_2_2	AA	AA	AA	AA	AA		BB	BB	BB	BB	BB		AA	AA	AA	AA	AA		AA	AA	AA	AA	AA		AA	AA	AA	AA	AA		BB	BB	BB	BB	BB		AA	AA	AA	AA	AA		AA	AA	AA	AA	AA
613	wsnp_BQ159615B_Ta_2_1	AA	AA	AA	AA	AA		BB	BB	BB	BB	BB		BB	BB	BB	BB	BB		AA	AA	AA	AA	AA		BB	BB	BB	BB	BB		AA	AA	AA	AA	AA		AA	AA	AA	AA	AA		BB	BB	BB	BB	BB
614	wsnp_BQ160404A_Ta_1_1	AA	AA	AA	AA	AA		AA	AA	AA	AA	AA		AA	AA	AA	AA	AA		AA	AA	AA	AA	AA		AA	AA	AA	AA	AA		AA	AA	AA	AA	AA		AA	AA	AA	AA	AA		AA	AA	AA	AA	AA
615	wsnp_BQ160404B_Ta_2_2	AA	AA	AA	AA	AA		AA	AA	AA	AA	AA		AA	AA	AA	AA	AA		AA	AA	AA	AA	AA		AA	AA	AA	AA	AA		AA	AA	AA	AA	AA		AA	AA	AA	AA	AA		AA	AA	AA	AA	AA
617	wsnp_BQ161448B_Ta_2_1	AA	AA	AA	AA	AA		BB	BB	BB	BB	BB		AA	AA	AA	AA	AA		AA	AA	AA	AA	AA		BB	BB	BB	BB	BB		AA	AA	AA	AA	AA		AA	AA	AA	AA	AA		BB	BB	BB	BB	BB
618	wsnp_BQ161779B_Ta_2_4	AA	AA	AA	AA	AA		AA	AA	AA	AA	AA		AA	AA	AA	AA	AA		AA	AA	AA	AA	AA		AA	AA	AA	AA	AA		AA	AA	AA	AA	AA		AA	AA	AA	AA	AA		AA	AA	AA	AA	AA
619	wsnp_BQ161779D_Ta_2_1	BB	BB	BB	BB	BB		BB	BB	BB	BB	BB		BB	BB	BB	BB	BB		BB	BB	BB	BB	BB		BB	BB	BB	BB	BB		BB	BB	BB	BB	BB		AA	AA	AA	AA	AA		BB	BB	BB	BB	BB
620	wsnp_BQ166999B_Ta_2_1	BB	BB	BB	BB	BB		AA	AA	AA	AA	AA		AA	AA	AA	AA	AA		BB	BB	BB	BB	BB		AA	AA	AA	AA	AA		AA	AA	AA	AA	AA		AA	AA	AA	AA	AA		BB	BB	BB	BB	BB
622	wsnp_BQ167224B_Ta_2_1	AA	AA	AA	AA	AA		AA	AA	AA	AA	AA		AA	AA	AA	AA	AA		AA	AA	AA	AA	AA		AA	AA	AA	AA	AA		AA	AA	AA	AA	AA		AA	AA	AA	AA	AA		AA	AA	AA	AA	AA
623	wsnp_BQ167580A_Ta_1_1	BB	BB	BB	BB	BB		AA	AA	AA	AA	AA		AA	AA	AA	AA	AA		AA	AA	AA	AA	AA		AA	AA	AA	AA	AA		AA	AA	AA	AA	AA		AA	AA	AA	AA	AA		AA	AA	AA	AA	AA
624	wsnp_BQ167580B_Ta_2_1	BB	BB	BB	BB	BB		BB	BB	BB	BB	BB		BB	BB	BB	BB	BB		BB	BB	BB	BB	BB		BB	BB	BB	BB	BB		AA	AA	AA	AA	AA		AA	AA	AA	AA	AA		BB	BB	BB	BB	BB
625	wsnp_BQ168298A_Ta_1_1	AA	AA	AA	AA	AA		AA	AA	AA	AA	AA		AA	AA	AA	AA	AA		AA	AA	AA	AA	AA		AA	AA	AA	AA	AA		AA	AA	AA	AA	AA		AA	AA	AA	AA	AA		AA	AA	AA	AA	AA
626	wsnp_BQ168298B_Ta_1_6	AA	AA	AA	AA	AA		AA	AA	AA	AA	AA		AA	AA	AA	AA	AA		AA	AA	AA	AA	AA		AA	AA	AA	AA	AA		AA	AA	AA	AA	AA		AA	AA	AA	AA	AA		AA	AA	AA	AA	AA
627	wsnp_BQ168329A_Td_2_1	AA	AA	AA	AA	AA		AA	AA	AA	AA	AA		AA	AA	AA	AA	AA		AA	AA	AA	AA	AA		AA	AA	AA	AA	AA		AA	AA	AA	AA	AA		AA	AA	AA	AA	AA		AA	AA	AA	AA	AA
628	wsnp_BQ168706B_Ta_2_1	BB	BB	BB	BB	BB		BB	BB	BB	BB	BB		AA	AA	AA	AA	AA		AA	AA	AA	AA	AA		AA	AA	AA	AA	AA		BB	BB	AA	BB	BB		AA	AA	AA	AA	AA		BB	BB	BB	BB	BB
629	wsnp_BQ168706B_Ta_2_2	AA	AA	AA	AA	AA		AA	AA	AA	AA	AA		AA	AA	AA	AA	AA		BB	BB	BB	BB	BB		BB	BB	BB	BB	BB		AA	AA	BB	AA	AA		BB	BB	BB	BB	BB		AA	AA	AA	AA	AA
630	wsnp_BQ168780B_Ta_2_1	AA	AA	AA	AA	AA		AA	AA	AA	AA	AA		BB	BB	BB	BB	BB		AA	AA	AA	AA	AA		AA	AA	AA	AA	AA		AA	AA	AA	AA	AA		AA	AA	AA	AA	AA		AA	AA	AA	AA	AA
631	wsnp_BQ169501A_Ta_1_1	BB	BB	BB	BB	BB		BB	BB	BB	BB	BB		AA	AA	AA	AA	AA		BB	BB	BB	BB	BB		BB	BB	BB	BB	BB		BB	BB	BB	BB	BB		BB	BB	BB	BB	BB		BB	BB	BB	BB	BB
632	wsnp_BQ169669B_Ta_2_2	BB	BB	BB	BB	BB		BB	BB	BB	BB	BB		BB	BB	BB	BB	BB		BB	BB	BB	BB	BB		BB	BB	BB	BB	BB		BB	BB	BB	BB	BB		BB	BB	BB	BB	BB		BB	BB	BB	BB	BB
633	wsnp_bq170165A_Ta_1_1	AA	AA	AA	AA	AA		AA	AA	AA	AA	AA		AA	AA	AA	AA	AA		AA	AA	AA	AA	AA		AA	AA	AA	AA	AA		AA	AA	AA	AA	AA		AA	AA	AA	AA	AA		AA	AA	AA	AA	AA
634	wsnp_BQ171182B_Ta_1_1	BB	BB	BB	BB	BB		AA	AA	AA	AA	AA		BB	BB	BB	BB	BB		BB	BB	BB	BB	BB		BB	BB	BB	BB	BB		AA	AA	AA	AA	AA		BB	BB	BB	BB	BB		BB	BB	BB	BB	BB
635	wsnp_BQ171683A_Ta_2_1	BB	BB	BB	BB	BB		BB	BB	BB	BB	BB		AA	AA	AA	AA	AA		BB	BB	BB	BB	BB		BB	BB	BB	BB	BB		BB	BB	BB	BB	BB		AA	AA	AA	AA	AA		BB	BB	BB	BB	BB
636	wsnp_BQ171683B_Ta_2_1	AA	AA	AA	AA	AA		AA	AA	AA	AA	AA		AA	AA	AA	AA	AA		AA	AA	AA	AA	AA		AA	AA	AA	AA	AA		AA	AA	AA	AA	AA		BB	BB	BB	BB	BB		AA	AA	AA	AA	AA
637	wsnp_BQ171931A_Ta_2_1	BB	BB	BB	BB	BB		BB	BB	BB	BB	BB		BB	BB	BB	BB	BB		BB	BB	BB	BB	BB		BB	BB	BB	BB	BB		BB	BB	BB	BB	BB		BB	BB	BB	BB	BB		BB	BB	BB	BB	BB
639	wsnp_CAP11_c1029_611774	AA	AA	AA	AA	AA		BB	BB	BB	BB	BB		AA	AA	AA	AA	AA		AA	AA	AA	AA	AA		AA	AA	AA	AA	AA		AA	AA	AA	AA	AA		AA	AA	AA	AA	AA		AA	AA	AA	AA	AA
641	wsnp_CAP11_c1031_612626	BB	BB	BB	BB	BB		BB	BB	BB	BB	BB		BB	BB	BB	BB	BB		BB	BB	BB	BB	BB		BB	BB	BB	BB	BB		BB	BB	BB	BB	BB		BB	BB	BB	BB	BB		BB	BB	BB	BB	BB
642	wsnp_CAP11_c1043_618449	BB	BB	BB	BB	BB		AA	BB	BB	BB	BB		BB	BB	BB	BB	BB		AA	AA	AA	AA	AA		BB	BB	BB	BB	BB		AA	AA	AA	AA	AA		BB	BB	BB	BB	BB		AA	AA	AA	AA	AA
643	wsnp_CAP11_c1051_622082	BB	BB	BB	BB	BB		BB	BB	BB	BB	BB		AA	AA	AA	AA	AA		AA	AA	AA	AA	AA		BB	BB	BB	BB	BB		AA	AA	AA	AA	AA		BB	BB	BB	BB	BB		AA	AA	AA	AA	AA
646	wsnp_CAP11_c1110_651691	BB	BB	BB	BB	BB		BB	BB	BB	BB	BB		BB	BB	BB	BB	BB		BB	BB	BB	BB	BB		BB	BB	BB	BB	BB		BB	BB	BB	BB	BB		BB	BB	BB	BB	BB		BB	BB	BB	BB	BB
647	wsnp_CAP11_c1114_653767	AA	AA	AA	AA	AA		BB	BB	BB	BB	BB		AA	AA	AA	AA	NC		AA	AA	AA	AA	AA		AA	AA	AA	AA	AA		BB	BB	BB	BB	BB		AA	AA	AA	AA	NC		AA	AA	AA	AA	AA
648	wsnp_CAP11_c1116_654940	AA	AA	AA	AA	AA		AA	AA	AA	AA	AA		BB	BB	BB	BB	BB		AA	AA	AA	AA	AA		AA	AA	AA	AA	AA		AA	AA	AA	AA	AA		AA	AA	AA	AA	AA		AA	AA	AA	AA	AA
649	wsnp_CAP11_c1116_654975	BB	BB	BB	BB	BB		BB	BB	BB	BB	BB		AA	AA	AA	AA	AA		BB	BB	BB	BB	BB		BB	BB	BB	BB	BB		BB	BB	BB	BB	BB		BB	BB	BB	BB	BB		BB	BB	BB	BB	BB
653	wsnp_CAP11_c1155_673549	BB	BB	BB	BB	BB		BB	BB	BB	BB	BB		AA	AA	AA	AA	AA		BB	BB	BB	BB	BB		BB	BB	BB	BB	BB		BB	BB	BB	BB	BB		BB	BB	BB	BB	BB		AA	AA	AA	AA	AA
654	wsnp_CAP11_c1178_684471	BB	BB	BB	BB	BB		BB	BB	BB	BB	BB		BB	BB	BB	BB	BB		BB	BB	BB	BB	BB		BB	BB	BB	BB	BB		BB	BB	BB	BB	BB		BB	BB	BB	BB	BB		BB	BB	BB	BB	BB
655	wsnp_CAP11_c1182_686503	AA	AA	AA	AA	AA		BB	BB	BB	BB	BB		BB	BB	BB	BB	BB		BB	BB	BB	BB	BB		AA	AA	AA	AA	AA		BB	BB	BB	BB	BB		BB	BB	BB	BB	BB		BB	BB	BB	BB	BB
656	wsnp_CAP11_c1185_687603	AA	AA	AA	AA	AA		AA	AA	AA	AA	AA		AA	AA	AA	AA	AA		AA	AA	AA	AA	AA		AA	AA	AA	AA	AA		AA	AA	AA	AA	AA		AA	AA	AA	AA	AA		AA	AA	AA	AA	AA
657	wsnp_CAP11_c1185_687769	AA	AA	AA	AA	AA		BB	BB	BB	BB	BB		BB	BB	BB	BB	BB		AA	AA	AA	AA	AA		BB	BB	BB	BB	BB		AA	AA	AA	AA	AA		AA	AA	AA	AA	AA		BB	BB	BB	BB	BB
658	wsnp_CAP11_c1185_687858	AA	AA	AA	AA	AA		AA	AA	AA	AA	AA		AA	AA	AA	AA	AA		AA	AA	AA	AA	AA		AA	AA	AA	AA	AA		AA	AA	AA	AA	AA		AA	AA	AA	AA	AA		AA	AA	AA	AA	AA
659	wsnp_CAP11_c1190_689748	BB	BB	BB	BB	BB		BB	BB	BB	BB	BB		BB	BB	BB	BB	BB		BB	BB	BB	BB	BB		BB	BB	BB	BB	BB		BB	BB	BB	BB	BB		BB	BB	BB	BB	BB		BB	BB	BB	BB	BB
660	wsnp_CAP11_c1196_692246	BB	BB	BB	BB	BB		AA	AA	AA	AA	AA		BB	BB	BB	BB	BB		AA	AA	AA	AA	AA		AA	AA	AA	AA	AA		AA	AA	AA	AA	AA		BB	BB	BB	BB	BB		AA	AA	AA	AA	AA
661	wsnp_CAP11_c1207_696674	BB	BB	BB	BB	BB		BB	BB	BB	BB	BB		BB	BB	BB	BB	BB		BB	BB	BB	BB	BB		BB	BB	BB	BB	BB		BB	BB	BB	BB	BB		BB	BB	BB	BB	BB		BB	BB	BB	BB	BB
662	wsnp_CAP11_c1214_700133	AA	AA	AA	AA	AA		AA	AA	AA	AA	AA		AA	AA	AA	AA	AA		AA	AA	AA	AA	AA		AA	AA	AA	AA	AA		AA	AA	AA	AA	AA		AA	AA	AA	AA	AA		AA	AA	AA	AA	AA
663	wsnp_CAP11_c1214_700174	AA	AA	AA	AA	AA		BB	BB	BB	BB	BB		BB	BB	BB	BB	BB		BB	BB	BB	BB	BB		AA	AA	AA	AA	AA		BB	BB	BB	BB	BB		BB	BB	BB	BB	BB		BB	BB	BB	BB	BB
664	wsnp_CAP11_c1244_714229	BB	BB	BB	BB	BB		BB	BB	BB	BB	BB		AA	AA	AA	AA	AA		BB	BB	BB	BB	BB		BB	BB	BB	BB	BB		BB	BB	BB	BB	BB		BB	BB	BB	BB	BB		AA	AA	AA	AA	AA
665	wsnp_CAP11_c1335_758794	AA	AA	AA	AA	AA		AA	AA	AA	AA	AA		AA	AA	AA	AA	AA		AA	AA	AA	AA	AA		AA	AA	AA	AA	AA		AA	AA	AA	AA	AA		AA	AA	AA	AA	AA		AA	AA	AA	AA	AA
666	wsnp_CAP11_c1355_767877	AA	BB	BB	BB	BB		BB	BB	BB	BB	BB		BB	BB	BB	BB	BB		BB	BB	BB	BB	BB		BB	BB	BB	BB	BB		BB	BB	BB	BB	BB		BB	BB	BB	BB	BB		BB	BB	BB	BB	BB
667	wsnp_CAP11_c1394_789039	BB	BB	BB	BB	BB		BB	BB	BB	BB	BB		BB	BB	BB	BB	BB		BB	BB	BB	BB	BB		BB	BB	BB	BB	BB		BB	BB	BB	BB	BB		BB	BB	BB	BB	BB		BB	BB	BB	BB	BB
668	wsnp_CAP11_c1401_791844	BB	BB	BB	BB	BB		BB	BB	BB	BB	BB		BB	BB	BB	BB	BB		BB	BB	BB	BB	BB		BB	BB	BB	BB	BB		BB	BB	BB	BB	BB		BB	BB	BB	BB	BB		BB	BB	BB	BB	BB
669	wsnp_CAP11_c1417_798570	AA	AA	AA	AA	AA		AA	AA	AA	AA	AA		AA	AA	AA	AA	AA		AA	AA	AA	AA	AA		AA	AA	AA	AA	AA		AA	AA	AA	AA	AA		AA	AA	AA	AA	AA		AA	AA	AA	AA	AA
670	wsnp_CAP11_c1432_806102	AA	AA	AA	AA	AA		AA	AA	AA	AA	AA		AA	AA	AA	AA	AA		BB	BB	BB	BB	BB		AA	AA	AA	AA	AA		AA	AA	AA	AA	AA		AA	AA	AA	AA	AA		AA	AA	AA	AA	AA
672	wsnp_CAP11_c146_160903	BB	BB	BB	BB	BB		AA	AA	AA	AA	AA		AA	AA	AA	AA	AA		AA	AA	AA	AA	AA		BB	BB	BB	BB	BB		AA	AA	AA	AA	AA		BB	BB	BB	BB	BB		AA	AA	AA	AA	AA
674	wsnp_CAP11_c1506_840938	BB	BB	BB	BB	BB		BB	BB	BB	BB	BB		AA	AA	AA	AA	AA		BB	BB	BB	BB	BB		AA	AA	AA	AA	AA		BB	BB	BB	BB	BB		BB	BB	BB	BB	BB		BB	BB	BB	BB	BB
675	wsnp_CAP11_c1506_840951	AA	AA	AA	AA	AA		AA	AA	AA	AA	AA		BB	BB	BB	BB	BB		AA	AA	AA	AA	AA		BB	BB	BB	BB	BB		AA	AA	AA	AA	AA		AA	AA	AA	AA	AA		AA	AA	AA	AA	AA
677	wsnp_CAP11_c1556_864919	AA	AA	AA	AA	AA		AA	AA	AA	AA	AA		AA	AA	AA	AA	AA		AA	AA	AA	AA	AA		AA	AA	AA	AA	AA		AA	AA	AA	AA	AA		AA	AA	AA	AA	AA		AA	AA	AA	AA	AA
678	wsnp_CAP11_c157_167844	BB	BB	BB	BB	BB		BB	BB	BB	BB	BB		AA	AA	AA	AA	AA		BB	BB	BB	BB	BB		BB	BB	BB	BB	BB		BB	BB	BB	BB	BB		BB	BB	BB	BB	BB		BB	BB	BB	BB	BB
679	wsnp_CAP11_c1591_881161	AA	AA	AA	AA	AA		AA	AA	AA	AA	AA		AA	AA	AA	AA	AA		AA	AA	AA	AA	AA		AA	AA	AA	AA	AA		AA	AA	AA	AA	AA		AA	AA	AA	AA	AA		AA	AA	AA	AA	AA
680	wsnp_CAP11_c1594_882280	AA	AA	AA	AA	AA		AA	AA	AA	AA	AA		AA	AA	AA	AA	AA		AA	AA	AA	AA	AA		AA	AA	AA	AA	AA		AA	AA	AA	AA	AA		AA	AA	AA	AA	AA		AA	AA	AA	AA	AA
682	wsnp_CAP11_c1656_909791	AA	AA	AA	AA	AA		AA	AA	AA	AA	AA		BB	BB	BB	BB	BB		BB	BB	BB	BB	BB		BB	BB	BB	BB	BB		AA	AA	BB	AA	AA		BB	BB	BB	BB	BB		AA	AA	AA	AA	AA
683	wsnp_CAP11_c166_172556	BB	BB	BB	BB	BB		AA	AA	AA	AA	AA		AA	AA	AA	AA	AA		BB	BB	BB	BB	BB		AA	AA	AA	AA	AA		AA	BB	AA	AA	BB		AA	AA	AA	AA	AA		AA	AA	AA	AA	AA
684	wsnp_CAP11_c1711_934478	BB	BB	BB	BB	BB		BB	BB	BB	BB	BB		BB	BB	BB	BB	BB		AA	AA	AA	AA	AA		BB	BB	BB	BB	BB		AA	AA	AA	AA	AA		AA	AA	AA	AA	AA		AA	AA	AA	AA	AA
685	wsnp_CAP11_c1724_940246	AA	AA	AA	AA	AA		AA	AA	AA	AA	AA		BB	BB	BB	BB	BB		AA	AA	AA	AA	AA		AA	AA	AA	AA	AA		AA	AA	AA	AA	AA		AA	AA	AA	AA	AA		AA	AA	AA	AA	AA
688	wsnp_CAP11_c176_177381	BB	BB	BB	BB	BB		BB	BB	BB	BB	BB		BB	BB	BB	BB	BB		BB	BB	BB	BB	BB		BB	BB	BB	BB	BB		BB	BB	BB	BB	BB		BB	BB	BB	BB	BB		BB	BB	BB	BB	BB
689	wsnp_CAP11_c1761_958064	AA	AA	AA	AA	AA		AA	AA	AA	AA	AA		AA	AA	AA	AA	AA		AA	AA	AA	AA	AA		AA	AA	AA	AA	AA		AA	AA	AA	AA	AA		BB	BB	BB	BB	BB		AA	AA	AA	AA	AA
690	wsnp_CAP11_c1787_968410	AA	AA	AA	AA	AA		AA	AA	AA	AA	AA		BB	BB	BB	BB	BB		AA	AA	AA	AA	AA		AA	AA	AA	AA	AA		AA	AA	AA	AA	AA		AA	AA	AA	AA	AA		AA	AA	AA	AA	AA
691	wsnp_CAP11_c1815_982483	BB	BB	BB	BB	BB		BB	BB	BB	BB	BB		AA	AA	AA	AA	AA		BB	BB	BB	BB	BB		BB	BB	BB	BB	BB		AA	AA	AA	AA	AA		AA	AA	AA	AA	AA		BB	BB	BB	BB	BB
692	wsnp_CAP11_c1820_985143	BB	BB	BB	BB	BB		BB	BB	BB	BB	BB		BB	BB	BB	BB	BB		BB	BB	BB	BB	BB		BB	BB	BB	BB	BB		BB	BB	BB	BB	BB		BB	BB	BB	BB	BB		BB	BB	BB	BB	BB
693	wsnp_CAP11_c1827_988367	AA	AA	AA	AA	AA		BB	BB	BB	BB	BB		AA	AA	AA	AA	AA		BB	BB	BB	BB	BB		BB	BB	BB	BB	BB		BB	BB	BB	BB	BB		AA	AA	AA	AA	AA		BB	BB	BB	BB	BB
694	wsnp_CAP11_c1838_993298	AA	AA	AA	AA	AA		AA	AA	AA	AA	AA		AA	AA	AA	AA	AA		AA	AA	AA	AA	AA		AA	AA	AA	AA	AA		AA	AA	AA	AA	AA		AA	AA	AA	AA	AA		AA	AA	AA	AA	AA
695	wsnp_CAP11_c1902_1022408	AA	AA	AA	AA	AA		AA	AA	AA	AA	AA		AA	AA	AA	AA	AA		AA	AA	AA	AA	AA		AA	AA	AA	AA	AA		AA	AA	AA	AA	AA		AA	AA	AA	AA	AA		AA	AA	AA	AA	AA
696	wsnp_CAP11_c1902_1022590	AA	AA	AA	AA	AA		AA	AA	AA	AA	AA		AA	AA	AA	AA	AA		AA	AA	AA	AA	AA		AA	AA	AA	AA	AA		AA	AA	AA	AA	AA		AA	AA	AA	AA	AA		AA	AA	AA	AA	AA
697	wsnp_CAP11_c1956_1045077	AA	AA	AA	AA	AA		AA	AA	AA	AA	AA		AA	AA	AA	AA	AA		AA	AB	AA	AA	AA		AA	AA	AA	AA	AA		AA	AA	AA	AA	AA		AA	AA	AA	AA	AA		AA	AA	AA	AA	AA
699	wsnp_CAP11_c209_198432	BB	BB	BB	BB	BB		AA	AA	AA	AA	AA		AA	AA	AA	AA	AA		AA	AA	AA	AA	AA		AA	AA	AA	AA	AA		AA	AA	AA	AA	AA		AA	AA	AA	AA	AA		AA	AA	AA	AA	AA
700	wsnp_CAP11_c209_198467	AA	AA	AA	AA	AA		BB	BB	BB	BB	BB		BB	BB	BB	BB	BB		BB	BB	BB	BB	BB		BB	BB	BB	BB	BB		BB	BB	BB	BB	BB		BB	BB	BB	BB	BB		BB	BB	BB	BB	BB
701	wsnp_CAP11_c209_198671	AA	AA	AA	AA	AA		BB	BB	BB	BB	BB		BB	BB	BB	BB	BB		BB	BB	BB	BB	BB		BB	BB	BB	BB	BB		BB	BB	BB	BB	BB		BB	BB	BB	BB	BB		BB	BB	BB	BB	BB
702	wsnp_CAP11_c210_199161	BB	BB	BB	BB	BB		BB	BB	BB	BB	BB		BB	BB	BB	BB	BB		BB	BB	BB	BB	BB		BB	BB	BB	BB	BB		BB	BB	BB	BB	BB		BB	BB	BB	BB	BB		BB	BB	BB	BB	BB
703	wsnp_CAP11_c2100_1109583	BB	BB	BB	BB	BB		BB	BB	BB	BB	BB		BB	BB	BB	BB	BB		BB	BB	BB	BB	BB		BB	BB	BB	BB	BB		BB	BB	BB	BB	BB		BB	BB	BB	BB	BB		BB	BB	BB	BB	BB
704	wsnp_CAP11_c211_199741	AB	AB	AB	AB	AB		AB	AB	AB	AB	AB		AB	AB	AB	AB	AB		AB	AB	AB	AB	AB		AB	AB	AB	AB	AB		AB	AB	AB	AB	AB		AB	AB	AB	AB	AB		AB	AB	AB	AB	AB
705	wsnp_CAP11_c2142_1128735	BB	BB	BB	BB	BB		AA	AA	AA	AA	AA		AA	AA	AA	AA	AA		AA	AA	AA	AA	AA		AA	AA	AA	AA	AA		BB	BB	BB	BB	BB		AA	AA	AA	AA	AA		AA	AA	AA	AA	AA
706	wsnp_CAP11_c2158_1135290	AA	AA	AA	AA	AA		AA	AA	AA	AA	AA		AA	AA	AA	AA	AA		AA	AA	AA	AA	AA		AA	AA	AA	AA	AA		AA	AA	AA	AA	AA		AA	AA	AA	AA	AA		AA	AA	AA	AA	AA
707	wsnp_CAP11_c2211_1157166	BB	BB	BB	BB	BB		BB	BB	BB	BB	BB		BB	BB	BB	BB	BB		BB	BB	BB	BB	BB		BB	BB	BB	BB	BB		BB	BB	BB	BB	BB		AA	AA	AA	AA	AA		BB	BB	BB	BB	BB
708	wsnp_CAP11_c225_207483	BB	BB	BB	BB	BB		BB	BB	BB	BB	BB		BB	BB	BB	BB	BB		BB	BB	BB	BB	BB		BB	BB	BB	BB	BB		BB	BB	BB	BB	BB		BB	BB	BB	BB	BB		BB	BB	BB	BB	BB
709	wsnp_CAP11_c2255_1176515	BB	BB	BB	BB	BB		BB	BB	BB	BB	BB		BB	BB	BB	BB	BB		BB	BB	BB	BB	BB		BB	BB	BB	BB	BB		BB	BB	BB	BB	BB		AA	AA	AA	AA	AA		BB	BB	BB	BB	BB
710	wsnp_CAP11_c23_61357	AA	AA	AA	AA	AA		BB	BB	BB	BB	BB		AA	AA	AA	AA	AA		BB	BB	BB	BB	BB		AA	AA	AA	AA	AA		AA	AA	AA	AA	AA		AA	AA	AA	AA	AA		BB	BB	BB	BB	BB
711	wsnp_CAP11_c230_210875	BB	BB	BB	BB	BB		BB	BB	BB	BB	BB		BB	BB	BB	BB	BB		BB	BB	BB	BB	BB		BB	BB	BB	BB	BB		BB	BB	BB	BB	BB		BB	BB	BB	BB	BB		BB	BB	BB	BB	BB
712	wsnp_CAP11_c2302_1198101	BB	BB	BB	BB	BB		BB	BB	BB	BB	BB		BB	BB	BB	BB	BB		BB	BB	BB	BB	BB		BB	BB	BB	BB	BB		BB	BB	BB	BB	BB		BB	BB	BB	BB	BB		BB	BB	BB	BB	BB
714	wsnp_CAP11_c2309_1201554	AA	AA	AA	AA	AA		AA	AA	AA	AA	AA		AA	AA	AA	AA	AA		AA	AA	AA	AA	AA		AA	AA	AA	AA	AA		BB	BB	BB	BB	BB		BB	BB	BB	BB	BB		AA	AA	AA	AA	AA
716	wsnp_CAP11_c232_212121	BB	BB	BB	BB	BB		BB	BB	BB	BB	BB		BB	BB	BB	BB	BB		BB	BB	BB	BB	BB		BB	BB	BB	BB	BB		BB	BB	BB	BB	BB		BB	BB	BB	BB	BB		BB	BB	BB	BB	BB
718	wsnp_CAP11_c24_62115	BB	BB	BB	BB	BB		AA	AA	AA	AA	AA		AA	AA	AA	AA	AA		AA	AA	AA	AA	AA		BB	BB	BB	BB	BB		AA	AA	AA	AA	AA		AA	AA	AA	AA	AA		BB	BB	BB	BB	BB
719	wsnp_CAP11_c2435_1256981	AA	AA	AA	AA	AA		AA	AA	AA	AA	AA		AA	AA	AA	AA	AA		AA	AA	AA	AA	AA		AA	AA	AA	AA	AA		AA	AA	AA	AA	AA		AA	AA	AA	AA	AA		AA	AA	AA	AA	AA
720	wsnp_CAP11_c2438_1258747	AA	AA	AA	AA	AA		BB	BB	BB	BB	BB		BB	BB	BB	BB	BB		AA	AA	AA	AA	AA		AA	AA	AA	AA	AA		BB	AA	AA	BB	AA		BB	BB	BB	BB	BB		BB	BB	BB	BB	BB
721	wsnp_CAP11_c2439_1259157	AA	AA	AA	AA	AA		AA	AA	AA	AA	AA		BB	BB	BB	BB	BB		AA	AA	AA	AA	AA		AA	AA	AA	AA	AA		AA	AA	AA	AA	AA		BB	BB	BB	BB	BB		AA	AA	AA	AA	AA
722	wsnp_CAP11_c2439_1259299	AA	AA	AA	AA	AA		AA	AA	AA	AA	AA		AA	AA	AA	AA	AA		AA	AA	AA	AA	AA		AA	AA	AA	AA	AA		AA	AA	AA	AA	AA		AA	AA	AA	AA	AA		AA	AA	AA	AA	AA
724	wsnp_CAP11_c2596_1325540	AA	AA	AA	AA	AA		BB	BB	BB	BB	BB		BB	BB	BB	BB	BB		BB	BB	BB	BB	BB		BB	BB	BB	BB	BB		BB	BB	AA	BB	BB		BB	BB	BB	BB	BB		BB	BB	BB	BB	BB
725	wsnp_CAP11_c2596_1325713	BB	BB	BB	BB	BB		BB	BB	BB	BB	BB		BB	BB	BB	BB	BB		BB	BB	BB	BB	BB		BB	BB	BB	BB	BB		BB	BB	BB	BB	BB		BB	BB	BB	BB	BB		BB	BB	BB	BB	BB
727	wsnp_CAP11_c2680_1362020	AA	AA	AA	AA	AA		AA	AA	AA	AA	AA		AA	AA	AA	AA	AA		AA	AA	AA	AA	AA		AA	AA	AA	AA	AA		AA	AA	AA	AA	AA		AA	AA	AA	AA	AA		AA	AA	AA	AA	AA
729	wsnp_CAP11_c272_234769	BB	BB	BB	BB	BB		AA	AA	AA	AA	AA		AA	AA	AA	AA	AA		AA	AA	AA	AA	AA		BB	BB	BB	BB	BB		AA	AA	AA	AA	AA		AA	AA	AA	AA	AA		AA	AA	AA	AA	AA
730	wsnp_CAP11_c279_238344	BB	BB	BB	BB	BB		BB	BB	BB	BB	BB		BB	BB	BB	BB	BB		BB	BB	BB	BB	BB		BB	BB	BB	BB	BB		BB	BB	BB	BB	BB		BB	BB	BB	BB	BB		BB	BB	BB	BB	BB
731	wsnp_CAP11_c2817_1415793	BB	BB	BB	BB	BB		BB	BB	BB	BB	BB		BB	BB	BB	BB	BB		BB	BB	BB	BB	BB		BB	BB	BB	BB	BB		BB	BB	BB	BB	BB		AA	AA	AA	AA	AA		BB	BB	BB	BB	BB
732	wsnp_CAP11_c2839_1425826	BB	BB	BB	BB	BB		AA	AA	AA	AA	AA		AA	AA	AA	AA	AA		AA	AA	AA	AA	AA		BB	BB	BB	BB	BB		AA	AA	AA	AA	AA		AA	AA	AA	AA	AA		AA	AA	AA	AA	AA
733	wsnp_CAP11_c2865_1435198	AA	AA	AA	AA	AA		AA	AA	AA	AA	AA		AA	AA	AA	AA	AA		AA	AA	AA	AA	AA		AA	AA	AA	AA	AA		AA	AA	AA	AA	AA		AA	AA	AA	AA	AA		AA	AA	AA	AA	AA
734	wsnp_CAP11_c287_244799	AA	AA	AA	AA	AA		AA	AA	AA	AA	AA		BB	BB	BB	BB	BB		AA	AA	AA	AA	AA		AA	NC	AA	AA	AA		AA	AA	AA	AA	AA		BB	BB	BB	BB	BB		AA	AA	AA	AA	AA
735	wsnp_CAP11_c29_68486	AA	AA	AA	AA	AA		AA	AA	AA	AA	AA		BB	BB	BB	BB	BB		BB	BB	BB	BB	BB		AA	AA	AA	AA	AA		AA	AA	AA	AA	AA		AA	AA	AA	AA	AA		BB	BB	BB	BB	BB
738	wsnp_CAP11_c299_251377	BB	BB	BB	BB	BB		BB	BB	BB	BB	BB		AA	AA	AA	AA	AA		BB	BB	BB	BB	BB		BB	BB	BB	BB	BB		AA	AA	AA	AA	AA		BB	BB	BB	BB	BB		BB	BB	BB	BB	BB
739	wsnp_CAP11_c299_251533	BB	BB	BB	BB	BB		BB	BB	BB	BB	BB		AA	AA	AA	AA	AA		BB	BB	BB	BB	BB		AA	AA	AA	AA	AA		AA	AA	AA	AA	AA		BB	BB	BB	BB	BB		BB	BB	BB	BB	BB
740	wsnp_CAP11_c299_251594	BB	BB	BB	BB	BB		BB	BB	BB	BB	BB		AA	AA	AA	AA	AA		BB	BB	BB	BB	BB		BB	BB	BB	BB	BB		AA	AA	AA	AA	AA		BB	BB	BB	BB	BB		BB	BB	BB	BB	BB
741	wsnp_CAP11_c303_253438	BB	BB	BB	BB	BB		AA	AA	AA	AA	AA		AA	AA	AA	AA	AA		BB	BB	BB	BB	BB		BB	BB	BB	BB	BB		BB	BB	BB	BB	BB		BB	BB	BB	BB	BB		AA	AA	AA	AA	AA
742	wsnp_CAP11_c307_255609	AA	AA	AA	AA	AA		AA	AA	AA	AA	AA		BB	BB	BB	BB	BB		AA	AA	AA	AA	AA		AA	AA	AA	AA	AA		AA	AA	AA	AA	AA		AA	AA	AA	AA	AA		AA	AA	AA	AA	AA
743	wsnp_CAP11_c318_261649	AA	AA	AA	AA	AA		AA	AA	AA	AA	AA		BB	BB	BB	BB	BB		AA	AA	AA	AA	AA		AA	AA	AA	AA	AA		BB	BB	BB	BB	BB		AA	AA	AA	AA	AA		BB	BB	BB	BB	BB
745	wsnp_CAP11_c3219_1585635	BB	BB	BB	BB	BB		BB	BB	BB	BB	BB		BB	BB	BB	BB	BB		BB	BB	BB	BB	BB		BB	BB	BB	BB	BB		BB	BB	BB	BB	BB		BB	BB	BB	BB	BB		BB	BB	BB	BB	BB
747	wsnp_CAP11_c323_263628	BB	BB	BB	BB	BB		BB	BB	BB	BB	BB		BB	BB	BB	BB	BB		AA	AA	AA	AA	AA		AA	AA	AA	AA	AA		BB	BB	BB	BB	BB		BB	BB	BB	BB	BB		BB	BB	BB	BB	BB
748	wsnp_CAP11_c323_263800	BB	BB	BB	BB	BB		BB	BB	BB	BB	BB		BB	BB	BB	BB	BB		AA	AA	AA	AA	AA		AA	AA	AA	AA	AA		BB	BB	BB	BB	BB		BB	BB	BB	BB	BB		BB	BB	BB	BB	BB
749	wsnp_CAP11_c3271_1608092	AA	AA	NC	AA	AA		AA	AA	AA	AA	AA		AA	AA	AA	AA	AA		AA	AA	AA	AA	AA		AA	AA	AA	AA	AA		AA	AA	AA	AA	AA		AA	AA	AA	AA	AA		AA	AA	AA	AA	AA
750	wsnp_CAP11_c3346_1639010	AA	AA	AA	AA	AA		AA	AA	AA	AA	AA		BB	BB	BB	BB	BB		AA	AA	AA	AA	AA		AA	AA	AA	AA	AA		AA	AA	AA	AA	AA		AA	AA	AA	AA	AA		AA	AA	AA	AA	AA
751	wsnp_CAP11_c3521_1709956	AA	AA	AA	AA	AA		AA	AA	AA	AA	AA		AA	AA	AA	AA	AA		AA	AA	AA	AA	AA		AA	AA	AA	AA	AA		AA	AA	AA	AA	AA		AA	AA	AA	AA	AA		AA	AA	AA	AA	AA
752	wsnp_CAP11_c356_280910	BB	BB	BB	BB	BB		BB	BB	BB	BB	BB		BB	BB	BB	BB	BB		BB	BB	BB	BB	BB		BB	BB	BB	BB	BB		BB	BB	BB	BB	BB		AA	AA	AA	AA	AA		BB	BB	BB	BB	BB
753	wsnp_CAP11_c3570_1730584	AA	AA	AA	AA	AA		AA	AA	AA	AA	AA		AA	AA	AA	AA	AA		AA	AA	AA	AA	AA		AA	AA	AA	AA	AA		AA	AA	AA	AA	AA		AA	AA	AA	AA	AA		AA	AA	AA	AA	AA
754	wsnp_CAP11_c3570_1730776	BB	BB	BB	BB	BB		BB	BB	BB	BB	BB		BB	BB	BB	BB	BB		BB	BB	BB	BB	BB		BB	BB	BB	BB	BB		BB	BB	BB	BB	BB		BB	BB	BB	BB	BB		BB	BB	BB	BB	BB
755	wsnp_CAP11_c3599_1741800	BB	BB	BB	BB	BB		AA	AA	AA	AA	AA		AA	AA	AA	AA	AA		BB	BB	BB	BB	BB		AA	AA	AA	AA	AA		BB	BB	BB	BB	BB		BB	BB	BB	BB	BB		AA	AA	AA	AA	AA
756	wsnp_CAP11_c360_282889	BB	BB	BB	BB	BB		BB	BB	BB	BB	BB		BB	BB	BB	BB	BB		BB	BB	BB	BB	BB		BB	BB	BB	BB	BB		BB	BB	BB	BB	BB		BB	BB	BB	BB	BB		BB	BB	BB	BB	BB
757	wsnp_CAP11_c3658_1764767	BB	BB	BB	BB	BB		BB	BB	BB	BB	BB		AA	AA	AA	AA	AA		BB	BB	BB	BB	BB		BB	BB	BB	BB	BB		AA	AA	AA	AA	AA		AA	AA	AA	AA	AA		BB	BB	BB	BB	BB
759	wsnp_CAP11_c383_294401	AA	AA	AA	AA	AA		BB	BB	BB	BB	BB		BB	BB	BB	BB	BB		BB	BB	BB	BB	BB		BB	BB	BB	BB	BB		BB	BB	BB	BB	BB		AA	AA	AA	AA	AA		BB	BB	BB	BB	BB
760	wsnp_CAP11_c3842_1829821	AA	AA	AA	AA	AA		AA	AA	AA	AA	AA		BB	BB	BB	BB	BB		AA	AA	AA	AA	AA		AA	AA	AA	AA	AA		AA	AA	AA	AA	AA		BB	BB	BB	BB	BB		AA	AA	AA	AA	AA
762	wsnp_CAP11_c3947_1866837	AA	AA	NC	AA	AA		AA	AA	AA	AA	AA		AA	AA	AA	AA	AA		AA	NC	AA	AA	AA		AA	AA	AA	AA	AA		AA	AA	AA	AA	AA		AA	AA	AA	AA	AA		AA	AA	AA	AA	AA
763	wsnp_CAP11_c3947_1867089	AA	AA	AA	AA	AA		AA	AA	AA	AA	AA		AA	AA	AA	AA	AA		AA	AA	AA	AA	AA		AA	AA	AA	AA	AA		AA	AA	AA	AA	AA		AA	AA	AA	AA	AA		AA	AA	AA	AA	AA
764	wsnp_CAP11_c3968_1874257	BB	BB	BB	BB	BB		AA	AA	AA	AA	AA		BB	BB	BB	BB	BB		BB	BB	BB	BB	BB		BB	BB	BB	BB	BB		BB	BB	BB	BB	BB		BB	BB	BB	BB	BB		BB	BB	BB	BB	BB
765	wsnp_CAP11_c437_321740	BB	BB	BB	BB	BB		BB	BB	BB	BB	BB		BB	BB	BB	BB	BB		BB	BB	BB	BB	BB		BB	BB	BB	BB	BB		BB	BB	BB	BB	BB		BB	BB	BB	BB	BB		BB	BB	BB	BB	BB
768	wsnp_CAP11_c4646_2184257	AA	AA	AA	AA	AA		AA	AA	AA	AA	AA		AA	AA	AA	AA	AA		AA	AA	AA	AA	AA		AA	AA	AA	AA	AA		AA	AA	AA	AA	AA		AA	AA	AA	AA	AA		AA	AA	AA	AA	AA
769	wsnp_CAP11_c472_338956	BB	BB	BB	BB	BB		BB	BB	BB	BB	BB		BB	BB	BB	BB	BB		BB	BB	BB	BB	BB		BB	BB	BB	BB	BB		BB	BB	BB	BB	BB		BB	BB	BB	BB	BB		BB	BB	BB	BB	BB
771	wsnp_CAP11_c5240_2436441	BB	BB	BB	BB	BB		BB	BB	BB	BB	BB		AA	AA	AA	AA	AA		BB	BB	BB	BB	BB		BB	BB	BB	BB	BB		BB	AA	AA	BB	AA		BB	BB	BB	BB	BB		BB	BB	BB	BB	BB
772	wsnp_CAP11_c5255_2442548	BB	BB	BB	BB	BB		BB	BB	BB	BB	BB		BB	BB	BB	BB	BB		BB	BB	BB	BB	BB		BB	BB	BB	BB	BB		BB	BB	BB	BB	BB		BB	BB	BB	BB	BB		BB	BB	BB	BB	BB
773	wsnp_CAP11_c530_369045	AA	AA	AA	AA	AA		AA	AA	AA	AA	AA		AA	AA	AA	AA	AA		AA	AA	AA	AA	AA		AA	AA	AA	AA	AA		AA	AA	AA	AA	AA		AA	AA	AA	AA	AA		AA	AA	AA	AA	AA
774	wsnp_CAP11_c543_375296	AA	AA	AA	AA	AA		AA	AA	AA	AA	AA		AA	AA	AA	AA	AA		AA	AA	AA	AA	AA		AA	AA	AA	AA	AA		AA	AA	AA	AA	AA		AA	AA	AA	AA	AA		AA	AA	AA	AA	AA
775	wsnp_CAP11_c543_375403	AA	AA	AA	AA	AA		AA	AA	AA	AA	AA		AA	AA	AA	AA	AA		AA	AA	AA	AA	AA		AA	AA	AA	AA	AA		AA	AA	AA	AA	AA		AA	AA	AA	AA	AA		AA	AA	AA	AA	AA
776	wsnp_CAP11_c5474_2542512	AA	AA	AA	AA	AA		AA	AA	AA	AA	AA		BB	BB	BB	BB	BB		AA	AA	AA	AA	AA		AA	AA	AA	AA	AA		AA	BB	BB	AA	BB		AA	AA	AA	AA	AA		AA	AA	AA	AA	AA
777	wsnp_CAP11_c5474_2542616	BB	BB	BB	BB	BB		BB	BB	BB	BB	BB		AA	AA	AA	AA	AA		BB	BB	BB	BB	BB		BB	BB	BB	BB	BB		BB	AA	AA	BB	AA		BB	BB	BB	BB	BB		BB	BB	BB	BB	BB
780	wsnp_CAP11_c5554_2580044	AA	AA	AA	AA	AA		AA	AA	AA	AA	AA		AA	AA	AA	AA	AA		AA	AA	AA	AA	AA		AA	AA	AA	AA	AA		AA	AA	AA	AA	AA		AA	AA	AA	AA	AA		AA	AA	AA	AA	AA
781	wsnp_CAP11_c558_382875	BB	BB	BB	BB	BB		BB	BB	BB	BB	BB		BB	BB	BB	BB	BB		AA	AA	AA	AA	AA		BB	BB	BB	BB	BB		BB	BB	BB	BB	BB		BB	BB	BB	BB	BB		BB	BB	BB	BB	BB
782	wsnp_CAP11_c575_392117	BB	BB	BB	BB	BB		BB	BB	BB	BB	BB		BB	BB	BB	BB	NC		BB	BB	BB	BB	BB		BB	BB	BB	BB	BB		BB	BB	BB	BB	BB		BB	BB	BB	BB	NC		BB	BB	BB	BB	BB
783	wsnp_CAP11_c589_398835	AA	AA	AA	AA	AA		AA	AA	AA	AA	AA		AA	AA	AA	AA	AA		NC	AA	AA	AA	AA		AA	AA	AA	AA	AA		AA	AA	AA	AA	AA		AA	AA	AA	AA	AA		AA	AA	AA	AA	AA
784	wsnp_CAP11_c59_99263	NC	AA	AA	AA	AA		AA	AA	AA	AA	AA		BB	BB	BB	BB	NC		NC	AA	AA	AA	NC		AA	NC	NC	NC	NC		NC	NC	AA	NC	AA		BB	BB	BB	BB	NC		NC	NC	AA	AA	AA
785	wsnp_CAP11_c59_99317	BB	BB	BB	BB	BB		BB	BB	BB	BB	BB		AA	AA	AA	AA	AA		BB	BB	BB	BB	BB		BB	BB	BB	BB	BB		BB	BB	BB	BB	BB		AA	AA	AA	AA	AA		BB	BB	BB	BB	BB
786	wsnp_CAP11_c59_99702	AA	AA	AA	AA	AA		AA	AA	AA	AA	AA		BB	BB	BB	BB	BB		AA	AA	AA	AA	AA		AA	AA	AA	AA	AA		AA	AA	AA	AA	AA		BB	BB	BB	BB	BB		AA	AA	AA	AA	AA
787	wsnp_CAP11_c59_99769	BB	BB	BB	BB	BB		BB	BB	BB	BB	BB		AA	AA	AA	AA	AA		BB	BB	BB	BB	BB		BB	BB	BB	BB	BB		BB	BB	BB	BB	BB		AA	AA	AA	AA	AA		BB	BB	BB	BB	BB
788	wsnp_CAP11_c592_400447	AA	AA	AA	AA	AA		AA	AA	AA	AA	AA		AA	AA	AA	AA	AA		AA	AA	AA	AA	AA		AA	AA	AA	AA	AA		AA	AA	AA	AA	AA		AA	AA	AA	AA	AA		AA	AA	AA	AA	AA
789	wsnp_CAP11_c6249_2889355	AA	AA	AA	AA	AA		AA	AA	AA	AA	AA		AA	AA	AA	AA	AA		AA	AA	AA	AA	AA		AA	AA	AA	AA	AA		AA	AA	AA	AA	AA		AA	AA	AA	AA	AA		AA	AA	AA	AA	AA
790	wsnp_CAP11_c6264_2895652	BB	BB	BB	BB	BB		AA	AA	AA	AA	AA		AA	AA	AA	AA	AA		AA	AA	AA	AA	AA		AA	AA	AA	AA	AA		AA	AA	AA	AA	AA		AA	AA	AA	AA	AA		AA	AA	AA	AA	AA
793	wsnp_CAP11_c631_420055	BB	BB	BB	BB	BB		BB	BB	BB	BB	BB		BB	BB	BB	BB	BB		BB	BB	BB	BB	BB		BB	AA	AB	AA	AB		BB	BB	BB	BB	BB		BB	BB	BB	BB	BB		BB	BB	BB	BB	BB
795	wsnp_CAP11_c639_424134	BB	BB	BB	BB	BB		AA	AA	AA	AA	AA		AA	AA	AA	AA	AA		AA	AA	AA	AA	AA		BB	BB	BB	BB	BB		AA	AA	AA	AA	AA		AA	AA	AA	AA	AA		BB	BB	BB	BB	BB
796	wsnp_CAP11_c651_429138	AA	AA	AA	AA	AA		AA	AA	AA	AA	AA		AA	AA	AA	AA	AA		BB	BB	BB	BB	BB		AA	AA	AA	AA	AA		BB	BB	BB	BB	BB		AA	AA	AA	AA	AA		BB	BB	BB	BB	BB
797	wsnp_CAP11_c651_429263	BB	BB	BB	BB	BB		BB	BB	BB	BB	BB		BB	BB	BB	BB	BB		AA	AA	AA	AA	AA		BB	BB	BB	BB	BB		AA	AA	AA	AA	AA		BB	BB	BB	BB	BB		AA	AA	AA	AA	AA
798	wsnp_CAP11_c651_429294	BB	BB	BB	BB	BB		BB	BB	BB	BB	BB		BB	BB	BB	BB	BB		AA	AA	AA	AA	AA		BB	BB	BB	BB	BB		AA	AA	AA	AA	AA		BB	BB	BB	BB	BB		AA	AA	AA	AA	AA
799	wsnp_CAP11_c68_106078	BB	BB	BB	BB	BB		BB	BB	BB	BB	BB		AA	AA	AA	AA	AA		BB	BB	BB	BB	BB		BB	BB	BB	BB	BB		BB	BB	BB	BB	BB		BB	BB	BB	BB	BB		BB	BB	BB	BB	BB
800	wsnp_CAP11_c681_443861	BB	BB	BB	BB	BB		AA	AA	AA	AA	AA		AA	AA	AA	AA	AA		AA	AA	AA	AA	AA		AA	AA	AA	AA	AA		AA	AA	AA	AA	AA		AA	AA	AA	AA	AA		AA	AA	AA	AA	AA
801	wsnp_CAP11_c706_455304	BB	BB	BB	BB	BB		BB	BB	BB	BB	BB		BB	BB	BB	BB	BB		BB	BB	BB	BB	BB		BB	BB	BB	BB	BB		BB	BB	BB	BB	BB		BB	BB	BB	BB	BB		BB	BB	BB	BB	BB
802	wsnp_CAP11_c71_108454	BB	BB	BB	BB	BB		BB	BB	BB	BB	BB		BB	BB	BB	BB	BB		BB	BB	BB	BB	BB		BB	BB	BB	BB	BB		BB	BB	BB	BB	BB		BB	BB	BB	BB	BB		BB	BB	BB	BB	BB
804	wsnp_CAP11_c739_471760	AA	AA	AA	AA	AA		AA	AA	AA	AA	AA		AA	AA	AA	AA	AA		AA	AA	AA	AA	AA		AA	AA	AA	AA	AA		AA	AA	AA	AA	AA		AA	AA	AA	AA	AA		AA	AA	AA	AA	AA
805	wsnp_CAP11_c76_113375	AA	AA	AA	AA	AA		BB	BB	BB	BB	BB		BB	BB	BB	BB	BB		AA	AA	AA	AA	AA		AA	BB	NC	BB	NC		AA	AA	AA	AA	AA		BB	BB	BB	BB	BB		AA	AA	AA	AA	AA
806	wsnp_CAP11_c763_483530	BB	BB	BB	BB	BB		BB	BB	BB	BB	BB		BB	BB	BB	BB	BB		BB	BB	BB	BB	BB		BB	BB	BB	BB	BB		BB	BB	BB	BB	BB		BB	BB	BB	BB	BB		BB	BB	BB	BB	BB
807	wsnp_CAP11_c765_484572	AB	AB	AB	AB	AB		AB	AB	AB	AB	AB		AB	AB	AB	AB	AB		AB	AB	AB	AB	AB		AB	AB	AB	AB	AB		AB	AB	AB	AB	AB		AB	AB	AB	AB	AB		AB	AB	AB	AB	AB
808	wsnp_CAP11_c78_114341	AA	AA	AA	AA	AA		AA	AA	AA	AA	AA		AA	AA	AA	AA	AA		AA	AA	AA	AA	AA		AA	AA	AA	AA	AA		AA	AA	AA	AA	AA		BB	BB	BB	BB	BB		AA	AA	AA	AA	AA
810	wsnp_CAP11_c827_513472	AA	AA	AA	AA	AA		AA	AA	AA	AA	AA		AA	AA	AA	AA	AA		AA	AA	AA	AA	AA		AA	AA	AA	AA	AA		AA	AA	AA	AA	AA		AA	AA	AA	AA	AA		AA	AA	AA	AA	AA
812	wsnp_CAP11_c838_518859	BB	BB	BB	BB	BB		BB	BB	BB	BB	BB		BB	BB	BB	BB	BB		BB	BB	BB	BB	BB		BB	BB	BB	BB	BB		BB	BB	BB	BB	BB		BB	BB	BB	BB	BB		BB	BB	BB	BB	BB
814	wsnp_CAP11_c847_522893	AA	AA	AA	AA	AA		AA	AA	AA	AA	AA		BB	BB	BB	BB	BB		AA	AA	AA	AA	AA		AA	AA	AA	AA	AA		AA	AA	AA	AA	AA		AA	AA	AA	AA	AA		AA	AA	AA	AA	AA
815	wsnp_CAP11_c850_523955	AA	AA	AA	AA	AA		AA	AA	AA	AA	AA		AA	AA	AA	AA	AA		AA	AA	AA	AA	AA		AA	AA	AA	AA	AA		AA	AA	AA	AA	AA		AA	AA	AA	AA	AA		AA	AA	AA	AA	AA
816	wsnp_CAP11_c851_524280	AA	AA	AA	AA	AA		AA	AA	AA	AA	AA		AA	AA	AA	AA	AA		AA	AA	AA	AA	AA		AA	AA	AA	AA	AA		AA	AA	AA	AA	AA		AA	AA	AA	AA	AA		AA	AA	AA	AA	AA
818	wsnp_CAP11_c884_540663	AA	AA	AA	AA	AA		AA	AA	AA	AA	AA		AA	AA	AA	AA	AA		AA	AA	AA	AA	AA		AA	AA	AA	AA	AA		AA	AA	AA	AA	AA		AA	AA	AA	AA	AA		AA	AA	AA	AA	AA
819	wsnp_CAP11_c898_547108	AA	AA	AA	AA	AA		AA	AA	AA	AA	AA		AA	AA	AA	AA	AA		AA	AA	AA	AA	AA		AA	AA	AA	AA	AA		AA	AA	AA	AA	AA		AA	AA	AA	AA	AA		AA	AA	AA	AA	AA
821	wsnp_CAP11_c923_558715	BB	BB	BB	BB	BB		AA	AA	AA	AA	AA		BB	BB	BB	BB	BB		AA	AA	AA	AA	AA		AA	AA	AA	AA	AA		AA	AA	AA	AA	AA		AA	AA	AA	AA	AA		AA	AA	AA	AA	AA
822	wsnp_CAP11_c948_571287	AA	AA	AA	AA	AA		BB	BB	BB	BB	BB		AA	AA	AA	AA	AA		BB	BB	BB	BB	BB		AA	AA	AA	AA	AA		AA	AA	AA	AA	AA		AA	AA	AA	AA	AA		AA	AA	AA	AA	AA
823	wsnp_CAP11_c949_571671	AA	AA	AA	AA	AA		AA	AA	AA	AA	AA		AA	AA	AA	AA	AA		AA	AA	AA	AA	AA		AA	AA	AA	AA	AA		AA	AA	AA	AA	AA		BB	BB	BB	BB	BB		AA	AA	AA	AA	AA
824	wsnp_CAP11_c949_571734	AA	AA	AA	AA	AA		BB	BB	BB	BB	BB		AA	AA	AA	AA	AA		BB	BB	BB	BB	BB		BB	BB	BB	BB	BB		BB	BB	BB	BB	BB		AA	AA	AA	AA	AA		BB	BB	BB	BB	BB
825	wsnp_CAP11_c951_572693	BB	BB	BB	BB	BB		AA	AA	AA	AA	AA		BB	BB	BB	BB	BB		AA	BB	AA	AA	AA		AA	AA	AA	AA	AA		AA	AA	AA	AA	AA		AA	AA	AA	AA	NC		AA	AA	AA	AA	AA
826	wsnp_CAP11_c992_593615	AA	AA	AA	AA	AA		BB	BB	BB	BB	BB		BB	BB	BB	BB	BB		AA	AA	AA	AA	AA		AA	AA	AA	AA	AA		AA	AA	AA	AA	AA		AA	AA	AA	AA	AA		AA	AA	AA	AA	AA
827	wsnp_CAP11_rep_c4009_1892626	AA	AA	AA	AA	AA		AA	AA	AA	AA	AA		BB	BB	BB	BB	BB		AA	AA	AA	AA	AA		AA	AA	AA	AA	AA		AA	AA	AA	AA	AA		AA	AA	AA	AA	AA		AA	AA	AA	AA	AA
829	wsnp_CAP11_rep_c4012_1894511	BB	BB	BB	BB	BB		BB	BB	BB	BB	BB		AA	AA	AA	AA	AA		BB	BB	BB	BB	BB		BB	BB	BB	BB	BB		BB	AA	AA	BB	AA		BB	BB	BB	BB	BB		BB	BB	BB	BB	BB
830	wsnp_CAP11_rep_c4017_1896951	AA	AA	AA	AA	AA		BB	AA	AA	AA	AA		AA	AA	AA	AA	AA		BB	BB	BB	BB	BB		AA	AA	AA	AA	AA		BB	BB	BB	BB	BB		AA	AA	AA	AA	AA		BB	BB	BB	BB	BB
831	wsnp_CAP11_rep_c4022_1899648	NC	AA	AA	AA	AA		AA	AA	NC	AA	AA		AA	AA	AA	AA	AA		AA	AA	AA	AA	AA		AA	AA	AA	AA	AA		AA	NC	AA	AA	AA		AA	AA	AA	AA	AA		NC	AA	AA	AA	AA
832	wsnp_CAP11_rep_c4027_1902057	AA	AA	AA	AA	AA		AA	AA	AA	AA	AA		AA	AA	AA	AA	AA		AA	AA	AA	AA	AA		AA	AA	AA	AA	AA		AA	AA	AA	AA	AA		AA	AA	AA	AA	AA		AA	AA	AA	AA	AA
834	wsnp_CAP11_rep_c4066_1921894	AA	AA	AA	AA	AA		AA	AA	AA	AA	AA		BB	BB	BB	BB	BB		AA	AA	AA	AA	AA		AA	AA	AA	AA	AA		AA	AA	AA	AA	AA		AA	AA	AA	AA	AA		AA	AA	AA	AA	AA
835	wsnp_CAP11_rep_c4073_1924782	AA	AA	AA	AA	AA		BB	BB	BB	BB	BB		BB	BB	BB	BB	BB		BB	BB	BB	BB	BB		BB	BB	BB	BB	BB		BB	BB	BB	BB	BB		BB	BB	BB	BB	BB		BB	BB	BB	BB	BB
837	wsnp_CAP11_rep_c4105_1940985	AA	AA	AA	AA	AA		AA	AA	AA	AA	AA		AA	AA	AA	AA	AA		AA	NC	AA	AA	AA		AA	AA	AA	AA	AA		AA	AA	AA	AA	AA		AA	AA	AA	AA	AA		AA	AA	AA	AA	AA
838	wsnp_CAP11_rep_c4105_1941066	BB	BB	BB	BB	BB		BB	BB	BB	BB	BB		BB	BB	BB	BB	BB		BB	BB	BB	BB	BB		BB	BB	BB	BB	BB		BB	BB	BB	BB	BB		BB	BB	BB	BB	BB		BB	BB	BB	BB	BB
844	wsnp_CAP11_rep_c4123_1949936	BB	BB	BB	BB	BB		BB	BB	BB	BB	BB		BB	BB	BB	BB	BB		BB	BB	BB	BB	BB		BB	BB	BB	BB	BB		BB	BB	BB	BB	BB		BB	BB	BB	BB	BB		BB	BB	BB	BB	BB
846	wsnp_CAP11_rep_c4138_1957291	BB	BB	BB	BB	BB		BB	BB	BB	BB	BB		BB	BB	BB	BB	BB		BB	BB	BB	BB	BB		BB	BB	BB	BB	BB		BB	BB	BB	BB	BB		BB	BB	BB	BB	BB		BB	BB	BB	BB	BB
847	wsnp_CAP11_rep_c4138_1957384	BB	BB	BB	BB	BB		BB	BB	BB	BB	BB		BB	BB	BB	BB	BB		BB	BB	BB	BB	BB		BB	BB	BB	BB	BB		BB	BB	BB	BB	BB		BB	BB	BB	BB	BB		BB	BB	BB	BB	BB
850	wsnp_CAP11_rep_c4151_1963100	AA	AA	AA	AA	AA		AA	BB	BB	BB	BB		AA	AA	AA	AA	AA		AA	AA	AA	AA	AA		AA	AA	AA	AA	AA		BB	BB	BB	BB	BB		AA	AA	AA	AA	AA		AA	AA	AA	AA	AA
851	wsnp_CAP11_rep_c4157_1965583	AA	AA	AA	AA	AA		AA	AA	AA	AA	AA		AA	AA	AA	AA	AA		BB	BB	BB	BB	BB		BB	BB	BB	BB	BB		BB	BB	BB	BB	BB		BB	BB	BB	BB	BB		BB	BB	BB	BB	BB
852	wsnp_CAP11_rep_c4159_1966331	AA	AA	AA	AA	AA		AA	AA	AA	AA	AA		AA	AA	AA	AA	AA		AA	AA	AA	AA	AA		AA	AA	AA	AA	AA		AA	AA	AA	AA	AA		AA	AA	AA	AA	AA		AA	AA	AA	AA	AA
854	wsnp_CAP11_rep_c4185_1977142	AA	AA	AA	AA	AA		AA	AA	AA	AA	AA		BB	BB	BB	BB	BB		AA	AA	AA	AA	AA		AA	AA	AA	AA	AA		AA	AA	AA	AA	AA		AA	AA	AA	AA	AA		AA	AA	AA	AA	AA
855	wsnp_CAP11_rep_c4226_1995152	BB	BB	BB	BB	BB		BB	BB	BB	BB	BB		AA	AA	AA	AA	AA		BB	BB	BB	BB	BB		BB	BB	BB	BB	BB		BB	BB	BB	BB	BB		BB	BB	BB	BB	BB		BB	BB	BB	BB	BB
857	wsnp_CAP11_rep_c4252_2008788	AA	AA	AA	AA	AA		AA	AA	AA	AA	AA		AA	AA	AA	AA	AA		AA	AA	AA	AA	AA		AA	AA	AA	AA	AA		AA	AA	AA	AA	AA		AA	AA	AA	AA	AA		AA	AA	AA	AA	AA
859	wsnp_CAP11_rep_c4288_2024322	BB	BB	BB	BB	BB		BB	BB	BB	BB	BB		BB	BB	BB	BB	BB		BB	BB	BB	BB	BB		BB	BB	BB	BB	BB		BB	BB	BB	BB	BB		BB	BB	BB	BB	BB		BB	BB	BB	BB	BB
861	wsnp_CAP11_rep_c4300_2030142	BB	BB	BB	BB	BB		AA	AA	AA	AA	AA		BB	BB	BB	BB	BB		BB	BB	BB	BB	BB		AA	AA	AA	AA	AA		BB	BB	BB	BB	BB		AA	AA	AA	AA	AA		BB	BB	BB	BB	BB
863	wsnp_CAP11_rep_c4303_2031504	AA	AA	AA	AA	AA		AA	AA	AA	AA	AA		AA	AA	AA	AA	AA		AA	AA	AA	AA	AA		AA	AA	AA	AA	AA		AA	AA	AA	AA	AA		AA	AA	AA	AA	AA		AA	AA	AA	AA	AA
864	wsnp_CAP11_rep_c4303_2031651	BB	BB	BB	BB	BB		BB	BB	BB	BB	BB		AA	AA	AA	AA	AA		BB	BB	BB	BB	BB		BB	BB	BB	BB	BB		BB	BB	BB	BB	BB		BB	BB	BB	BB	BB		BB	BB	BB	BB	BB
866	wsnp_CAP11_rep_c4346_2051052	AA	AA	AA	AA	AA		AA	AA	AA	AA	AA		BB	BB	BB	BB	BB		BB	BB	BB	BB	BB		BB	BB	BB	BB	BB		BB	AA	AA	BB	AA		AA	AA	AA	AA	AA		AA	AA	AA	AA	AA
867	wsnp_CAP11_rep_c4360_2057335	AA	AA	AA	AA	AA		AA	AA	AA	AA	AA		AA	AA	AA	AA	AA		AA	AA	AA	AA	AA		AA	AA	AA	AA	AA		AA	AA	AA	AA	AA		AA	AA	AA	AA	AA		AA	AA	AA	AA	AA
868	wsnp_CAP11_rep_c4382_2067038	BB	BB	BB	BB	BB		BB	BB	BB	BB	BB		AA	AA	AA	AA	AA		BB	BB	BB	BB	BB		BB	BB	BB	BB	BB		AA	AA	AA	AA	AA		AA	AA	AA	AA	AA		BB	BB	BB	BB	BB
869	wsnp_CAP11_rep_c4487_2113015	BB	BB	BB	BB	BB		BB	BB	BB	BB	BB		AA	AA	AA	AA	AA		BB	BB	BB	BB	BB		BB	BB	BB	BB	BB		BB	AA	AA	BB	AA		BB	BB	BB	BB	BB		BB	BB	BB	BB	BB
872	wsnp_CAP11_rep_c5024_2352900	BB	BB	BB	BB	BB		BB	BB	BB	BB	BB		AA	AA	AA	AA	AA		BB	BB	BB	BB	BB		BB	BB	BB	BB	BB		BB	BB	BB	BB	BB		BB	BB	BB	BB	BB		BB	BB	BB	BB	BB
875	wsnp_CAP11_rep_c5416_2513693	BB	BB	BB	BB	BB		BB	BB	BB	BB	BB		BB	BB	BB	BB	BB		BB	BB	BB	BB	BB		BB	BB	BB	BB	BB		BB	BB	BB	BB	BB		BB	BB	BB	BB	BB		BB	BB	BB	BB	BB
876	wsnp_CAP11_rep_c5607_2605023	NC	AA	AA	AA	AA		AA	AA	AA	AA	AA		AA	AA	AA	AA	AA		AA	AA	AA	AA	AA		AA	AA	AA	AA	AA		NC	AA	AA	AA	AA		AA	AA	AA	AA	AA		AA	AA	AA	AA	AA
877	wsnp_CAP11_rep_c6137_2841945	BB	BB	BB	BB	BB		BB	BB	BB	BB	BB		AA	AA	AA	AA	AA		BB	BB	BB	BB	BB		BB	BB	BB	BB	BB		BB	BB	BB	BB	BB		BB	BB	BB	BB	BB		BB	BB	BB	BB	BB
882	wsnp_CAP11_rep_c6664_3060775	BB	BB	BB	BB	BB		BB	BB	BB	BB	BB		BB	BB	BB	BB	BB		BB	BB	BB	BB	BB		BB	BB	BB	BB	BB		BB	BB	BB	BB	BB		BB	BB	BB	BB	BB		BB	BB	BB	BB	BB
884	wsnp_CAP11_rep_c7067_3211324	AA	AA	AA	AA	AA		AA	AA	AA	AA	AA		AA	AA	AA	AA	AA		AA	AA	AA	AA	AA		AA	AA	AA	AA	AA		AA	AA	AA	AA	AA		AA	AA	AA	AA	AA		AA	AA	AA	AA	AA
885	wsnp_CAP11_rep_c7339_3306558	BB	BB	BB	BB	BB		BB	BB	BB	BB	BB		BB	BB	BB	BB	BB		BB	BB	BB	BB	BB		BB	BB	BB	BB	BB		BB	BB	BB	BB	BB		BB	BB	BB	BB	BB		BB	BB	BB	BB	BB
887	wsnp_CAP11_rep_c8469_3658252	BB	BB	BB	BB	BB		BB	BB	BB	BB	BB		AA	AA	AA	AA	AA		BB	BB	BB	BB	BB		BB	BB	BB	BB	BB		BB	BB	BB	BB	BB		BB	BB	BB	BB	BB		BB	BB	BB	BB	BB
890	wsnp_CAP11_rep_c8576_3700031	AA	AA	AA	AA	AA		BB	AA	AA	AA	AA		BB	BB	BB	BB	BB		AA	AA	AA	AA	AA		AA	AA	AA	AA	AA		AA	AA	AA	AA	AA		BB	BB	BB	BB	BB		AA	AA	AA	AA	AA
891	wsnp_CAP11_rep_c8581_3702222	BB	BB	BB	BB	BB		BB	BB	BB	BB	BB		BB	BB	BB	BB	BB		BB	BB	BB	BB	BB		BB	BB	BB	BB	BB		BB	BB	BB	BB	BB		BB	BB	BB	BB	BB		BB	BB	BB	BB	BB
892	wsnp_CAP11_rep_c8663_3738968	BB	BB	BB	BB	BB		BB	BB	BB	BB	BB		BB	BB	BB	BB	BB		BB	BB	BB	BB	BB		BB	BB	BB	BB	BB		BB	BB	BB	BB	BB		BB	BB	BB	BB	BB		BB	BB	BB	BB	BB
893	wsnp_CAP11_rep_c8666_3740175	BB	BB	BB	BB	BB		BB	BB	BB	BB	BB		BB	BB	BB	BB	BB		BB	BB	BB	BB	BB		BB	BB	BB	BB	BB		BB	BB	BB	BB	BB		BB	BB	BB	BB	BB		BB	BB	BB	BB	BB
894	wsnp_CAP11_rep_c8668_3741698	AA	AA	AA	AA	AA		BB	BB	BB	BB	BB		BB	BB	BB	BB	BB		AA	AA	AA	AA	AA		BB	BB	BB	BB	BB		BB	BB	BB	BB	BB		BB	BB	BB	BB	BB		AA	AA	AA	AA	AA
896	wsnp_CAP11_rep_c8685_3748837	BB	BB	BB	BB	BB		BB	BB	BB	BB	BB		BB	BB	BB	BB	BB		BB	BB	BB	BB	BB		BB	BB	BB	BB	BB		BB	BB	BB	BB	BB		BB	BB	BB	BB	BB		BB	BB	BB	BB	BB
897	wsnp_CAP11_rep_c8700_3756682	BB	BB	BB	BB	BB		BB	BB	BB	BB	BB		AA	AA	AA	AA	NC		BB	BB	BB	BB	BB		BB	BB	BB	BB	BB		BB	BB	BB	BB	BB		BB	BB	BB	BB	BB		BB	BB	BB	BB	BB
898	wsnp_CAP11_rep_c8708_3760250	BB	BB	BB	BB	BB		BB	BB	BB	BB	BB		BB	BB	BB	BB	BB		BB	BB	BB	BB	BB		BB	BB	BB	BB	BB		AA	AA	BB	AA	AA		BB	BB	BB	BB	BB		BB	BB	BB	BB	BB
899	wsnp_CAP11_rep_c8750_3780311	AA	AA	AA	AA	AA		AA	AA	AA	AA	AA		AA	AA	AA	AA	AA		AA	AA	AA	AA	AA		AA	AA	AA	AA	AA		AA	AA	AA	AA	AA		AA	AA	AA	AA	AA		AA	AA	AA	AA	AA
900	wsnp_CAP11_rep_c8763_3786125	BB	BB	BB	BB	BB		BB	BB	BB	BB	BB		BB	BB	BB	BB	BB		BB	BB	BB	BB	BB		BB	BB	BB	BB	BB		BB	BB	BB	BB	BB		BB	BB	BB	BB	BB		BB	BB	BB	BB	BB
901	wsnp_CAP11_rep_c8768_3788007	BB	BB	BB	BB	BB		BB	BB	BB	BB	BB		AA	AA	AA	AA	AA		BB	BB	BB	BB	BB		BB	BB	BB	BB	BB		BB	BB	BB	BB	BB		AA	AA	AA	AA	AA		BB	BB	BB	BB	BB
902	wsnp_CAP11_rep_c8811_3803397	AA	AA	AA	AA	AA		AA	AA	AA	AA	AA		BB	BB	BB	BB	BB		AA	AA	AA	AA	AA		AA	AA	AA	AA	AA		AA	AA	AA	AA	AA		AA	AA	AA	AA	AA		AA	AA	AA	AA	AA
903	wsnp_CAP11_rep_c8846_3817771	AA	AA	AA	AA	AA		AA	AA	AA	AA	AA		AA	AA	AA	AA	AA		AA	AA	AA	AA	AA		AA	AA	AA	AA	AA		AA	AA	AA	AA	AA		AA	AA	AA	AA	AA		AA	AA	AA	AA	AA
905	wsnp_CAP11_rep_c9018_3888047	AA	AA	AA	AA	AA		AA	AA	AA	AA	AA		AA	AA	AA	AA	AA		AA	AA	AA	AA	AA		AA	AA	AA	AA	AA		AA	BB	BB	AA	BB		AA	AA	AA	AA	AA		AA	AA	AA	AA	AA
907	wsnp_CAP12_c1101_569479	BB	BB	BB	BB	BB		BB	BB	BB	BB	BB		BB	BB	BB	BB	BB		BB	BB	BB	BB	BB		BB	BB	BB	BB	BB		BB	BB	BB	BB	BB		BB	BB	BB	BB	BB		BB	BB	BB	BB	BB
908	wsnp_CAP12_c1101_569783	BB	BB	BB	BB	BB		BB	BB	BB	BB	BB		BB	BB	BB	BB	BB		BB	BB	BB	BB	BB		BB	BB	BB	BB	BB		BB	BB	BB	BB	BB		BB	BB	BB	BB	BB		BB	BB	BB	BB	BB
909	wsnp_CAP12_c1127_581945	BB	BB	BB	BB	BB		BB	BB	BB	BB	BB		BB	BB	BB	BB	BB		BB	BB	BB	BB	BB		BB	BB	BB	BB	BB		BB	BB	BB	BB	BB		BB	BB	BB	BB	BB		BB	BB	BB	BB	BB
910	wsnp_CAP12_c113_63815	BB	BB	BB	BB	BB		BB	BB	BB	BB	BB		BB	BB	BB	BB	BB		BB	BB	BB	BB	BB		BB	BB	BB	BB	BB		BB	BB	BB	BB	BB		BB	BB	BB	BB	BB		BB	BB	BB	BB	BB
911	wsnp_CAP12_c1226_628910	BB	BB	BB	BB	BB		AA	AA	AA	AA	AA		AA	AA	AA	AA	NC		BB	BB	BB	BB	BB		BB	BB	BB	BB	BB		BB	BB	BB	BB	BB		BB	BB	BB	BB	BB		AA	AA	AA	AA	AA
912	wsnp_CAP12_c124_70843	AA	AA	AA	AA	AA		AA	AA	AA	AA	AA		BB	BB	BB	BB	NC		AA	AA	AA	AA	AA		AA	AA	AA	AA	AA		AA	AA	AA	AA	AA		AA	AA	AA	AA	AA		AA	AA	AA	AA	AA
913	wsnp_CAP12_c1251_641779	AA	AA	AA	AA	AA		AA	AA	AA	AA	AA		AA	AA	AA	AA	AA		AA	AA	AA	AA	AA		AA	AA	AA	AA	AA		AA	AA	AA	AA	AA		AA	AA	AA	AA	AA		AA	AA	AA	AA	AA
914	wsnp_CAP12_c1268_649411	AA	AA	AA	AA	AA		AA	AA	AA	AA	AA		AA	AA	AA	AA	AA		AA	AA	AA	AA	AA		AA	AA	AA	AA	AA		AA	AA	AA	AA	AA		AA	AA	AA	AA	AA		AA	AA	AA	AA	AA
916	wsnp_CAP12_c1291_660155	AA	AA	AA	AA	AA		AA	AA	AA	AA	AA		AA	AA	AA	AA	AA		AA	AA	AA	AA	AA		AA	AA	AA	AA	AA		AA	AA	AA	AA	AA		AA	AA	AA	AA	AA		AA	AA	AA	AA	AA
917	wsnp_CAP12_c13_8078	BB	BB	BB	BB	BB		BB	BB	BB	BB	BB		AA	AA	AA	AA	AA		BB	BB	BB	BB	BB		BB	BB	BB	BB	BB		BB	BB	BB	BB	BB		BB	BB	BB	BB	BB		BB	BB	BB	BB	BB
919	wsnp_CAP12_c1337_682282	AA	AA	AA	AA	AA		AA	AA	AA	AA	AA		BB	BB	BB	BB	BB		BB	BB	BB	BB	BB		AA	AA	AA	AA	AA		AA	AA	AA	AA	AA		BB	BB	BB	BB	BB		AA	AA	AA	AA	AA
920	wsnp_CAP12_c1337_682349	BB	BB	BB	BB	BB		BB	BB	BB	BB	BB		AA	AA	AA	AA	AA		AA	AA	AA	AA	AA		BB	BB	BB	BB	BB		BB	BB	BB	BB	BB		AA	AA	AA	AA	AA		BB	BB	BB	BB	BB
922	wsnp_CAP12_c1440_732368	BB	BB	BB	BB	BB		BB	BB	BB	BB	BB		BB	BB	BB	BB	BB		BB	BB	BB	BB	BB		BB	BB	BB	BB	BB		BB	BB	BB	BB	BB		BB	BB	BB	BB	BB		BB	BB	BB	BB	BB
924	wsnp_CAP12_c147_84359	BB	BB	BB	BB	BB		BB	BB	BB	BB	BB		BB	BB	BB	BB	BB		BB	BB	BB	BB	BB		BB	BB	BB	BB	BB		BB	BB	BB	BB	BB		BB	BB	BB	BB	BB		BB	BB	BB	BB	BB
925	wsnp_CAP12_c147_84461	BB	BB	BB	BB	BB		BB	BB	BB	BB	BB		AA	AA	AA	AA	AA		BB	BB	BB	BB	BB		AA	NC	AA	AA	AA		AA	BB	BB	AA	BB		BB	BB	BB	BB	BB		AA	AA	AA	AA	AA
926	wsnp_CAP12_c15_9559	AA	AA	AA	AA	AA		AA	AA	AA	AA	AA		BB	BB	BB	BB	BB		AA	AA	AA	AA	AA		AA	AA	AA	AA	AA		AA	AA	AA	AA	AA		AA	AA	AA	AA	AA		AA	AA	AA	AA	AA
927	wsnp_CAP12_c1503_764765	BB	BB	BB	BB	BB		BB	BB	BB	BB	BB		BB	BB	BB	BB	BB		BB	BB	BB	BB	BB		BB	BB	BB	BB	BB		BB	BB	BB	BB	BB		BB	BB	BB	BB	BB		BB	BB	BB	BB	BB
929	wsnp_CAP12_c1663_836928	AA	AA	AA	AA	AA		AA	AA	AA	AA	AA		AA	AA	AA	AA	AA		AA	AA	AA	AA	AA		AA	AA	AA	AA	AA		AA	AA	AA	AA	AA		AA	AA	AA	AA	AA		AA	AA	AA	AA	AA
932	wsnp_CAP12_c1960_972073	AA	AA	AA	AA	AA		AA	AA	AA	AA	AA		AA	AA	AA	AA	AA		AA	AA	AA	AA	AA		AA	AA	AA	AA	AA		AA	AA	AA	AA	AA		AA	AA	AA	AA	AA		AA	AA	AA	AA	AA
933	wsnp_CAP12_c197_110707	AA	AA	AA	AA	AA		AA	AA	AA	AA	AA		AA	AA	AA	AA	AA		AA	AA	AA	AA	AA		AA	AA	AA	AA	AA		AA	AA	AA	AA	AA		AA	AA	AA	AA	AA		AA	AA	AA	AA	AA
938	wsnp_CAP12_c2270_1108719	BB	BB	BB	BB	BB		BB	BB	BB	BB	BB		BB	BB	BB	BB	BB		BB	BB	BB	BB	BB		BB	BB	BB	BB	BB		BB	BB	BB	BB	BB		BB	BB	BB	BB	BB		BB	BB	BB	BB	BB
939	wsnp_CAP12_c2297_1121142	BB	BB	BB	BB	BB		BB	BB	BB	BB	BB		BB	BB	BB	BB	BB		BB	BB	BB	BB	BB		BB	BB	BB	BB	BB		AA	AA	AA	AA	AA		BB	BB	BB	BB	BB		BB	BB	BB	BB	BB
940	wsnp_CAP12_c2317_1129876	BB	BB	BB	BB	BB		BB	BB	BB	BB	BB		BB	BB	BB	BB	BB		BB	BB	BB	BB	BB		BB	BB	BB	BB	BB		BB	BB	BB	BB	BB		BB	BB	BB	BB	BB		BB	BB	BB	BB	BB
941	wsnp_CAP12_c242_135767	BB	BB	BB	BB	BB		BB	BB	BB	BB	BB		AA	AA	AA	AA	AA		BB	BB	BB	BB	BB		BB	BB	BB	BB	BB		BB	BB	BB	BB	BB		BB	BB	BB	BB	BB		BB	BB	BB	BB	BB
943	wsnp_CAP12_c243_136063	AA	AA	AA	AA	AA		AA	AA	AA	AA	AA		AA	AA	AA	AA	AA		AA	AA	AA	AA	AA		AA	AA	AA	AA	AA		AA	AA	AA	AA	AA		AA	AA	AA	AA	AA		AA	AA	AA	AA	AA
945	wsnp_CAP12_c2547_1227972	BB	BB	BB	BB	BB		BB	BB	BB	BB	BB		BB	BB	BB	BB	BB		AA	AA	AA	AA	AA		AA	AA	AA	AA	AA		BB	BB	BB	BB	BB		AA	AA	AA	AA	AA		BB	BB	BB	BB	BB
946	wsnp_CAP12_c257_143515	BB	BB	BB	BB	BB		BB	BB	BB	BB	BB		BB	BB	BB	BB	BB		BB	BB	BB	BB	BB		AA	AA	AA	AA	AA		BB	BB	BB	BB	BB		BB	BB	BB	BB	BB		BB	BB	BB	BB	BB
948	wsnp_CAP12_c2645_1267978	BB	BB	BB	BB	BB		AA	AA	AA	AA	AA		BB	BB	BB	BB	BB		BB	BB	BB	BB	BB		BB	BB	BB	BB	BB		BB	BB	BB	BB	BB		BB	BB	BB	BB	BB		BB	BB	BB	BB	BB
950	wsnp_CAP12_c2692_1286812	BB	BB	BB	BB	BB		BB	BB	BB	BB	BB		BB	BB	BB	BB	BB		BB	BB	BB	BB	BB		BB	BB	BB	BB	BB		BB	BB	BB	BB	BB		BB	BB	BB	BB	BB		BB	BB	BB	BB	BB
951	wsnp_CAP12_c303_168418	AA	AA	AA	AA	AA		AA	AA	AA	AA	AA		AA	AA	AA	AA	AA		AA	AA	AA	AA	AA		AA	AA	AA	AA	AA		AA	AA	AA	AA	AA		AA	AA	AA	AA	AA		AA	AA	AA	AA	AA
952	wsnp_CAP12_c303_168436	BB	BB	BB	BB	BB		BB	BB	BB	BB	BB		BB	BB	BB	BB	BB		BB	BB	BB	BB	BB		BB	BB	BB	BB	BB		BB	BB	BB	BB	BB		BB	BB	BB	BB	BB		BB	BB	BB	BB	BB
954	wsnp_CAP12_c3056_1439567	AA	AA	AA	AA	AA		AA	AA	AA	AA	AA		AA	AA	AA	AA	AA		AA	AA	AA	AA	AA		AA	AA	AA	AA	AA		AA	AA	AA	AA	AA		AA	AA	AA	AA	AA		AA	AA	AA	AA	AA
955	wsnp_CAP12_c3066_1443386	AA	AA	AA	AA	AA		AA	AA	AA	AA	AA		AA	AA	AA	AA	AA		AA	AA	AA	AA	AA		AA	AA	AA	AA	AA		AA	AA	AA	AA	AA		AA	AA	AA	AA	AA		AA	AA	AA	AA	AA
958	wsnp_CAP12_c329_181901	AA	AA	AA	AA	AA		AA	AA	AA	AA	AA		AA	AA	AA	AA	AA		AA	AA	AA	AA	AA		AA	AA	AA	AA	AA		AA	AA	AA	AA	AA		AA	AA	AA	AA	AA		AA	AA	AA	AA	AA
959	wsnp_CAP12_c329_181918	BB	BB	BB	BB	BB		BB	BB	BB	BB	BB		BB	BB	BB	BB	BB		BB	BB	BB	BB	BB		BB	BB	BB	BB	BB		BB	BB	BB	BB	BB		BB	BB	BB	BB	BB		BB	BB	BB	BB	BB
960	wsnp_CAP12_c332_183287	BB	BB	BB	BB	BB		BB	BB	BB	BB	BB		BB	BB	BB	BB	BB		BB	BB	BB	BB	BB		BB	BB	BB	BB	BB		BB	BB	BB	BB	BB		BB	BB	BB	BB	BB		BB	BB	BB	BB	BB
962	wsnp_CAP12_c399_219300	AA	AA	AA	AA	AA		AA	AA	AA	AA	AA		AA	AA	AA	AA	AA		AA	AA	AA	AA	AA		AA	AA	AA	AA	AA		AA	AA	AA	AA	AA		AA	AA	AA	AA	AA		AA	AA	AA	AA	AA
967	wsnp_CAP12_c475_258416	BB	BB	BB	BB	BB		BB	BB	BB	BB	BB		AA	AA	AA	AA	AA		BB	BB	BB	BB	BB		BB	BB	BB	BB	BB		BB	BB	BB	BB	BB		BB	BB	BB	BB	BB		BB	BB	BB	BB	BB
970	wsnp_CAP12_c510_276361	AA	AA	AA	AA	AA		AA	AA	AA	AA	AA		BB	BB	BB	BB	BB		AA	AA	AA	AA	AA		AA	AA	AA	AA	AA		AA	AA	AA	AA	AA		BB	BB	BB	BB	BB		AA	AA	AA	AA	AA
971	wsnp_CAP12_c527_285541	BB	BB	BB	BB	BB		AA	AA	AA	AA	AA		AA	AA	AA	AA	AA		BB	BB	BB	BB	BB		AA	AA	AA	AA	AA		BB	BB	BB	BB	BB		BB	BB	BB	BB	BB		AA	AA	AA	AA	AA
972	wsnp_CAP12_c5344_2430233	AA	AA	AA	AA	AA		AA	AA	AA	AA	AA		BB	BB	BB	BB	BB		AA	AA	AA	AA	AA		AA	AA	AA	AA	AA		AA	AA	AA	AA	AA		AA	AA	AA	AA	AA		AA	AA	AA	AA	AA
975	wsnp_CAP12_c554_299562	AA	AA	AA	AA	AA		AA	AA	AA	AA	AA		AA	AA	AA	AA	AA		AA	AA	AA	AA	AA		AA	AA	AA	AA	AA		AA	AA	AA	AA	AA		AA	AA	AA	AA	AA		AA	AA	AA	AA	AA
976	wsnp_CAP12_c58_34219	BB	BB	BB	BB	BB		BB	BB	BB	BB	BB		BB	BB	BB	BB	BB		BB	BB	BB	BB	BB		BB	BB	BB	BB	BB		BB	BB	BB	BB	BB		BB	BB	BB	BB	BB		BB	BB	BB	BB	BB
977	wsnp_CAP12_c590_319407	BB	BB	BB	BB	BB		BB	BB	BB	BB	BB		BB	BB	BB	BB	BB		BB	BB	BB	BB	BB		BB	BB	BB	BB	BB		BB	BB	BB	BB	BB		BB	BB	BB	BB	BB		BB	BB	BB	BB	BB
978	wsnp_CAP12_c60_35148	AA	AA	AA	AA	AA		AA	AA	AA	AA	AA		AA	AA	AA	AA	AA		AA	AA	AA	AA	AA		AA	AA	AA	AA	AA		AA	AA	AA	AA	AA		AA	AA	AA	AA	AA		AA	AA	AA	AA	AA
979	wsnp_CAP12_c613_329889	BB	BB	BB	BB	BB		BB	BB	BB	BB	BB		BB	BB	BB	BB	BB		BB	BB	BB	BB	BB		BB	BB	BB	BB	BB		BB	BB	BB	BB	BB		BB	BB	BB	BB	BB		BB	BB	BB	BB	BB
980	wsnp_CAP12_c633_339740	BB	BB	BB	BB	BB		AA	AA	AA	AA	AA		BB	BB	BB	BB	BB		AA	AA	AA	AA	AA		BB	BB	BB	BB	BB		AA	AA	AA	AA	AA		AA	AA	AA	AA	AA		AA	AA	AA	AA	AA
983	wsnp_CAP12_c681_363965	BB	BB	BB	BB	BB		BB	BB	BB	BB	BB		BB	BB	BB	BB	BB		BB	BB	BB	BB	BB		BB	BB	BB	BB	BB		BB	BB	BB	BB	BB		BB	BB	BB	BB	BB		BB	BB	BB	BB	BB
984	wsnp_CAP12_c720_382116	AA	AA	AA	AA	AA		BB	AA	AA	AA	AA		BB	BB	BB	BB	BB		AA	AA	AA	AA	AA		BB	BB	BB	BB	BB		AA	AA	AA	AA	AA		BB	BB	BB	BB	BB		AA	AA	AA	AA	AA
985	wsnp_CAP12_c770_406902	BB	BB	BB	BB	BB		BB	BB	BB	BB	BB		BB	BB	BB	BB	BB		BB	BB	BB	BB	BB		BB	BB	BB	BB	BB		BB	BB	BB	BB	BB		BB	BB	BB	BB	BB		BB	BB	BB	BB	BB
986	wsnp_CAP12_c79_46308	AA	AA	AA	AA	AA		AA	AA	AA	AA	AA		AA	AA	AA	AA	AA		BB	BB	BB	BB	BB		AA	AA	AA	AA	AA		AA	AA	AA	AA	AA		BB	BB	BB	BB	BB		BB	BB	BB	BB	BB
987	wsnp_CAP12_c7952_3403722	AA	AA	AA	AA	AA		AA	AA	AA	AA	AA		BB	BB	BB	BB	BB		BB	BB	BB	BB	BB		BB	BB	BB	BB	BB		BB	BB	BB	BB	BB		AA	AA	AA	AA	AA		BB	BB	BB	BB	BB
989	wsnp_CAP12_c812_428290	BB	BB	BB	BB	BB		BB	BB	BB	BB	BB		BB	BB	BB	BB	BB		BB	BB	BB	BB	BB		BB	BB	BB	BB	BB		BB	BB	BB	BB	BB		AA	AA	AA	AA	AA		BB	BB	BB	BB	BB
990	wsnp_CAP12_c886_464479	AA	AA	AA	AA	AA		AA	AA	AA	AA	AA		AA	AA	AA	AA	AA		AA	AA	AA	AA	AA		AA	AA	AA	AA	AA		AA	AA	AA	AA	AA		AA	AA	AA	AA	AA		AA	AA	AA	AA	AA
992	wsnp_CAP12_c928_486444	AA	AA	AA	AA	AA		AA	AA	AA	AA	AA		AA	AA	AA	AA	AA		AA	AA	AA	AA	AA		AA	AA	AA	AA	AA		AA	AA	AA	AA	AA		AA	AA	AA	AA	AA		AA	AA	AA	AA	AA
993	wsnp_CAP12_c933_489061	AA	AA	AA	AA	AA		AA	AA	AA	AA	AA		AA	AA	AA	AA	AA		AA	AA	AA	AA	AA		AA	AA	AA	AA	AA		AA	AA	AA	AA	AA		AA	AA	AA	AA	AA		AA	AA	AA	AA	AA
995	wsnp_CAP12_c980_512977	BB	BB	BB	BB	BB		BB	BB	BB	BB	BB		BB	BB	BB	BB	BB		BB	BB	BB	BB	BB		BB	BB	BB	BB	BB		BB	BB	BB	BB	BB		BB	BB	BB	BB	BB		BB	BB	BB	BB	BB
996	wsnp_CAP12_c980_513100	BB	BB	BB	BB	BB		BB	BB	BB	BB	BB		BB	BB	BB	BB	BB		BB	BB	BB	BB	BB		BB	BB	BB	BB	BB		BB	BB	BB	BB	BB		BB	BB	BB	BB	BB		BB	BB	BB	BB	BB
998	wsnp_CAP12_rep_c3945_1790715	AA	AA	AA	AA	AA		AA	AA	AA	AA	AA		AA	AA	AA	AA	AA		AA	AA	AA	AA	AA		AA	AA	AA	AA	AA		AA	AA	AA	AA	AA		AA	AA	AA	AA	AA		AA	AA	AA	AA	AA
999	wsnp_CAP12_rep_c3990_1813147	BB	BB	BB	BB	BB		BB	BB	BB	BB	BB		BB	BB	BB	BB	BB		BB	BB	BB	BB	BB		BB	BB	BB	BB	BB		BB	BB	BB	BB	BB		BB	BB	BB	BB	BB		BB	BB	BB	BB	BB
1000	wsnp_CAP12_rep_c4048_1842112	BB	BB	BB	BB	BB		BB	BB	BB	BB	BB		BB	BB	BB	BB	BB		BB	BB	BB	BB	BB		BB	BB	BB	BB	BB		BB	BB	BB	BB	BB		AA	AA	AA	AA	AA		AA	AA	AA	AA	AA
1001	wsnp_CAP12_rep_c4100_1866940	BB	BB	BB	BB	BB		BB	BB	BB	BB	BB		BB	BB	BB	BB	BB		BB	BB	BB	BB	BB		BB	BB	BB	BB	BB		BB	BB	BB	BB	BB		BB	BB	BB	BB	BB		BB	BB	BB	BB	BB
1002	wsnp_CAP12_rep_c4100_1866965	BB	BB	BB	BB	BB		BB	BB	BB	BB	BB		BB	BB	BB	BB	BB		BB	BB	BB	BB	BB		BB	BB	BB	BB	BB		BB	BB	BB	BB	BB		BB	BB	BB	BB	BB		BB	BB	BB	BB	BB
1003	wsnp_CAP12_rep_c4100_1867107	BB	BB	BB	BB	BB		BB	BB	BB	BB	BB		BB	BB	BB	BB	BB		BB	BB	BB	BB	BB		BB	BB	BB	BB	BB		BB	BB	BB	BB	BB		BB	BB	BB	BB	BB		BB	BB	BB	BB	BB
1004	wsnp_CAP12_rep_c4104_1868871	AA	AA	AA	AA	AA		AA	AA	AA	AA	AA		AA	AA	AA	AA	AA		AA	AA	AA	AA	AA		AA	AA	AA	AA	AA		AA	AA	AA	AA	AA		AA	AA	AA	AA	AA		AA	AA	AA	AA	AA
1005	wsnp_CAP12_rep_c4157_1894383	AA	AA	AA	AA	AA		AA	AA	AA	AA	AA		AA	AA	AA	AA	AA		AA	AA	AA	AA	AA		AA	AA	AA	AA	AA		AA	AA	AA	AA	AA		AA	AA	AA	AA	AA		AA	AA	AA	AA	AA
1006	wsnp_CAP12_rep_c4278_1949802	AA	AA	AA	AA	AA		BB	BB	BB	BB	BB		AA	AA	AA	AA	AA		AA	AA	AA	AA	AA		AA	AA	AA	AA	AA		AA	AA	AA	AA	AA		AA	AA	AA	AA	AA		AA	AA	AA	AA	AA
1007	wsnp_CAP12_rep_c4278_1949864	AA	AA	AA	AA	AA		BB	BB	BB	BB	BB		AA	AA	AA	AA	AA		AA	AA	AA	AA	AA		AA	AA	AA	AA	AA		AA	AA	AA	AA	AA		AA	AA	AA	AA	AA		AA	AA	AA	AA	AA
1008	wsnp_CAP12_rep_c4379_1995966	AA	AA	AA	AA	AA		AA	AA	AA	AA	AA		BB	BB	BB	BB	BB		AA	AA	AA	AA	AA		AA	AA	AA	AA	AA		AA	AA	AA	AA	AA		AA	AA	AA	AA	AA		AA	AA	AA	AA	AA
1009	wsnp_CAP12_rep_c4584_2092741	BB	BB	BB	BB	BB		BB	BB	BB	BB	BB		AA	AA	AA	AA	AA		BB	BB	BB	BB	BB		BB	BB	BB	BB	BB		BB	BB	BB	BB	BB		BB	BB	BB	BB	BB		BB	BB	BB	BB	BB
1013	wsnp_CAP12_rep_c5840_2647196	BB	BB	BB	BB	BB		BB	BB	BB	BB	BB		AA	AA	AA	AA	AA		BB	BB	BB	BB	BB		BB	BB	BB	BB	BB		BB	BB	BB	BB	BB		BB	BB	BB	BB	BB		BB	BB	BB	BB	BB
1014	wsnp_CAP12_rep_c8592_3606344	AA	AA	AA	AA	AA		AA	AA	AA	AA	AA		AA	AA	AA	AA	AA		AA	AA	AA	AA	AA		AA	AA	AA	AA	AA		AA	AA	AA	AA	AA		AA	AA	AA	AA	AA		AA	AA	AA	AA	AA
1015	wsnp_CAP12_rep_c8598_3608465	AA	AA	AA	AA	AA		AA	AA	AA	AA	AA		BB	BB	BB	BB	BB		BB	BB	BB	BB	BB		AA	AA	AA	AA	AA		BB	BB	BB	BB	BB		AA	AA	AA	AA	AA		BB	BB	BB	BB	BB
1016	wsnp_CAP12_rep_c8680_3641424	AA	AA	AA	AA	AA		AA	AA	AA	AA	AA		AA	AA	AA	AA	AA		AA	AA	AA	AA	AA		AA	AA	AA	AA	AA		AA	AA	AA	AA	AA		AA	AA	AA	AA	AA		AA	AA	AA	AA	AA
1017	wsnp_CAP12_rep_c8688_3644383	BB	BB	BB	BB	BB		AA	AA	AA	AA	AA		BB	BB	BB	BB	BB		AA	AA	AA	AA	AA		AA	AA	AA	AA	AA		AA	AA	BB	AA	AA		BB	BB	BB	BB	BB		AA	AA	AA	AA	AA
1018	wsnp_CAP12_rep_c8723_3660715	AA	AA	AA	AA	AA		AA	AA	AA	AA	AA		BB	BB	BB	BB	BB		AA	AA	AA	AA	AA		AA	AA	AA	AA	AA		AA	AA	AA	AA	AA		AA	AA	AA	AA	AA		AA	AA	AA	AA	AA
1019	wsnp_CAP12_rep_c8867_3720285	BB	BB	BB	BB	BB		AA	AA	AA	AA	AA		AA	AA	AA	AA	AA		BB	BB	BB	BB	BB		BB	BB	BB	BB	BB		AA	AA	AA	AA	AA		AA	AA	AA	AA	AA		AA	AA	AA	AA	AA
1020	wsnp_CAP7_c1001_511228	AA	AA	AA	AA	AA		AA	AA	AA	AA	AA		AA	AA	AA	AA	AA		AA	AA	AA	AA	AA		AA	AA	AA	AA	AA		AA	AA	AA	AA	AA		AA	AA	AA	AA	AA		AA	AA	AA	AA	AA
1021	wsnp_CAP7_c10073_4468366	BB	BB	BB	BB	BB		BB	BB	BB	BB	BB		BB	BB	BB	BB	BB		BB	BB	BB	BB	BB		BB	BB	BB	BB	BB		BB	BB	BB	BB	BB		BB	BB	BB	BB	BB		BB	BB	BB	BB	BB
1022	wsnp_CAP7_c10100_4479468	AA	AA	AA	AA	AA		BB	BB	BB	BB	BB		AA	AA	AA	AA	AA		BB	BB	BB	BB	BB		BB	BB	BB	BB	BB		BB	BB	BB	BB	BB		BB	BB	BB	BB	BB		BB	BB	BB	BB	BB
1023	wsnp_CAP7_c1019_518665	BB	BB	BB	BB	BB		BB	BB	BB	BB	BB		BB	BB	BB	BB	BB		BB	BB	BB	BB	BB		BB	BB	BB	BB	BB		BB	BB	BB	BB	BB		BB	BB	BB	BB	BB		BB	BB	BB	BB	BB
1025	wsnp_CAP7_c1047_532809	AA	AA	AA	AA	AA		AA	AA	AA	AA	AA		AA	AA	AA	AA	AA		AA	AA	AA	AA	AA		AA	AA	AA	AA	AA		AA	AA	AA	AA	AA		AA	AA	AA	AA	AA		AA	AA	AA	AA	AA
1026	wsnp_CAP7_c11036_4821830	BB	BB	BB	BB	BB		BB	BB	BB	BB	BB		BB	BB	BB	BB	BB		BB	BB	BB	BB	BB		BB	BB	BB	BB	BB		BB	BB	BB	BB	BB		BB	BB	BB	BB	BB		BB	BB	BB	BB	BB
1027	wsnp_CAP7_c1146_581547	AA	AA	AA	AA	AA		BB	BB	BB	BB	BB		BB	BB	BB	BB	BB		BB	BB	BB	BB	BB		BB	BB	BB	BB	BB		BB	BB	BB	BB	BB		BB	BB	BB	BB	BB		BB	BB	BB	BB	BB
1028	wsnp_CAP7_c1259_634919	BB	BB	BB	BB	BB		AA	BB	BB	BB	BB		AA	AA	AA	AA	AA		BB	BB	BB	BB	BB		BB	BB	BB	BB	BB		BB	BB	BB	BB	BB		BB	BB	BB	BB	BB		AA	AA	AA	AA	AA
1029	wsnp_CAP7_c1290_650595	BB	BB	BB	BB	BB		BB	BB	BB	BB	BB		BB	BB	BB	BB	BB		BB	BB	BB	BB	BB		BB	BB	BB	BB	BB		BB	BB	BB	BB	BB		BB	BB	BB	BB	BB		BB	BB	BB	BB	BB
1030	wsnp_CAP7_c12931_5460221	BB	BB	BB	BB	BB		BB	BB	BB	BB	BB		AA	AA	AA	AA	NC		BB	BB	BB	BB	BB		BB	BB	BB	BB	BB		BB	BB	BB	BB	BB		BB	BB	BB	BB	BB		BB	BB	BB	BB	BB
1031	wsnp_CAP7_c1321_664478	BB	BB	BB	BB	BB		BB	BB	BB	BB	BB		AA	AA	AA	AA	AA		BB	BB	BB	BB	BB		BB	BB	BB	BB	BB		BB	BB	BB	BB	BB		BB	BB	BB	BB	BB		BB	BB	BB	BB	BB
1032	wsnp_CAP7_c1321_664480	AA	AA	AA	AA	AA		AA	AA	AA	AA	AA		BB	BB	BB	BB	BB		AA	AA	AA	AA	AA		AA	AA	AA	AA	AA		AA	AA	AA	AA	AA		AA	AA	AA	AA	AA		AA	AA	AA	AA	AA
1034	wsnp_CAP7_c1340_673935	AA	AA	AA	AA	AA		AA	AA	AA	AA	AA		BB	BB	BB	BB	NC		AA	AA	AA	AA	AA		AA	AA	AA	AA	AA		AA	AA	AA	AA	AA		AA	AA	AA	AA	AA		AA	AA	AA	AA	AA
1037	wsnp_CAP7_c1487_744534	AA	AA	AA	AA	AA		AA	AA	AA	AA	AA		AA	AA	AA	AA	AA		AA	AA	AA	AA	AA		AA	AA	AA	AA	AA		AA	AA	AA	AA	AA		AA	AA	AA	AA	AA		AA	AA	AA	AA	AA
1040	wsnp_CAP7_c1592_791887	BB	BB	BB	BB	BB		BB	BB	BB	BB	BB		BB	BB	BB	BB	BB		BB	BB	BB	BB	BB		BB	BB	BB	BB	BB		BB	BB	BB	BB	BB		BB	BB	BB	BB	BB		BB	BB	BB	BB	BB
1041	wsnp_CAP7_c1594_793050	AA	AA	AA	AA	AA		AA	AA	AA	AA	AA		AA	AA	AA	AA	AA		AA	AA	AA	AA	AA		AA	AA	AA	AA	AA		AA	AA	AA	AA	AA		AA	AA	AA	AA	AA		AA	AA	AA	AA	AA
1043	wsnp_CAP7_c17_11183	BB	BB	BB	BB	BB		BB	BB	BB	BB	BB		BB	BB	BB	BB	BB		BB	BB	BB	BB	BB		BB	BB	BB	BB	BB		BB	BB	BB	BB	BB		BB	BB	BB	BB	BB		BB	BB	BB	BB	BB
1045	wsnp_CAP7_c1723_854530	AA	AA	AA	AA	AA		AA	AA	AA	AA	AA		BB	BB	BB	BB	BB		AA	AA	AA	AA	AA		AA	AA	AA	AA	AA		AA	AA	AA	AA	AA		BB	BB	BB	BB	BB		AA	AA	AA	AA	AA
1048	wsnp_CAP7_c1839_907899	BB	BB	BB	BB	BB		BB	BB	BB	BB	BB		AA	AA	AA	AA	AA		BB	BB	BB	BB	BB		BB	BB	BB	BB	BB		BB	BB	BB	BB	BB		BB	BB	BB	BB	BB		BB	BB	BB	BB	BB
1049	wsnp_CAP7_c1839_908011	BB	BB	BB	BB	BB		BB	BB	BB	BB	BB		AA	AA	AA	AA	AA		BB	BB	BB	BB	BB		BB	BB	BB	BB	BB		BB	BB	BB	BB	BB		BB	BB	BB	BB	BB		BB	BB	BB	BB	BB
1051	wsnp_CAP7_c1846_911237	AA	AA	AA	AA	AA		AA	AA	AA	AA	AA		AA	AA	AA	AA	AA		AA	AA	AA	AA	AA		AA	AA	AA	AA	AA		AA	AA	AA	AA	AA		AA	AA	AA	AA	AA		AA	AA	AA	AA	AA
1052	wsnp_CAP7_c1857_916915	AA	AA	AA	AA	AA		AA	AA	AA	AA	AA		AA	AA	AA	AA	AA		AA	AA	AA	AA	AA		AA	AA	AA	AA	AA		AA	AA	AA	AA	AA		AA	AA	AA	AA	AA		AA	AA	AA	AA	AA
1055	wsnp_CAP7_c191_106741	AA	AA	AA	AA	AA		AA	AA	AA	AA	AA		AA	AA	AA	AA	AA		AA	AA	AA	AA	AA		AA	AA	AA	AA	AA		AA	AA	AA	AA	AA		AA	AA	AA	AA	AA		AA	AA	AA	AA	AA
1056	wsnp_CAP7_c193_107526	AA	AA	AA	AA	AA		AA	AA	AA	AA	AA		AA	AA	AA	AA	AA		AA	AA	AA	AA	AA		AA	AA	AA	AA	AA		AA	AA	AA	AA	AA		AA	AA	AA	AA	AA		AA	AA	AA	AA	AA
1057	wsnp_CAP7_c2086_1018815	BB	BB	BB	BB	BB		BB	BB	BB	BB	BB		AA	AA	AA	AA	AA		AA	AA	AA	AA	AA		BB	BB	BB	BB	BB		BB	BB	BB	BB	BB		BB	BB	BB	BB	BB		AA	AA	AA	AA	AA
1058	wsnp_CAP7_c2093_1021620	AA	AA	AA	AA	AA		AA	AA	AA	AA	AA		AA	AA	AA	AA	AA		AA	AA	AA	AA	AA		AA	AA	AA	AA	AA		AA	AA	AA	AA	AA		AA	AA	AA	AA	AA		AA	AA	AA	AA	AA
1059	wsnp_CAP7_c2233_1085003	BB	BB	BB	BB	BB		BB	BB	BB	BB	BB		BB	BB	BB	BB	BB		BB	BB	BB	BB	BB		BB	BB	BB	BB	BB		BB	BB	BB	BB	BB		BB	BB	BB	BB	BB		BB	BB	BB	BB	BB
1060	wsnp_CAP7_c2243_1090229	AA	AA	AA	AA	AA		BB	BB	BB	BB	BB		BB	BB	BB	BB	BB		BB	BB	BB	BB	BB		AA	AA	AA	AA	AA		AA	AA	AA	AA	AA		AA	AA	AA	AA	AA		BB	BB	BB	BB	BB
1061	wsnp_CAP7_c2269_1100432	BB	BB	BB	BB	BB		BB	BB	BB	BB	BB		AA	AA	AA	AA	AA		BB	BB	BB	BB	BB		BB	BB	BB	BB	BB		BB	BB	BB	BB	BB		BB	BB	BB	BB	BB		BB	BB	BB	BB	BB
1062	wsnp_CAP7_c2282_1107112	AA	AA	AA	AA	AA		BB	BB	BB	BB	BB		BB	BB	BB	BB	BB		BB	BB	BB	BB	BB		BB	BB	BB	BB	BB		BB	BB	BB	BB	BB		BB	BB	BB	BB	BB		BB	BB	BB	BB	BB
1063	wsnp_CAP7_c2345_1136482	BB	BB	BB	BB	BB		BB	BB	BB	BB	BB		BB	BB	BB	BB	BB		BB	BB	BB	BB	BB		BB	BB	BB	BB	BB		AA	AA	AA	AA	AA		AA	AA	AA	AA	AA		BB	BB	BB	BB	BB
1065	wsnp_CAP7_c2366_1146676	AA	AA	AA	AA	AA		AA	AA	AA	AA	AA		AA	AA	AA	AA	AA		AA	AA	AA	AA	AA		AA	AA	AA	AA	AA		AA	AA	AA	AA	AA		AA	AA	AA	AA	AA		AA	AA	AA	AA	AA
1068	wsnp_CAP7_c2574_1239140	BB	BB	BB	BB	BB		BB	BB	BB	BB	BB		BB	BB	BB	BB	BB		BB	BB	BB	BB	BB		BB	BB	BB	BB	BB		BB	BB	BB	BB	BB		BB	BB	BB	BB	BB		BB	BB	BB	BB	BB
1070	wsnp_CAP7_c2666_1279844	BB	BB	BB	BB	BB		BB	BB	BB	BB	BB		BB	BB	BB	BB	BB		BB	BB	BB	BB	BB		BB	BB	BB	BB	BB		BB	BB	BB	BB	BB		BB	BB	BB	BB	BB		BB	BB	BB	BB	BB
1072	wsnp_CAP7_c2782_1329707	BB	BB	BB	BB	BB		BB	BB	BB	BB	BB		BB	BB	BB	BB	BB		BB	BB	BB	BB	BB		BB	BB	BB	BB	BB		BB	BB	BB	BB	BB		BB	BB	BB	BB	BB		BB	BB	BB	BB	BB
1073	wsnp_CAP7_c2912_1387634	BB	BB	BB	BB	BB		BB	BB	BB	BB	BB		BB	BB	BB	BB	BB		BB	BB	BB	BB	BB		BB	BB	BB	BB	BB		BB	BB	BB	BB	BB		BB	BB	BB	BB	BB		BB	BB	BB	BB	BB
1074	wsnp_CAP7_c2931_1395666	BB	BB	BB	BB	BB		BB	BB	BB	BB	BB		BB	BB	BB	BB	BB		BB	BB	BB	BB	BB		BB	BB	BB	BB	BB		BB	BB	BB	BB	BB		BB	BB	BB	BB	BB		BB	BB	BB	BB	BB
1075	wsnp_CAP7_c2974_1414260	NC	AA	AA	AA	AA		AA	AA	AA	AA	AA		AA	AA	AA	AA	NC		NC	NC	AA	AA	AA		AA	NC	AA	AA	AA		AA	AA	AA	AA	AA		AA	AA	AA	AA	AA		AA	AA	AA	AA	AA
1076	wsnp_CAP7_c317_172502	BB	BB	BB	BB	BB		BB	BB	BB	BB	BB		BB	BB	BB	BB	BB		BB	BB	BB	BB	BB		BB	BB	BB	BB	BB		AA	AA	AA	AA	AA		BB	BB	BB	BB	BB		BB	BB	BB	BB	BB
1078	wsnp_CAP7_c323_176386	BB	BB	BB	BB	BB		BB	BB	BB	BB	BB		BB	BB	BB	BB	BB		BB	BB	BB	BB	BB		BB	BB	BB	BB	BB		BB	BB	BB	BB	BB		BB	BB	BB	BB	BB		BB	BB	BB	BB	BB
1081	wsnp_CAP7_c3472_1623955	AA	AA	AA	AA	AA		BB	BB	BB	BB	BB		AA	AA	AA	AA	AA		BB	BB	BB	BB	BB		BB	BB	BB	BB	BB		BB	BB	BB	BB	BB		AA	AA	AA	AA	AA		BB	BB	BB	BB	BB
1082	wsnp_CAP7_c3519_1643682	AA	AA	AA	AA	AA		NC	NC	NC	NC	NC		AA	AA	AA	AA	AA		AA	AA	AA	AA	AA		AA	AA	AA	AA	AA		AA	AA	AA	AA	AA		AA	AA	AA	AA	AA		AA	AA	AA	AA	AA
1083	wsnp_CAP7_c3635_1688824	AA	AA	AA	AA	AA		AA	BB	BB	BB	BB		BB	BB	BB	BB	BB		AA	AA	AA	AA	AA		BB	BB	BB	BB	BB		AA	AA	AA	AA	AA		BB	BB	BB	BB	BB		AA	AA	AA	AA	AA
1084	wsnp_CAP7_c3665_1701376	AA	AA	AA	AA	AA		BB	BB	BB	BB	BB		BB	BB	BB	BB	BB		AA	AA	AA	AA	AA		AA	AA	AA	AA	AA		BB	BB	BB	BB	BB		BB	BB	BB	BB	BB		AA	AA	AA	AA	AA
1087	wsnp_CAP7_c402_217331	AA	AA	AA	AA	AA		AA	AA	AA	AA	AA		AA	AA	AA	AA	AA		AA	AA	AA	AA	AA		AA	AA	AA	AA	AA		AA	AA	AA	AA	AA		AA	AA	AA	AA	AA		AA	AA	AA	AA	AA
1089	wsnp_CAP7_c44_26549	BB	BB	BB	BB	BB		BB	BB	BB	BB	BB		BB	BB	BB	BB	BB		BB	BB	BB	BB	BB		BB	BB	BB	BB	BB		BB	BB	BB	BB	BB		BB	BB	BB	BB	BB		BB	BB	BB	BB	BB
1090	wsnp_CAP7_c444_237594	AA	AA	AA	AA	AA		AA	AA	AA	AA	AA		AA	AA	AA	AA	AA		AA	AA	AA	AA	AA		AA	AA	AA	AA	AA		AA	AA	AA	AA	AA		AA	AA	AA	AA	AA		AA	AA	AA	AA	AA
1092	wsnp_CAP7_c4778_2155754	BB	BB	BB	BB	BB		BB	BB	BB	BB	BB		BB	BB	BB	BB	BB		BB	BB	BB	BB	BB		BB	BB	BB	BB	BB		BB	BB	BB	BB	BB		BB	BB	BB	BB	BB		BB	BB	BB	BB	BB
1095	wsnp_CAP7_c522_274783	AA	AA	AA	AA	AA		AA	AA	AA	AA	AA		AA	AA	AA	AA	NC		AA	AA	AA	AA	AA		AA	NC	AA	AA	AA		BB	BB	BB	BB	BB		BB	BB	BB	BB	BB		AA	AA	AA	AA	AA
1099	wsnp_CAP7_c585_304831	AA	AA	AA	AA	AA		AA	AA	AA	AA	AA		AA	AA	AA	AA	AA		AA	AA	AA	AA	AA		AA	AA	AA	AA	AA		AA	AA	AA	AA	AA		AA	AA	AA	AA	AA		AA	AA	AA	AA	AA
1100	wsnp_CAP7_c599_312057	AA	AA	AA	AA	AA		AA	AA	AA	AA	AA		BB	BB	BB	BB	BB		AA	AA	AA	AA	AA		AA	AA	AA	AA	AA		AA	AA	AA	AA	AA		BB	BB	BB	BB	BB		AA	AA	AA	AA	AA
1101	wsnp_CAP7_c6731_3031024	AA	AA	AA	AA	AA		AA	AA	AA	AA	AA		AA	AA	AA	AA	AA		AA	AA	AA	AA	AA		AA	AA	AA	AA	AA		AA	AA	AA	AA	AA		AA	AA	AA	AA	AA		AA	AA	AA	AA	AA
1102	wsnp_CAP7_c7341_3280398	BB	BB	BB	BB	BB		BB	BB	BB	BB	BB		AA	AA	AA	AA	AA		BB	BB	BB	BB	BB		BB	BB	BB	BB	BB		BB	AA	AA	BB	AA		BB	BB	BB	BB	BB		BB	BB	BB	BB	BB
1103	wsnp_CAP7_c7742_3467376	AA	AA	AA	AA	AA		AA	AA	AA	AA	AA		BB	BB	BB	BB	BB		AA	AA	AA	AA	AA		AA	AA	AA	AA	AA		AA	AA	AA	AA	AA		AA	AA	AA	AA	AA		AA	AA	AA	AA	AA
1104	wsnp_CAP7_c8199_3679619	BB	BB	BB	BB	BB		BB	BB	BB	BB	BB		BB	BB	BB	BB	BB		BB	BB	BB	BB	BB		BB	BB	BB	BB	BB		BB	BB	BB	BB	BB		BB	BB	BB	BB	BB		BB	BB	BB	BB	BB
1105	wsnp_CAP7_c8429_3785777	BB	BB	BB	BB	BB		AA	AA	AA	AA	AA		AA	AA	AA	AA	AA		BB	BB	BB	BB	BB		BB	BB	BB	BB	BB		BB	BB	BB	BB	BB		BB	BB	BB	BB	BB		BB	BB	BB	BB	BB
1106	wsnp_CAP7_c851_437266	AA	AA	AA	AA	AA		AA	AA	AA	AA	AA		AA	AA	AA	AA	AA		AA	AA	AA	AA	AA		AA	AA	AA	AA	AA		AA	AA	AA	AA	AA		AA	AA	AA	AA	AA		AA	AA	AA	AA	AA
1107	wsnp_CAP7_c888_455397	BB	BB	BB	BB	BB		BB	BB	BB	BB	BB		BB	BB	BB	BB	BB		BB	BB	BB	BB	BB		BB	BB	BB	BB	BB		AA	AA	AA	AA	AA		AA	AA	AA	AA	AA		BB	BB	BB	BB	BB
1108	wsnp_CAP7_c90_52035	BB	BB	BB	BB	BB		BB	BB	BB	BB	BB		BB	BB	BB	BB	BB		AA	AA	AA	AA	AA		BB	BB	BB	BB	BB		BB	BB	BB	BB	BB		BB	BB	BB	BB	BB		AA	AA	AA	AA	AA
1109	wsnp_CAP7_c940_480745	BB	BB	BB	BB	BB		AA	AA	AA	AA	AA		BB	BB	BB	BB	BB		BB	BB	BB	BB	BB		BB	BB	BB	BB	BB		BB	BB	BB	BB	BB		AA	AA	AA	AA	AA		BB	BB	BB	BB	BB
1110	wsnp_CAP7_c949_486485	AA	AA	AA	AA	AA		AA	AA	AA	AA	AA		BB	BB	BB	BB	BB		AA	AA	AA	AA	AA		AA	AA	AA	AA	AA		AA	AA	AA	AA	AA		AA	AA	AA	AA	AA		AA	AA	AA	AA	AA
1111	wsnp_CAP7_c949_486600	AA	AA	AA	AA	AA		AA	AA	AA	AA	AA		BB	BB	BB	BB	BB		AA	AA	AA	AA	AA		AA	AA	AA	AA	AA		AA	AA	AA	AA	AA		AA	AA	AA	AA	AA		AA	AA	AA	AA	AA
1114	wsnp_CAP7_rep_c12606_5316797	AA	AA	NC	AA	AA		AA	AA	AA	AA	AA		AA	AA	AA	AA	NC		AA	NC	AA	AA	AA		AA	AA	AA	AA	AA		AA	AA	AA	AA	AA		AA	AA	AA	AA	AA		AA	AA	AA	AA	AA
1115	wsnp_CAP7_rep_c13057_5512289	AA	AA	AA	AA	AA		AA	AA	AA	AA	AA		AA	AA	AA	AA	AA		AA	AA	AA	AA	AA		AA	AA	AA	AA	AA		AA	AA	AA	AA	AA		AA	AA	AA	AA	AA		AA	AA	AA	AA	AA
1116	wsnp_CAP7_rep_c13263_5590226	BB	BB	BB	BB	BB		BB	BB	BB	BB	BB		BB	BB	BB	BB	BB		BB	BB	BB	BB	BB		BB	BB	BB	BB	BB		BB	BB	BB	BB	BB		BB	BB	BB	BB	BB		BB	BB	BB	BB	BB
1117	wsnp_CAP7_rep_c5204_2330201	AA	AA	AA	AA	AA		AA	AA	AA	AA	AA		AA	AA	AA	AA	AA		AA	AA	AA	AA	AA		AA	AA	AA	AA	AA		AA	AA	AA	AA	AA		AA	AA	AA	AA	AA		AA	AA	AA	AA	AA
1118	wsnp_CAP7_rep_c5385_2417464	AA	AA	AA	AA	AA		AA	AA	AA	AA	AA		BB	BB	BB	BB	BB		BB	BB	BB	BB	BB		AA	AA	AA	AA	AA		BB	BB	BB	BB	BB		AA	AA	AA	AA	AA		BB	BB	BB	BB	BB
1119	wsnp_CAP7_rep_c5385_2417467	BB	BB	BB	BB	BB		BB	BB	BB	BB	BB		AA	AA	AA	AA	AA		AA	AA	AA	AA	AA		BB	BB	BB	BB	BB		AA	AA	AA	AA	AA		BB	BB	BB	BB	BB		AA	AA	AA	AA	AA
1122	wsnp_CAP7_rep_c5524_2482342	BB	BB	BB	BB	BB		BB	BB	BB	BB	BB		AA	AA	AA	AA	AA		BB	BB	BB	BB	BB		BB	BB	BB	BB	BB		BB	BB	BB	BB	BB		BB	BB	BB	BB	BB		BB	BB	BB	BB	BB
1123	wsnp_CAP7_rep_c5643_2537213	BB	BB	BB	BB	BB		AA	AA	AA	AA	AA		AA	AA	AA	AA	AA		AA	AA	AA	AA	AA		AA	AA	AA	AA	AA		AA	AA	AA	AA	AA		BB	BB	BB	BB	BB		AA	AA	AA	AA	AA
1124	wsnp_CAP7_rep_c5808_2610036	AA	AA	AA	AA	AA		AA	AA	AA	AA	AA		AA	AA	AA	AA	AA		AA	AA	AA	AA	AA		AA	AA	AA	AA	AA		AA	AA	AA	AA	AA		AA	AA	AA	AA	AA		AA	AA	AA	AA	AA
1126	wsnp_CAP7_rep_c6239_2805495	AA	AA	AA	AA	AA		AA	AA	AA	AA	AA		AA	AA	AA	AA	AA		AA	AA	AA	AA	AA		AA	AA	AA	AA	AA		AA	AA	AA	AA	AA		AA	AA	AA	AA	AA		AA	AA	AA	AA	AA
1127	wsnp_CAP7_rep_c6301_2835323	BB	BB	BB	BB	BB		BB	BB	BB	BB	BB		AA	AA	AA	AA	NC		BB	BB	BB	BB	BB		BB	BB	BB	BB	BB		BB	AA	AA	BB	AA		BB	BB	BB	BB	BB		BB	BB	BB	BB	BB
1128	wsnp_CAP7_rep_c7219_3228859	BB	BB	BB	BB	BB		BB	BB	BB	BB	BB		AA	AA	AA	AA	AA		BB	BB	BB	BB	BB		BB	BB	BB	BB	BB		BB	AA	AA	BB	AA		BB	BB	BB	BB	BB		BB	BB	BB	BB	BB
1129	wsnp_CAP7_rep_c7347_3283296	BB	BB	BB	BB	BB		BB	BB	BB	BB	BB		AA	AA	AA	AA	AA		BB	BB	BB	BB	BB		BB	BB	BB	BB	BB		BB	AA	AA	BB	AA		BB	BB	BB	BB	BB		BB	BB	BB	BB	BB
1130	wsnp_CAP7_rep_c7349_3284058	BB	BB	BB	BB	BB		BB	BB	BB	BB	BB		AA	AA	AA	AA	AA		BB	BB	BB	BB	BB		BB	BB	BB	BB	BB		BB	AA	AA	BB	AA		BB	BB	BB	BB	BB		BB	BB	BB	BB	BB
1131	wsnp_CAP7_rep_c8024_3598111	BB	BB	BB	BB	BB		BB	BB	BB	BB	BB		AA	AA	AA	AA	AA		BB	BB	BB	BB	BB		BB	BB	BB	BB	BB		BB	AA	AA	BB	AA		BB	BB	BB	BB	BB		BB	BB	BB	BB	BB
1132	wsnp_CAP7_rep_c9095_4073469	AA	AA	AA	AA	AA		AA	AA	AA	AA	AA		AA	AA	AA	AA	AA		AA	AA	AA	AA	AA		AA	AA	AA	AA	AA		AA	AA	AA	AA	AA		AA	AA	AA	AA	AA		AA	AA	AA	AA	AA
1133	wsnp_CAP7_rep_c9097_4074450	BB	BB	BB	BB	BB		BB	BB	BB	BB	BB		AA	AA	AA	AA	AA		BB	BB	BB	BB	BB		BB	BB	BB	BB	BB		BB	BB	BB	BB	BB		BB	BB	BB	BB	BB		BB	BB	BB	BB	BB
1134	wsnp_CAP7_rep_c9455_4223473	BB	BB	BB	BB	BB		BB	BB	BB	BB	BB		AA	AA	AA	AA	AA		BB	BB	BB	BB	BB		BB	BB	BB	BB	BB		BB	BB	BB	BB	BB		BB	BB	BB	BB	BB		BB	BB	BB	BB	BB
1135	wsnp_CAP8_c10_37096	AA	AA	AA	AA	AA		AA	AA	AA	AA	AA		BB	BB	BB	BB	BB		AA	AA	AA	AA	AA		AA	AA	AA	AA	AA		AA	AA	AA	AA	AA		AA	AA	AA	AA	AA		AA	AA	AA	AA	AA
1137	wsnp_CAP8_c1013_646748	AA	AA	AA	AA	AA		BB	BB	BB	BB	BB		AA	AA	AA	AA	AA		BB	BB	BB	BB	BB		BB	BB	BB	BB	BB		BB	BB	BB	BB	BB		BB	BB	BB	BB	BB		AA	AA	AA	AA	AA
1138	wsnp_CAP8_c1082_679830	BB	BB	BB	BB	BB		BB	BB	BB	BB	BB		BB	BB	BB	BB	BB		BB	BB	BB	BB	BB		BB	BB	BB	BB	BB		BB	BB	BB	BB	BB		BB	BB	BB	BB	BB		BB	BB	BB	BB	BB
1140	wsnp_CAP8_c1115_695795	AA	AA	AA	AA	AA		AA	AA	AA	AA	AA		AA	AA	AA	AA	AA		AA	AA	AA	AA	AA		AA	AA	AA	AA	AA		AA	AA	AA	AA	AA		AA	AA	AA	AA	AA		AA	AA	AA	AA	AA
1142	wsnp_CAP8_c1141_707721	BB	BB	BB	BB	BB		AA	AA	AA	AA	AA		BB	BB	BB	BB	BB		AA	AA	AA	AA	AA		BB	BB	BB	BB	BB		BB	BB	BB	BB	BB		BB	BB	BB	BB	BB		AA	AA	AA	AA	AA
1143	wsnp_CAP8_c1210_739365	AA	AA	AA	AA	AA		AA	AA	AA	AA	AA		AA	AA	AA	AA	AA		AA	AA	AA	AA	AA		AA	AA	AA	AA	AA		AA	AA	AA	AA	AA		AA	AA	AA	AA	AA		AA	AA	AA	AA	AA
1144	wsnp_CAP8_c1210_739429	BB	BB	BB	BB	BB		BB	BB	BB	BB	BB		BB	BB	BB	BB	BB		BB	BB	BB	BB	BB		AA	AA	AA	AA	AA		BB	BB	BB	BB	BB		BB	BB	BB	BB	BB		BB	BB	BB	BB	BB
1145	wsnp_CAP8_c1240_753371	BB	BB	BB	BB	BB		BB	BB	BB	BB	BB		AA	AA	AA	AA	AA		BB	BB	BB	BB	BB		BB	BB	BB	BB	BB		BB	BB	BB	BB	BB		BB	BB	BB	BB	BB		BB	BB	BB	BB	BB
1146	wsnp_CAP8_c1290_776133	AA	AA	AA	AA	AA		AA	AA	AA	AA	AA		AA	AA	AA	AA	AA		AA	AA	AA	AA	AA		AA	AA	AA	AA	AA		AA	AA	AA	AA	AA		AA	AA	AA	AA	AA		AA	AA	AA	AA	AA
1147	wsnp_CAP8_c1371_814803	AA	AA	AA	AA	AA		AA	AA	AA	AA	AA		AA	AA	AA	AA	AA		AA	AA	AA	AA	AA		AA	AA	AA	AA	AA		AA	AA	AA	AA	AA		AA	AA	AA	AA	AA		AA	AA	AA	AA	AA
1148	wsnp_CAP8_c1419_836050	BB	BB	BB	BB	BB		BB	BB	BB	BB	BB		BB	BB	BB	BB	BB		BB	BB	BB	BB	BB		BB	BB	BB	BB	BB		BB	BB	BB	BB	BB		BB	BB	BB	BB	BB		BB	BB	BB	BB	BB
1149	wsnp_CAP8_c1429_840633	AA	AA	AA	AA	AA		AA	AA	AA	AA	AA		AA	AA	AA	AA	AA		AA	AA	AA	AA	AA		AA	AA	AA	AA	AA		AA	AA	AA	AA	AA		AA	AA	AA	AA	AA		AA	AA	AA	AA	AA
1151	wsnp_CAP8_c1540_889753	BB	BB	BB	BB	BB		BB	BB	BB	BB	BB		BB	BB	BB	BB	BB		AA	AA	AA	AA	AA		BB	BB	BB	BB	BB		AA	AA	AA	AA	AA		AA	AA	AA	AA	AA		BB	BB	BB	BB	BB
1153	wsnp_CAP8_c1591_913636	AA	AA	AA	AA	AA		AA	AA	AA	AA	AA		AA	AA	AA	AA	AA		AA	AA	AA	AA	AA		AA	AA	AA	AA	AA		AA	AA	AA	AA	AA		AA	AA	AA	AA	AA		AA	AA	AA	AA	AA
1155	wsnp_CAP8_c1594_914839	BB	BB	BB	BB	BB		AA	AA	AA	AA	AA		BB	BB	BB	BB	BB		AA	AA	AA	AA	AA		BB	BB	BB	BB	BB		BB	BB	BB	BB	BB		AA	AA	AA	AA	AA		AA	AA	AA	AA	AA
1156	wsnp_CAP8_c1725_973916	AA	AA	AA	AA	AA		AA	AA	AA	AA	AA		BB	BB	BB	BB	BB		AA	AA	AA	AA	AA		AA	AA	AA	AA	AA		AA	AA	AA	AA	AA		AA	AA	AA	AA	AA		AA	AA	AA	AA	AA
1157	wsnp_CAP8_c1736_978901	AA	AA	AA	AA	AA		AA	AA	AA	AA	AA		AA	AA	AA	AA	AA		AA	AA	AA	AA	AA		AA	AA	AA	AA	AA		AA	AA	AA	AA	AA		AA	AA	AA	AA	AA		AA	AA	AA	AA	AA
1158	wsnp_CAP8_c178_217014	BB	BB	BB	BB	BB		BB	BB	BB	BB	BB		BB	BB	BB	BB	BB		BB	BB	BB	BB	BB		BB	BB	BB	BB	BB		BB	BB	BB	BB	BB		BB	BB	BB	BB	BB		BB	BB	BB	BB	BB
1159	wsnp_CAP8_c1806_1011066	AA	AA	AA	AA	AA		AA	AA	AA	AA	AA		AA	AA	AA	AA	AA		AA	AA	AA	AA	AA		AA	AA	AA	AA	AA		AA	AA	AA	AA	AA		AA	AA	AA	AA	AA		AA	AA	AA	AA	AA
1160	wsnp_CAP8_c1868_1040058	AA	AA	AA	AA	AA		AA	AA	AA	AA	AA		AA	AA	AA	AA	AA		AA	AA	AA	AA	AA		AA	AA	AA	AA	AA		AA	AA	AA	AA	AA		AA	AA	AA	AA	AA		AA	AA	AA	AA	AA
1161	wsnp_CAP8_c1886_1046744	BB	BB	BB	BB	BB		BB	BB	BB	BB	BB		BB	BB	BB	BB	BB		BB	BB	BB	BB	BB		BB	BB	BB	BB	BB		BB	BB	BB	BB	BB		BB	BB	BB	BB	BB		BB	BB	BB	BB	BB
1162	wsnp_CAP8_c1897_1051527	BB	BB	BB	BB	BB		BB	BB	BB	BB	BB		BB	BB	BB	BB	BB		BB	BB	BB	BB	BB		BB	BB	BB	BB	BB		BB	BB	BB	BB	BB		BB	BB	BB	BB	BB		BB	BB	BB	BB	BB
1165	wsnp_CAP8_c204_231829	AA	AA	AA	AA	AA		AA	AA	AA	AA	AA		AA	AA	AA	AA	AA		AA	AA	AA	AA	AA		AA	AA	AA	AA	AA		AA	AA	AA	AA	AA		AA	AA	AA	AA	AA		AA	AA	AA	AA	AA
1166	wsnp_CAP8_c2110_1147974	AA	AA	AA	AA	AA		AA	AA	AA	AA	AA		AA	AA	AA	AA	AA		AA	AA	AA	AA	AA		AA	AA	AA	AA	AA		BB	BB	BB	BB	BB		AA	AA	AA	AA	AA		AA	AA	AA	AA	AA
1167	wsnp_CAP8_c2159_1168571	AA	AA	AA	AA	AA		AA	AA	AA	AA	AA		AA	AA	AA	AA	AA		AA	AA	AA	AA	AA		AA	AA	AA	AA	AA		AA	AA	AA	AA	AA		AA	AA	AA	AA	AA		AA	AA	AA	AA	AA
1168	wsnp_CAP8_c2159_1168806	BB	BB	BB	BB	BB		BB	BB	BB	BB	BB		BB	BB	BB	BB	BB		BB	BB	BB	BB	BB		BB	BB	BB	BB	BB		BB	BB	BB	BB	BB		BB	BB	BB	BB	BB		BB	BB	BB	BB	BB
1169	wsnp_CAP8_c23_63297	BB	BB	BB	BB	BB		BB	BB	BB	BB	BB		BB	BB	BB	BB	BB		BB	BB	BB	BB	BB		BB	BB	BB	BB	BB		BB	BB	BB	BB	BB		BB	BB	BB	BB	BB		BB	BB	BB	BB	BB
1170	wsnp_CAP8_c2500_1318263	AA	AA	AA	AA	AA		BB	BB	BB	BB	BB		AA	AA	AA	AA	AA		BB	BB	BB	BB	BB		BB	BB	BB	BB	BB		BB	BB	BB	BB	BB		BB	BB	BB	BB	BB		AA	AA	AA	AA	AA
1171	wsnp_CAP8_c251_257551	AA	AA	AA	AA	AA		AA	AA	AA	AA	AA		AA	AA	AA	AA	AA		AA	AA	AA	AA	AA		AA	AA	AA	AA	AA		AA	AA	AA	AA	AA		AA	AA	AA	AA	AA		AA	AA	AA	AA	AA
1172	wsnp_CAP8_c2589_1356390	AA	AA	AA	AA	AA		AA	AA	AA	AA	AA		AA	AA	AA	AA	AA		AA	AA	AA	AA	AA		AA	AA	AA	AA	AA		AA	AA	AA	AA	AA		AA	AA	AA	AA	AA		AA	AA	AA	AA	AA
1173	wsnp_CAP8_c2652_1383212	BB	BB	BB	BB	BB		BB	BB	BB	BB	BB		BB	BB	BB	BB	BB		BB	BB	BB	BB	BB		BB	BB	BB	BB	BB		BB	BB	BB	BB	BB		BB	BB	BB	BB	BB		BB	BB	BB	BB	BB
1174	wsnp_CAP8_c2677_1394934	AA	AA	AA	AA	AA		BB	BB	BB	BB	BB		BB	BB	BB	BB	BB		AA	AA	AA	AA	AA		AA	AA	AA	AA	AA		BB	BB	BB	BB	BB		BB	BB	BB	BB	BB		AA	AA	AA	AA	AA
1175	wsnp_CAP8_c269_266947	BB	BB	BB	BB	BB		BB	BB	BB	BB	BB		BB	BB	BB	BB	BB		BB	BB	BB	BB	BB		BB	BB	BB	BB	BB		BB	BB	BB	BB	BB		BB	BB	BB	BB	BB		BB	BB	BB	BB	BB
1176	wsnp_CAP8_c2693_1401039	BB	BB	BB	BB	BB		AA	AA	AA	AA	AA		AA	AA	AA	AA	AA		BB	BB	BB	BB	BB		AA	AA	AA	AA	AA		AA	AA	AA	AA	AA		AA	AA	AA	AA	AA		BB	BB	BB	BB	BB
1177	wsnp_CAP8_c2869_1478615	BB	BB	BB	BB	BB		BB	BB	BB	BB	BB		AA	AA	AA	AA	AA		BB	BB	BB	BB	BB		BB	BB	BB	BB	BB		BB	AA	AA	BB	AA		BB	BB	BB	BB	BB		BB	BB	BB	BB	BB
1178	wsnp_CAP8_c296_283066	AA	AA	AA	AA	AA		BB	BB	BB	BB	BB		BB	BB	BB	BB	BB		AA	AA	AA	AA	AA		AA	AA	AA	AA	AA		AA	AA	AA	AA	AA		AA	AA	AA	AA	AA		AA	AA	AA	AA	AA
1180	wsnp_CAP8_c3134_1594540	AA	AA	AA	AA	AA		AA	AA	AA	AA	AA		AA	AA	AA	AA	AA		AA	AA	AA	AA	AA		AA	AA	AA	AA	AA		AA	AA	AA	AA	AA		AA	AA	AA	AA	AA		AA	AA	AA	AA	AA
1181	wsnp_CAP8_c334_304253	AA	AA	AA	AA	AA		AA	AA	AA	AA	AA		AA	AA	AA	AA	AA		NC	AA	AA	AA	AA		AA	AA	AA	AA	AA		AA	AA	AA	AA	AA		AA	AA	AA	AA	AA		AA	AA	AA	AA	AA
1183	wsnp_CAP8_c3841_1895079	AA	AA	AA	AA	AA		AA	AA	AA	AA	AA		AA	AA	AA	AA	AA		AA	AA	AA	AA	AA		AA	AA	AA	AA	AA		AA	AA	AA	AA	AA		AA	AA	AA	AA	AA		AA	AA	AA	AA	AA
1184	wsnp_CAP8_c4046_1986222	AA	AA	AA	AA	AA		AA	AA	AA	AA	AA		AA	AA	AA	AA	AA		AA	AA	AA	AA	AA		AA	AA	AA	AA	AA		AA	AA	AA	AA	AA		AA	AA	AA	AA	AA		AA	AA	AA	AA	AA
1185	wsnp_CAP8_c4046_1986239	AA	AA	AA	AA	AA		AA	AA	AA	AA	AA		AA	AA	AA	AA	AA		AA	AA	AA	AA	AA		AA	AA	AA	AA	AA		AA	AA	AA	AA	AA		AA	AA	AA	AA	AA		AA	AA	AA	AA	AA
1186	wsnp_CAP8_c4302_2103005	BB	BB	BB	BB	BB		BB	BB	BB	BB	BB		BB	BB	BB	BB	BB		BB	BB	BB	BB	BB		BB	BB	BB	BB	BB		BB	BB	BB	BB	BB		BB	BB	BB	BB	BB		BB	BB	BB	BB	BB
1187	wsnp_CAP8_c432_354498	AA	AA	AA	AA	AA		AA	AA	AA	AA	AA		AA	AA	AA	AA	AA		AA	AA	AA	AA	AA		AA	AA	AA	AA	AA		AA	AA	AA	AA	AA		AA	AA	AA	AA	AA		AA	AA	AA	AA	AA
1188	wsnp_CAP8_c4328_2115116	BB	BB	BB	BB	BB		BB	BB	BB	BB	BB		AA	AA	AA	AA	AA		BB	BB	BB	BB	BB		BB	BB	BB	BB	BB		BB	AA	AA	BB	AA		BB	BB	BB	BB	BB		BB	BB	BB	BB	BB
1189	wsnp_CAP8_c440_358535	BB	BB	BB	BB	BB		BB	BB	BB	BB	BB		BB	BB	BB	BB	NC		BB	BB	BB	BB	BB		BB	BB	BB	BB	BB		BB	BB	BB	BB	BB		BB	BB	BB	BB	BB		BB	BB	BB	BB	BB
1190	wsnp_CAP8_c4539_2210149	AA	AA	AA	AA	AA		AA	AA	AA	AA	AA		AA	AA	AA	AA	AA		AA	AA	AA	AA	AA		AA	AA	AA	AA	AA		AA	AA	AA	AA	AA		AA	AA	AA	AA	AA		AA	AA	AA	AA	AA
1191	wsnp_CAP8_c4576_2228073	AA	AA	AA	AA	AA		AA	AA	AA	AA	AA		AA	AA	AA	AA	AA		BB	BB	BB	BB	BB		AA	AA	AA	AA	AA		AA	AA	AA	AA	AA		BB	BB	BB	BB	BB		BB	BB	BB	BB	BB
1192	wsnp_CAP8_c458_368125	BB	BB	BB	BB	BB		BB	BB	BB	BB	BB		AA	AA	AA	AA	AA		BB	BB	BB	BB	BB		BB	BB	BB	BB	BB		BB	BB	BB	BB	BB		BB	BB	BB	BB	BB		BB	BB	BB	BB	BB
1193	wsnp_CAP8_c458_368155	BB	BB	BB	BB	BB		BB	BB	BB	BB	BB		AA	AA	AA	AA	NC		BB	BB	BB	BB	BB		BB	BB	BB	BB	BB		BB	BB	BB	BB	BB		BB	BB	BB	BB	BB		BB	BB	BB	BB	BB
1194	wsnp_CAP8_c4597_2237727	BB	BB	BB	BB	BB		AA	AA	AA	AA	AA		AA	AA	AA	AA	AA		BB	BB	BB	BB	BB		BB	BB	BB	BB	BB		BB	BB	BB	BB	BB		BB	BB	BB	BB	BB		AA	AA	AA	AA	AA
1195	wsnp_CAP8_c4785_2322876	BB	BB	BB	BB	BB		BB	BB	BB	BB	BB		AA	AA	AA	AA	AA		BB	BB	BB	BB	BB		BB	BB	BB	BB	BB		AA	AA	AA	AA	AA		AA	AA	AA	AA	AA		BB	BB	BB	BB	BB
1196	wsnp_CAP8_c4989_2410261	BB	BB	BB	BB	BB		BB	BB	BB	BB	BB		BB	BB	BB	BB	BB		BB	BB	BB	BB	BB		BB	BB	BB	BB	BB		BB	BB	BB	BB	BB		BB	BB	BB	BB	BB		BB	BB	BB	BB	BB
1197	wsnp_CAP8_c507_393821	AA	AA	AA	AA	AA		AA	AA	AA	AA	AA		AA	AA	AA	AA	AA		AA	AA	AA	AA	AA		AA	AA	AA	AA	AA		AA	AA	AA	AA	AA		AA	AA	AA	AA	AA		AA	AA	AA	AA	AA
1199	wsnp_CAP8_c554_418790	AA	AA	AA	AA	AA		AA	AA	AA	AA	AA		AA	AA	AA	AA	AA		AA	AA	AA	AA	AA		AA	AA	AA	AA	AA		AA	AA	AA	AA	AA		AA	AA	AA	AA	AA		AA	AA	AA	AA	AA
1200	wsnp_CAP8_c554_418848	AA	AA	AA	AA	AA		AA	AA	AA	AA	AA		AA	AA	AA	AA	AA		AA	AA	AA	AA	AA		AA	AA	AA	AA	AA		AA	AA	AA	AA	AA		AA	AA	AA	AA	AA		AA	AA	AA	AA	AA
1201	wsnp_CAP8_c606_443906	BB	BB	BB	BB	BB		BB	BB	BB	BB	BB		BB	BB	BB	BB	BB		BB	BB	BB	BB	BB		BB	BB	BB	BB	BB		BB	BB	BB	BB	BB		BB	BB	BB	BB	BB		BB	BB	BB	BB	BB
1203	wsnp_CAP8_c630_456106	BB	BB	BB	BB	BB		BB	BB	BB	BB	BB		BB	BB	BB	BB	BB		BB	BB	BB	BB	BB		BB	BB	BB	BB	BB		BB	BB	BB	BB	BB		BB	BB	BB	BB	BB		BB	BB	BB	BB	BB
1204	wsnp_CAP8_c630_456418	AA	AA	AA	AA	AA		AA	AA	AA	AA	AA		BB	BB	BB	BB	BB		AA	AA	AA	AA	AA		AA	AA	AA	AA	AA		AA	AA	AA	AA	AA		AA	AA	AA	AA	AA		AA	AA	AA	AA	AA
1205	wsnp_CAP8_c6680_3136899	BB	BB	BB	BB	BB		BB	BB	BB	BB	BB		BB	BB	BB	BB	BB		BB	BB	BB	BB	BB		BB	BB	BB	BB	BB		AA	AA	AA	AA	AA		BB	BB	BB	BB	BB		BB	BB	BB	BB	BB
1206	wsnp_CAP8_c6899_3227098	BB	BB	BB	BB	BB		AA	AA	AA	AA	AA		BB	BB	BB	BB	BB		AA	AA	AA	AA	AA		BB	BB	BB	BB	BB		AA	AA	AA	AA	AA		AA	AA	AA	AA	AA		AA	AA	AA	AA	AA
1207	wsnp_CAP8_c6939_3242530	AA	AA	AA	AA	AA		AA	AA	AA	AA	AA		BB	BB	BB	BB	BB		AA	AA	AA	AA	AA		AA	AA	AA	AA	AA		BB	BB	BB	BB	BB		BB	BB	BB	BB	BB		AA	AA	AA	AA	AA
1208	wsnp_CAP8_c701_490655	AA	AA	AA	AA	AA		AA	AA	AA	AA	AA		AA	AA	AA	AA	AA		AA	AA	AA	AA	AA		AA	AA	AA	AA	AA		AA	AA	AA	AA	AA		AA	AA	AA	AA	AA		AA	AA	AA	AA	AA
1210	wsnp_CAP8_c7453_3441062	AA	AA	NC	AA	AA		AA	AA	AA	AA	AA		AA	AA	AA	AA	AA		AA	NC	AA	AA	AA		AA	AA	AA	AA	AA		AA	AA	AA	AA	AA		AA	AA	AA	AA	AA		AA	AA	AA	AA	AA
1211	wsnp_CAP8_c749_514425	AA	AA	AA	AA	AA		AA	AA	AA	AA	AA		AA	AA	AA	AA	AA		AA	AA	AA	AA	AA		AA	AA	AA	AA	AA		AA	AA	AA	AA	AA		AA	AA	AA	AA	AA		AA	AA	AA	AA	AA
1212	wsnp_CAP8_c7510_3461645	AA	AA	AA	AA	AA		AA	AA	AA	AA	AA		BB	BB	BB	BB	BB		BB	BB	BB	BB	BB		BB	BB	BB	BB	BB		AA	AA	AA	AA	AA		AA	AA	AA	AA	AA		BB	BB	BB	BB	BB
1214	wsnp_CAP8_c7723_3536264	BB	BB	BB	BB	BB		BB	BB	BB	BB	BB		BB	BB	BB	BB	BB		BB	BB	BB	BB	BB		BB	BB	BB	BB	BB		BB	BB	BB	BB	BB		AA	AA	AA	AA	AA		BB	BB	BB	BB	BB
1215	wsnp_CAP8_c775_527730	BB	BB	BB	BB	BB		BB	BB	BB	BB	BB		BB	BB	BB	BB	BB		BB	BB	BB	BB	BB		BB	BB	BB	BB	BB		BB	BB	BB	BB	BB		BB	BB	BB	BB	BB		BB	BB	BB	BB	BB
1216	wsnp_CAP8_c775_527759	AA	AA	AA	AA	AA		AA	AA	AA	AA	AA		AA	AA	AA	AA	AA		AA	AA	AA	AA	AA		AA	AA	AA	AA	AA		AA	AA	AA	AA	AA		AA	AA	AA	AA	AA		AA	AA	AA	AA	AA
1217	wsnp_CAP8_c775_527823	BB	BB	BB	BB	BB		BB	BB	BB	BB	BB		BB	BB	BB	BB	BB		BB	BB	BB	BB	BB		BB	BB	BB	BB	BB		BB	BB	BB	BB	BB		BB	BB	BB	BB	BB		BB	BB	BB	BB	BB
1218	wsnp_CAP8_c893_586831	AA	AA	AA	AA	AA		AA	AA	AA	AA	AA		AA	AA	AA	AA	AA		AA	AA	AA	AA	AA		AA	AA	AA	AA	AA		AA	AA	AA	AA	AA		AA	AA	AA	AA	AA		AA	AA	AA	AA	AA
1220	wsnp_CAP8_rep_c3687_1819173	AA	AA	AA	AA	AA		AA	AA	AA	AA	AA		AA	AA	AA	AA	AA		AA	AA	AA	AA	AA		AA	AA	AA	AA	AA		AA	AA	AA	AA	AA		AA	AA	AA	AA	AA		AA	AA	AA	AA	AA
1221	wsnp_CAP8_rep_c3713_1832742	AA	AA	AA	AA	AA		BB	AA	AA	AA	AA		AA	AA	AA	AA	AA		BB	BB	BB	BB	BB		AA	AA	AA	AA	AA		BB	BB	BB	BB	BB		AA	AA	AA	AA	AA		BB	BB	BB	BB	BB
1222	wsnp_CAP8_rep_c3830_1890314	BB	BB	BB	BB	BB		BB	BB	BB	BB	BB		BB	BB	BB	BB	BB		BB	BB	BB	BB	BB		BB	BB	BB	BB	BB		BB	BB	BB	BB	BB		BB	BB	BB	BB	BB		BB	BB	BB	BB	BB
1224	wsnp_CAP8_rep_c3879_1912455	BB	BB	BB	BB	BB		BB	BB	BB	BB	BB		BB	BB	BB	BB	BB		BB	BB	BB	BB	BB		BB	BB	BB	BB	BB		BB	BB	BB	BB	BB		BB	BB	BB	BB	BB		BB	BB	BB	BB	BB
1225	wsnp_CAP8_rep_c3938_1936666	AA	AA	AA	AA	AA		BB	BB	BB	BB	BB		BB	BB	BB	BB	BB		BB	BB	BB	BB	BB		AA	AA	AA	AA	AA		AA	AA	AA	AA	AA		AA	AA	AA	AA	AA		BB	BB	BB	BB	BB
1227	wsnp_CAP8_rep_c4018_1973203	AA	AA	AA	AA	AA		AA	AA	AA	AA	AA		AA	AA	AA	AA	AA		AA	AA	AA	AA	AA		AA	AA	AA	AA	AA		AA	AA	AA	AA	AA		AA	AA	AA	AA	AA		AA	AA	AA	AA	AA
1228	wsnp_CAP8_rep_c4139_2028223	AA	AA	AA	AA	AA		AA	AA	AA	AA	AA		AA	AA	AA	AA	AA		AA	AA	AA	AA	AA		AA	AA	AA	AA	AA		AA	AA	AA	AA	AA		AA	AA	AA	AA	AA		AA	AA	AA	AA	AA
1229	wsnp_CAP8_rep_c4147_2032009	BB	BB	BB	BB	BB		BB	BB	BB	BB	BB		AA	AA	AA	AA	AA		BB	BB	BB	BB	BB		BB	BB	BB	BB	BB		BB	AA	AA	BB	AA		BB	BB	BB	BB	BB		BB	BB	BB	BB	BB
1230	wsnp_CAP8_rep_c4276_2091752	BB	BB	BB	BB	BB		BB	BB	BB	BB	BB		AA	AA	AA	AA	AA		BB	BB	BB	BB	BB		BB	BB	BB	BB	BB		BB	BB	BB	BB	BB		BB	BB	BB	BB	BB		BB	BB	BB	BB	BB
1231	wsnp_CAP8_rep_c4452_2170021	AA	AA	AA	AA	AA		AA	AA	AA	AA	AA		AA	AA	AA	AA	AA		AA	AA	AA	AA	AA		AA	AA	AA	AA	AA		AA	AA	AA	AA	AA		AA	AA	AA	AA	AA		AA	AA	AA	AA	AA
1236	wsnp_CAP8_rep_c5486_2606556	BB	BB	BB	BB	BB		BB	BB	BB	BB	BB		AA	AA	AA	AA	AA		BB	BB	BB	BB	BB		BB	BB	BB	BB	BB		BB	BB	BB	BB	BB		BB	BB	BB	BB	BB		BB	BB	BB	BB	BB
1237	wsnp_CAP8_rep_c5599_2654989	AA	AA	AA	AA	AA		AA	AA	AA	AA	AA		BB	BB	BB	BB	BB		AA	AA	AA	AA	AA		AA	AA	AA	AA	AA		AA	BB	BB	AA	BB		AA	AA	AA	AA	AA		AA	AA	AA	AA	AA
1240	wsnp_CAP8_rep_c6692_3141578	AA	AA	AA	AA	AA		AA	AA	AA	AA	AA		AA	AA	AA	AA	AA		AA	AA	AA	AA	AA		AA	AA	AA	AA	AA		AA	AA	AA	AA	AA		AA	AA	AA	AA	AA		AA	AA	AA	AA	AA
1241	wsnp_CAP8_rep_c8295_3722232	BB	BB	BB	BB	BB		BB	BB	BB	BB	BB		BB	BB	BB	BB	BB		BB	BB	BB	BB	BB		BB	BB	BB	BB	BB		BB	BB	BB	BB	BB		AA	AA	AA	AA	AA		BB	BB	BB	BB	BB
1242	wsnp_CAP8_rep_c9132_3977980	AA	AA	AA	AA	AA		AA	AA	AA	AA	AA		AA	AA	AA	AA	AA		AA	AA	AA	AA	AA		AA	AA	AA	AA	AA		BB	BB	BB	BB	BB		AA	AA	AA	AA	AA		AA	AA	AA	AA	AA
1244	wsnp_CAP8_rep_c9593_4174340	AA	AA	AA	AA	AA		AA	AA	AA	AA	AA		AA	AA	AA	AA	AA		AA	AA	AA	AA	AA		AA	AA	AA	AA	AA		AA	AA	AA	AA	AA		AA	AA	AA	AA	AA		AA	AA	AA	AA	AA
1245	wsnp_CAP8_rep_c9594_4174914	BB	BB	BB	BB	BB		BB	BB	BB	BB	BB		BB	BB	BB	BB	BB		BB	BB	BB	BB	BB		BB	BB	BB	BB	BB		BB	BB	BB	BB	BB		BB	BB	BB	BB	NC		BB	BB	BB	BB	BB
1246	wsnp_CAP8_rep_c9647_4198458	AA	AA	AA	AA	AA		AA	AA	AA	AA	AA		AA	AA	AA	AA	AA		AA	AA	AA	AA	AA		AA	AA	AA	AA	AA		AA	AA	AA	AA	AA		AA	AA	AA	AA	AA		AA	AA	AA	AA	AA
1247	wsnp_CAP8_rep_c9647_4198594	BB	BB	BB	BB	BB		BB	BB	BB	BB	BB		AA	AA	AA	AA	AA		BB	BB	BB	BB	BB		BB	BB	BB	BB	BB		BB	BB	BB	BB	BB		BB	BB	BB	BB	BB		BB	BB	BB	BB	BB
1249	wsnp_CD452445A_Ta_2_2	BB	BB	BB	BB	BB		BB	BB	BB	BB	BB		BB	BB	BB	BB	BB		BB	BB	BB	BB	BB		BB	BB	BB	BB	BB		BB	BB	BB	BB	BB		BB	BB	BB	BB	BB		BB	BB	BB	BB	BB
1251	wsnp_CD452643B_Ta_2_1	BB	BB	BB	BB	BB		AA	AA	AA	AA	AA		AA	AA	AA	AA	AA		AA	AA	AA	AA	AA		AA	AA	AA	AA	AA		AA	AA	BB	AA	AA		BB	BB	BB	BB	BB		AA	AA	AA	AA	AA
1252	wsnp_CD452951A_Ta_2_1	BB	BB	BB	BB	BB		BB	BB	BB	BB	BB		AA	AA	AA	AA	AA		BB	BB	BB	BB	BB		BB	BB	BB	BB	BB		BB	BB	BB	BB	BB		BB	BB	BB	BB	BB		BB	BB	BB	BB	BB
1253	wsnp_CD453438A_Ta_2_1	BB	BB	BB	BB	BB		BB	BB	BB	BB	BB		AA	AA	AA	AA	AA		BB	BB	BB	BB	BB		AA	AA	AA	AA	AA		BB	BB	BB	BB	BB		AA	AA	AA	AA	AA		BB	BB	BB	BB	BB
1255	wsnp_CD453605B_Ta_2_6	BB	BB	BB	BB	BB		BB	BB	BB	BB	BB		BB	BB	BB	BB	BB		BB	BB	BB	BB	BB		BB	BB	BB	BB	BB		BB	BB	BB	BB	BB		BB	BB	BB	BB	BB		BB	BB	BB	BB	BB
1256	wsnp_CD453913A_Ta_2_1	AA	AA	AA	AA	AA		AA	AA	AA	AA	AA		BB	BB	BB	BB	BB		AA	AA	AA	AA	AA		AA	AA	AA	AA	AA		AA	AA	AA	AA	AA		AA	AA	AA	AA	AA		AA	AA	AA	AA	AA
1257	wsnp_cd454041D_Ta_2_1	BB	BB	BB	BB	BB		AA	AA	AA	AA	AA		BB	BB	BB	BB	BB		AA	AA	AA	AA	AA		BB	BB	BB	BB	BB		AA	AA	AA	AA	AA		AA	AA	AA	AA	AA		AA	AA	AA	AA	AA
1258	wsnp_CD454152A_Ta_2_1	AA	AA	AA	AA	AA		AA	AA	AA	AA	AA		AA	AA	AA	AA	AA		AA	AA	AA	AA	AA		AA	AA	AA	AA	AA		AA	AA	AA	AA	AA		AA	AA	AA	AA	AA		AA	AA	AA	AA	AA
1259	wsnp_CD454152B_Ta_2_1	AA	AA	AA	AA	AA		AA	AA	AA	AA	AA		AA	AA	AA	AA	AA		AA	AA	AA	AA	AA		AA	AA	AA	AA	AA		AA	AA	AA	AA	AA		AA	AA	AA	AA	AA		AA	AA	AA	AA	AA
1261	wsnp_CD454314B_Ta_2_1	BB	BB	BB	BB	BB		AA	AA	AA	AA	AA		BB	BB	BB	BB	BB		AA	AA	AA	AA	AA		AA	AA	AA	AA	AA		AA	AA	AA	AA	AA		BB	BB	BB	BB	BB		AA	AA	AA	AA	AA
1262	wsnp_CD454448A_Ta_2_1	BB	BB	BB	BB	BB		BB	BB	BB	BB	BB		BB	BB	BB	BB	BB		BB	BB	BB	BB	BB		BB	BB	BB	BB	BB		BB	BB	BB	BB	BB		BB	BB	BB	BB	BB		BB	BB	BB	BB	BB
1263	wsnp_CD454706B_Ta_1_1	AA	AA	AA	AA	AA		BB	BB	BB	BB	BB		BB	BB	BB	BB	BB		AA	AA	AA	AA	AA		BB	BB	BB	BB	BB		BB	BB	BB	BB	BB		BB	BB	BB	BB	BB		BB	BB	BB	BB	BB
1264	wsnp_cd454870A_Ta_1_1	BB	BB	BB	BB	BB		BB	BB	BB	BB	BB		AA	AA	AA	AA	AA		BB	BB	BB	BB	BB		BB	BB	BB	BB	BB		BB	BB	BB	BB	BB		BB	BB	BB	BB	BB		BB	BB	BB	BB	BB
1265	wsnp_cd454870A_Ta_1_2	AA	AA	AA	AA	AA		AA	AA	AA	AA	AA		BB	BB	BB	BB	BB		AA	AA	AA	AA	AA		AA	AA	AA	AA	AA		AA	AA	AA	AA	AA		AA	AA	AA	AA	AA		AA	AA	AA	AA	AA
1268	wsnp_CV776265A_Ta_2_2	BB	BB	BB	BB	BB		AA	AA	AA	AA	AA		BB	BB	BB	BB	BB		BB	BB	BB	BB	BB		BB	BB	BB	BB	BB		AA	AA	AA	AA	AA		BB	BB	BB	BB	BB		BB	BB	BB	BB	BB
1271	wsnp_Ex_c10024_16489505	AA	AA	AA	AA	AA		AA	AA	AA	AA	AA		AA	AA	AA	AA	AA		AA	AA	AA	AA	AA		AA	AA	AA	AA	AA		AA	AA	AA	AA	AA		BB	BB	BB	BB	BB		AA	AA	AA	AA	AA
1272	wsnp_Ex_c10057_16536788	BB	BB	BB	BB	BB		BB	BB	BB	BB	BB		BB	BB	BB	BB	BB		BB	BB	BB	BB	BB		BB	BB	BB	BB	BB		BB	BB	BB	BB	BB		BB	BB	BB	BB	BB		BB	BB	BB	BB	BB
1273	wsnp_Ex_c10071_16554911	AA	AA	AA	AA	AA		AA	AA	AA	AA	AA		AA	AA	AA	AA	AA		AA	AA	AA	AA	AA		AA	AA	AA	AA	AA		AA	AA	AA	AA	AA		AA	AA	AA	AA	AA		AA	AA	AA	AA	AA
1274	wsnp_Ex_c10083_16570816	AA	AA	AA	AA	AA		AA	AA	AA	AA	AA		BB	BB	BB	BB	BB		AA	AA	AA	AA	AA		AA	AA	AA	AA	AA		AA	AA	AA	AA	AA		AA	AA	AA	AA	AA		AA	AA	AA	AA	AA
1276	wsnp_Ex_c10087_16579529	AA	AA	AA	AA	AA		AA	AA	AA	AA	AA		BB	BB	BB	BB	BB		AA	AA	AA	AA	AA		AA	AA	AA	AA	AA		AA	AA	AA	AA	AA		AA	AA	AA	AA	AA		AA	AA	AA	AA	AA
1277	wsnp_Ex_c10094_16590615	AA	AA	AA	AA	AA		AA	AA	AA	AA	AA		AA	AA	AA	AA	AA		AA	AA	AA	AA	AA		AA	AA	AA	AA	AA		AA	AA	AA	AA	AA		AA	AA	AA	AA	AA		AA	AA	AA	AA	AA
1278	wsnp_Ex_c10094_16590746	AA	AA	AA	AA	AA		AA	AA	AA	AA	AA		AA	AA	AA	AA	AA		AA	AA	AA	AA	AA		AA	AA	AA	AA	AA		AA	AA	AA	AA	AA		AA	AA	AA	AA	AA		AA	AA	AA	AA	AA
1279	wsnp_Ex_c10100_16600633	AA	AA	AA	AA	AA		AA	AA	AA	AA	AA		BB	BB	BB	BB	BB		BB	BB	BB	BB	BB		AA	AA	AA	AA	AA		BB	BB	BB	BB	BB		BB	BB	BB	BB	BB		BB	BB	BB	BB	BB
1281	wsnp_Ex_c10109_16614301	BB	BB	BB	BB	BB		BB	BB	BB	BB	BB		BB	BB	BB	BB	BB		BB	BB	BB	BB	BB		BB	BB	BB	BB	BB		BB	BB	BB	BB	BB		BB	BB	BB	BB	BB		BB	BB	BB	BB	BB
1282	wsnp_Ex_c1011_1931797	AA	AA	AA	AA	AA		BB	BB	BB	BB	BB		AA	AA	AA	AA	AA		AA	AA	AA	AA	AA		AA	AA	AA	AA	AA		BB	BB	BB	BB	BB		AA	AA	AA	AA	AA		AA	AA	AA	AA	AA
1283	wsnp_Ex_c1011_1931956	AA	AA	AA	AA	AA		BB	BB	BB	BB	BB		AA	AA	AA	AA	AA		AA	AA	AA	AA	AA		AA	AA	AA	AA	AA		BB	BB	BB	BB	BB		AA	AA	AA	AA	NC		AA	AA	AA	AA	AA
1285	wsnp_Ex_c10120_16626785	AA	AA	AA	AA	AA		AA	AA	AA	AA	AA		AA	AA	AA	AA	AA		AA	AA	AA	AA	AA		AA	AA	AA	AA	AA		AA	AA	AA	AA	AA		AA	AA	AA	AA	AA		AA	AA	AA	AA	AA
1286	wsnp_Ex_c10124_16630607	AA	AA	AA	AA	AA		AA	AA	AA	AA	AA		AA	AA	AA	AA	AA		AA	AA	AA	AA	AA		AA	AA	AA	AA	AA		AA	AA	AA	AA	AA		BB	BB	BB	BB	BB		AA	AA	AA	AA	AA
1287	wsnp_Ex_c10127_16635268	AB	AB	AB	AB	AB		AB	AB	AB	AB	AB		AB	AB	AB	AB	AB		AB	AB	AB	AB	AB		AB	AB	AB	AB	AB		AB	AB	AB	AB	AB		AB	AB	AB	AB	AB		AB	AB	AB	AB	AB
1291	wsnp_Ex_c1016_1943126	AA	AA	AA	AA	AA		BB	BB	BB	BB	BB		BB	BB	BB	BB	BB		BB	BB	BB	BB	BB		AA	AA	AA	AA	AA		BB	BB	BB	BB	BB		AA	AA	AA	AA	AA		AA	AA	AA	AA	AA
1292	wsnp_Ex_c1016_1943573	AA	AA	AA	AA	AA		BB	BB	BB	BB	BB		BB	BB	BB	BB	BB		BB	BB	BB	BB	BB		AA	AA	AA	AA	AA		BB	BB	BB	BB	BB		AA	AA	AA	AA	AA		AA	AA	AA	AA	AA
1293	wsnp_Ex_c1016_1943827	BB	BB	BB	BB	BB		AA	AA	AA	AA	AA		AA	AA	AA	AA	AA		AA	AA	AA	AA	AA		BB	BB	BB	BB	BB		AA	AA	AA	AA	AA		BB	BB	BB	BB	BB		BB	BB	BB	BB	BB
1294	wsnp_Ex_c101710_87025916	AA	AA	AA	AA	AA		AA	AA	AA	AA	AA		BB	BB	BB	BB	BB		AA	AA	AA	AA	AA		BB	BB	BB	BB	BB		BB	AA	AA	BB	AA		BB	BB	BB	BB	BB		AA	AA	AA	AA	AA
1295	wsnp_Ex_c10186_16720660	BB	BB	BB	BB	BB		BB	BB	BB	BB	BB		BB	BB	BB	BB	BB		BB	BB	BB	BB	BB		BB	BB	BB	BB	BB		BB	BB	BB	BB	BB		BB	BB	BB	BB	BB		BB	BB	BB	BB	BB
1300	wsnp_Ex_c10230_16782420	BB	BB	BB	BB	BB		BB	BB	BB	BB	BB		BB	BB	BB	BB	BB		BB	BB	BB	BB	BB		BB	BB	BB	BB	BB		BB	BB	BB	BB	BB		BB	BB	BB	BB	BB		BB	BB	BB	BB	BB
1301	wsnp_Ex_c10231_16783750	BB	BB	BB	BB	BB		BB	BB	BB	BB	BB		BB	BB	BB	BB	BB		BB	BB	BB	BB	BB		AA	AA	AA	AA	AA		BB	BB	BB	BB	BB		AA	AA	AA	AA	AA		BB	BB	BB	BB	BB
1302	wsnp_Ex_c10233_16784994	AA	AA	AA	AA	AA		AA	AA	AA	AA	AA		BB	BB	BB	BB	BB		AA	AA	AA	AA	AA		AA	AA	AA	AA	AA		AA	AA	AA	AA	AA		AA	AA	AA	AA	AA		AA	AA	AA	AA	AA
1303	wsnp_Ex_c10234_16787859	BB	BB	BB	BB	BB		BB	BB	BB	BB	BB		BB	BB	BB	BB	BB		BB	BB	BB	BB	BB		BB	BB	BB	BB	BB		BB	BB	BB	BB	BB		BB	BB	BB	BB	BB		BB	BB	BB	BB	BB
1307	wsnp_Ex_c10257_16825240	BB	BB	BB	BB	BB		AA	AA	AA	AA	AA		AA	AA	AA	AA	AA		AA	AA	AA	AA	AA		BB	BB	BB	BB	BB		AA	AA	AA	AA	AA		AA	AA	AA	AA	AA		AA	AA	AA	AA	AA
1308	wsnp_Ex_c10272_16842803	AA	AA	AA	AA	AA		AA	AA	AA	AA	AA		BB	BB	BB	BB	BB		AA	AA	AA	AA	AA		AA	AA	AA	AA	AA		AA	AA	AA	AA	AA		BB	BB	BB	BB	BB		AA	AA	AA	AA	AA
1309	wsnp_Ex_c10279_16851747	AA	AA	AA	AA	AA		AA	AA	AA	AA	AA		AA	AA	AA	AA	AA		AA	NC	AA	AA	AA		AA	AA	AA	AA	AA		AA	AA	AA	AA	AA		AA	AA	AA	AA	AA		AA	AA	AA	AA	AA
1313	wsnp_Ex_c10334_16924223	BB	BB	BB	BB	BB		AA	AA	AA	AA	AA		BB	BB	BB	BB	BB		AA	AA	AA	AA	AA		AA	AA	AA	AA	AA		AA	AA	AA	AA	AA		AA	AA	AA	AA	AA		AA	AA	AA	AA	AA
1314	wsnp_Ex_c10342_16938010	BB	BB	BB	BB	BB		BB	BB	BB	BB	BB		BB	BB	BB	BB	BB		BB	BB	BB	BB	BB		BB	BB	BB	BB	BB		BB	BB	BB	BB	BB		BB	BB	BB	BB	BB		BB	BB	BB	BB	BB
1316	wsnp_Ex_c10347_16946522	AA	AA	AA	AA	AA		AA	AA	AA	AA	AA		BB	BB	BB	BB	BB		BB	BB	BB	BB	BB		AA	AA	AA	AA	AA		AA	AA	AA	AA	AA		AA	AA	AA	AA	AA		BB	BB	BB	BB	BB
1317	wsnp_Ex_c1035_1980908	AA	AA	AA	AA	AA		AA	AA	AA	AA	AA		AA	AA	AA	AA	AA		AA	AA	AA	AA	AA		AA	AA	AA	AA	AA		AA	AA	AA	AA	AA		AA	AA	AA	AA	AA		AA	AA	AA	AA	AA
1320	wsnp_Ex_c10390_17007929	AA	AA	AA	AA	AA		BB	BB	BB	BB	BB		BB	BB	BB	BB	BB		AA	AA	AA	AA	AA		AA	AA	AA	AA	AA		AA	AA	AA	AA	AA		AA	AA	AA	AA	AA		AA	AA	AA	AA	AA
1321	wsnp_Ex_c104027_88843215	AA	AA	AA	AA	AA		AA	AA	AA	AA	AA		AA	AA	AA	AA	AA		AA	AA	AA	AA	AA		AA	AA	AA	AA	AA		AA	AA	AA	AA	AA		AA	AA	AA	AA	AA		AA	AA	AA	AA	AA
1323	wsnp_Ex_c10430_17064001	BB	BB	BB	BB	BB		BB	BB	BB	BB	BB		AA	AA	AA	AA	AA		BB	BB	BB	BB	BB		BB	BB	BB	BB	BB		BB	BB	BB	BB	BB		BB	BB	BB	BB	BB		BB	BB	BB	BB	BB
1325	wsnp_Ex_c10448_17090403	AA	AA	AA	AA	AA		AA	AA	AA	AA	AA		AA	AA	AA	AA	AA		AA	AA	AA	AA	AA		AA	AA	AA	AA	AA		AA	AA	AA	AA	AA		AA	AA	AA	AA	AA		AA	AA	AA	AA	AA
1327	wsnp_Ex_c10463_17113256	AA	AA	AA	AA	AA		AA	AA	AA	AA	AA		AA	AA	AA	AA	AA		BB	BB	BB	BB	BB		AA	AA	AA	AA	AA		BB	BB	BB	BB	BB		BB	BB	BB	BB	BB		BB	BB	BB	BB	BB
1328	wsnp_Ex_c10472_17127283	BB	BB	BB	BB	BB		BB	BB	BB	BB	BB		BB	BB	BB	BB	BB		BB	BB	BB	BB	BB		BB	BB	BB	BB	BB		BB	BB	BB	BB	BB		BB	BB	BB	BB	BB		BB	BB	BB	BB	BB
1329	wsnp_Ex_c10479_17138283	BB	BB	BB	BB	BB		AA	AA	AA	AA	AA		AA	AA	AA	AA	AA		BB	BB	BB	BB	BB		AA	AA	AA	AA	AA		BB	BB	BB	BB	BB		BB	BB	BB	BB	BB		BB	BB	BB	BB	BB
1331	wsnp_Ex_c10499_17161734	AA	AA	AA	AA	AA		AA	AA	AA	AA	AA		AA	AA	AA	AA	AA		AA	AA	AA	AA	AA		AA	AA	AA	AA	AA		AA	AA	AA	AA	AA		AA	AA	AA	AA	AA		AA	AA	AA	AA	AA
1332	wsnp_Ex_c10499_17162550	AA	AA	AA	AA	AA		AA	AA	AA	AA	AA		AA	AA	AA	AA	AA		AA	AA	AA	AA	AA		AA	AA	AA	AA	AA		AA	AA	AA	AA	AA		AA	AA	AA	AA	AA		AA	AA	AA	AA	AA
1333	wsnp_Ex_c10499_17162700	BB	BB	BB	BB	BB		BB	BB	BB	BB	BB		BB	BB	BB	BB	BB		BB	BB	BB	BB	BB		BB	BB	BB	BB	BB		BB	BB	BB	BB	BB		BB	BB	BB	BB	BB		BB	BB	BB	BB	BB
1334	wsnp_Ex_c10499_17163260	AA	AA	AA	AA	AA		AA	AA	AA	AA	AA		AA	AA	AA	AA	AA		AA	AA	AA	AA	AA		AA	AA	AA	AA	AA		AA	AA	AA	AA	AA		AA	AA	AA	AA	AA		AA	AA	AA	AA	AA
1335	wsnp_Ex_c1050_2008559	AA	AA	AA	AA	AA		BB	BB	BB	BB	BB		AA	AA	AA	AA	AA		AA	AA	AA	AA	AA		AA	AA	AA	AA	AA		BB	BB	BB	BB	BB		AA	AA	AA	AA	AA		AA	AA	AA	AA	AA
1336	wsnp_Ex_c1050_2008598	BB	NC	NC	NC	NC		AA	AA	AA	AA	AA		BB	BB	BB	BB	BB		BB	BB	BB	BB	BB		BB	BB	BB	BB	BB		AA	AA	AA	AA	AA		BB	BB	BB	BB	BB		BB	BB	BB	BB	BB
1339	wsnp_Ex_c10500_17163855	AA	AA	AA	AA	AA		BB	BB	BB	BB	BB		AA	AA	AA	AA	AA		BB	BB	BB	BB	BB		BB	BB	BB	BB	BB		BB	BB	BB	BB	BB		BB	BB	BB	BB	BB		BB	BB	BB	BB	BB
1341	wsnp_Ex_c10527_17198865	BB	BB	BB	BB	BB		AA	AA	AA	AA	AA		AA	AA	AA	AA	AA		BB	BB	BB	BB	BB		BB	BB	BB	BB	BB		BB	BB	BB	BB	BB		BB	BB	BB	BB	BB		BB	BB	BB	BB	BB
1342	wsnp_Ex_c10543_17223523	AA	AA	AA	AA	AA		BB	BB	BB	BB	BB		BB	BB	BB	BB	BB		AA	AA	AA	AA	AA		AA	AA	AA	AA	AA		BB	BB	BB	BB	BB		BB	BB	BB	BB	BB		AA	AA	AA	AA	AA
1343	wsnp_Ex_c10545_17226769	BB	BB	BB	BB	BB		AA	AA	AA	AA	AA		NC	NC	NC	NC	NC		AA	AA	AA	AA	AA		AA	AA	AA	AA	AA		BB	BB	BB	BB	BB		AA	AA	AA	AA	AA		AA	AA	AA	AA	AA
1344	wsnp_Ex_c10548_17228697	AA	AA	AA	AA	AA		BB	BB	BB	BB	BB		BB	BB	BB	BB	BB		AA	AA	AA	AA	AA		AA	AA	AA	AA	AA		AA	AA	AA	AA	AA		AA	AA	AA	AA	AA		AA	AA	AA	AA	AA
1345	wsnp_Ex_c10550_17231294	BB	BB	BB	BB	BB		AA	AA	AA	AA	AA		AA	AA	AA	AA	AA		AA	AA	AA	AA	AA		AA	AA	AA	AA	AA		AA	AA	AA	AA	AA		AA	AA	AA	AA	AA		AA	AA	AA	AA	AA
1346	wsnp_Ex_c10550_17231658	AA	AA	AA	AA	AA		BB	BB	BB	BB	BB		BB	BB	BB	BB	BB		BB	BB	BB	BB	BB		BB	BB	BB	BB	BB		BB	BB	BB	BB	BB		BB	BB	BB	BB	BB		BB	BB	BB	BB	BB
1347	wsnp_Ex_c10555_17235671	BB	BB	BB	BB	BB		BB	BB	BB	BB	BB		BB	BB	BB	BB	BB		BB	BB	BB	BB	BB		BB	BB	BB	BB	BB		BB	BB	BB	BB	BB		BB	BB	BB	BB	BB		BB	BB	BB	BB	BB
1348	wsnp_Ex_c10555_17235832	BB	BB	BB	BB	BB		AA	AA	AA	AA	AA		BB	BB	BB	BB	BB		BB	BB	BB	BB	BB		BB	BB	BB	BB	BB		AA	AA	AA	AA	AA		BB	BB	BB	BB	BB		BB	BB	BB	BB	BB
1349	wsnp_Ex_c10555_17236072	AA	AA	AA	AA	AA		AA	AA	AA	AA	AA		BB	BB	BB	BB	BB		AA	AA	AA	AA	AA		AA	AA	AA	AA	AA		AA	AA	AA	AA	AA		AA	AA	AA	AA	AA		AA	AA	AA	AA	AA
1350	wsnp_Ex_c10555_17236404	AA	AA	AA	AA	AA		AA	AA	AA	AA	AA		AA	AA	AA	AA	AA		AA	AA	AA	AA	AA		AA	AA	AA	AA	AA		AA	AA	AA	AA	AA		AA	AA	AA	AA	AA		AA	AA	AA	AA	AA
1351	wsnp_Ex_c10555_17237000	AA	AA	AA	AA	AA		AA	AA	AA	AA	AA		AA	AA	AA	AA	AA		AA	AA	AA	AA	AA		AA	AA	AA	AA	AA		AA	AA	AA	AA	AA		AA	AA	AA	AA	AA		AA	AA	AA	AA	AA
1352	wsnp_Ex_c10565_17249813	BB	BB	BB	BB	BB		BB	BB	BB	BB	BB		BB	BB	BB	BB	BB		BB	BB	BB	BB	BB		BB	BB	BB	BB	BB		BB	BB	BB	BB	BB		BB	BB	BB	BB	BB		BB	BB	BB	BB	BB
1356	wsnp_Ex_c10590_17285872	AA	AA	AA	AA	AA		AA	AA	AA	AA	AA		AA	AA	AA	AA	AA		AA	AA	AA	AA	AA		AA	AA	AA	AA	AA		AA	AA	AA	AA	AA		AA	AA	AA	AA	AA		AA	AA	AA	AA	AA
1357	wsnp_Ex_c10595_17291999	AA	AA	AA	AA	AA		AA	AA	AA	AA	AA		AA	AA	AA	AA	AA		AA	AA	AA	AA	AA		AA	AA	AA	AA	AA		AA	AA	AA	AA	AA		AA	AA	AA	AA	AA		AA	AA	AA	AA	AA
1359	wsnp_Ex_c10596_17293192	AA	AA	AA	AA	AA		AA	AA	AA	AA	AA		BB	BB	BB	BB	BB		AA	AA	AA	AA	AA		AA	AA	AA	AA	AA		AA	AA	AA	AA	AA		AA	AA	AA	AA	AA		AA	AA	AA	AA	AA
1360	wsnp_Ex_c10596_17293363	BB	BB	BB	BB	BB		BB	BB	BB	BB	BB		AA	AA	AA	AA	AA		BB	BB	BB	BB	BB		BB	BB	BB	BB	BB		BB	BB	BB	BB	BB		BB	BB	BB	BB	BB		BB	BB	BB	BB	BB
1361	wsnp_Ex_c106_217340	AA	AA	AA	AA	AA		AA	AA	AA	AA	AA		AA	AA	AA	AA	AA		AA	AA	AA	AA	AA		AA	AA	AA	AA	AA		AA	AA	AA	AA	AA		BB	BB	BB	BB	BB		AA	AA	AA	AA	AA
1362	wsnp_Ex_c10604_17302965	BB	BB	BB	BB	BB		BB	BB	BB	BB	BB		BB	BB	BB	BB	BB		BB	BB	BB	BB	BB		BB	BB	BB	BB	BB		BB	BB	BB	BB	BB		BB	BB	BB	BB	BB		BB	BB	BB	BB	BB
1363	wsnp_Ex_c10617_17320668	AA	AA	AA	AA	AA		AA	AA	AA	AA	AA		AA	AA	AA	AA	AA		AA	AA	AA	AA	AA		AA	BB	AA	BB	AA		AA	AA	AA	AA	AA		AA	AA	AA	AA	AA		AA	AA	AA	AA	AA
1366	wsnp_Ex_c10630_17338703	BB	BB	BB	BB	BB		BB	BB	BB	BB	BB		BB	BB	BB	BB	BB		BB	BB	BB	BB	BB		BB	BB	BB	BB	BB		BB	BB	BB	BB	BB		BB	BB	BB	BB	BB		BB	BB	BB	BB	BB
1367	wsnp_Ex_c10630_17338753	BB	BB	BB	BB	BB		AA	AA	AA	AA	AA		BB	BB	BB	BB	BB		AA	AA	AA	AA	AA		BB	BB	BB	BB	BB		AA	AA	AA	AA	AA		AA	AA	AA	AA	AA		AA	AA	AA	AA	AA
1368	wsnp_Ex_c10631_17340809	BB	BB	BB	BB	BB		BB	BB	BB	BB	BB		BB	BB	BB	BB	BB		BB	BB	BB	BB	BB		BB	BB	BB	BB	BB		BB	BB	BB	BB	BB		BB	BB	BB	BB	BB		BB	BB	BB	BB	BB
1370	wsnp_Ex_c1064_2034518	BB	BB	BB	BB	BB		BB	BB	BB	BB	BB		AA	AA	AA	AA	AA		BB	BB	BB	BB	BB		BB	BB	BB	BB	BB		BB	BB	BB	BB	BB		BB	BB	BB	BB	BB		BB	BB	BB	BB	BB
1371	wsnp_Ex_c1064_2034730	AA	AA	AA	AA	AA		AA	AA	AA	AA	AA		BB	BB	BB	BB	BB		AA	AA	AA	AA	AA		AA	AA	AA	AA	AA		AA	AA	AA	AA	AA		AA	AA	AA	AA	AA		AA	AA	AA	AA	AA
1373	wsnp_Ex_c10641_17351769	BB	BB	BB	BB	BB		BB	BB	BB	BB	BB		BB	BB	BB	BB	BB		BB	BB	BB	BB	BB		BB	BB	BB	BB	BB		BB	BB	BB	BB	BB		BB	BB	BB	BB	BB		BB	BB	BB	BB	BB
1374	wsnp_Ex_c10644_17356566	BB	BB	BB	BB	BB		AA	AA	AA	AA	AA		AA	AA	AA	AA	AB		AA	AA	AA	AA	AA		BB	BB	BB	BB	BB		BB	BB	BB	BB	BB		BB	BB	BB	BB	BB		BB	BB	BB	BB	BB
1375	wsnp_Ex_c10657_17376086	BB	BB	BB	BB	BB		BB	BB	BB	BB	BB		BB	BB	BB	BB	BB		BB	BB	BB	BB	BB		BB	BB	BB	BB	BB		BB	BB	BB	BB	BB		BB	BB	BB	BB	BB		BB	BB	BB	BB	BB
1376	wsnp_Ex_c10657_17376448	BB	BB	BB	BB	BB		AA	AA	AA	AA	AA		BB	BB	BB	BB	BB		BB	BB	BB	BB	BB		BB	BB	BB	BB	BB		BB	BB	BB	BB	BB		AA	AA	AA	AA	AA		BB	BB	BB	BB	BB
1377	wsnp_Ex_c10667_17387885	AA	AA	AA	AA	AA		AA	AA	AA	AA	AA		AA	AA	AA	AA	AA		AA	AA	AA	AA	AA		AA	AA	AA	AA	AA		AA	AA	AA	AA	AA		AA	AA	AA	AA	AA		BB	BB	BB	BB	BB
1379	wsnp_Ex_c1067_2039707	BB	BB	BB	BB	BB		BB	BB	BB	BB	BB		AA	AA	AA	AA	AA		BB	BB	BB	BB	BB		BB	BB	BB	BB	BB		BB	BB	BB	BB	BB		BB	BB	BB	BB	BB		BB	BB	BB	BB	BB
1380	wsnp_Ex_c10674_17400603	BB	BB	BB	BB	BB		BB	BB	BB	BB	BB		AA	AA	AA	AA	AA		BB	BB	BB	BB	BB		AA	AA	AA	AA	AA		BB	BB	BB	BB	BB		BB	BB	BB	BB	BB		BB	BB	BB	BB	BB
1381	wsnp_Ex_c10696_17430489	AA	AA	AA	AA	AA		AA	AA	AA	AA	AA		AA	AA	AA	AA	AA		AA	AA	AA	AA	AA		AA	AA	AA	AA	AA		AA	AA	AA	AA	AA		AA	AA	AA	AA	AA		AA	AA	AA	AA	AA
1382	wsnp_Ex_c107075_90880218	BB	BB	BB	BB	BB		BB	BB	BB	BB	BB		BB	BB	BB	BB	BB		BB	BB	BB	BB	BB		BB	BB	BB	BB	BB		BB	BB	BB	BB	BB		BB	BB	BB	BB	BB		BB	BB	BB	BB	BB
1383	wsnp_Ex_c10717_17456391	AA	AA	AA	AA	AA		AA	AA	AA	AA	AA		AA	AA	AA	AA	AA		AA	AA	AA	AA	AA		AA	AA	AA	AA	AA		AA	AA	AA	AA	AA		AA	AA	AA	AA	AA		AA	AA	AA	AA	AA
1386	wsnp_Ex_c10768_17532844	AA	AA	AA	AA	AA		AA	AA	AA	AA	AA		AA	AA	AA	AA	AA		AA	AA	AA	AA	AA		BB	AA	BB	AA	BB		AA	AA	AA	AA	AA		BB	BB	BB	BB	BB		AA	AA	AA	AA	AA
1387	wsnp_Ex_c10783_17554146	AA	AA	AA	AA	AA		AA	AA	AA	AA	AA		AA	AA	AA	AA	AA		AA	AA	AA	AA	AA		BB	AA	BB	AA	BB		BB	BB	BB	BB	BB		BB	BB	BB	BB	BB		BB	BB	BB	BB	BB
1388	wsnp_Ex_c10783_17555091	BB	BB	BB	BB	BB		BB	AA	AA	AA	AA		AA	AA	AA	AA	AA		AA	AA	AA	AA	AA		BB	BB	BB	BB	BB		BB	BB	BB	BB	BB		BB	BB	BB	BB	BB		BB	BB	BB	BB	BB
1389	wsnp_Ex_c10796_17575074	BB	BB	BB	BB	BB		BB	BB	BB	BB	BB		BB	BB	BB	BB	BB		BB	NC	BB	BB	BB		BB	BB	BB	BB	BB		BB	BB	BB	BB	BB		BB	BB	BB	BB	BB		BB	BB	BB	BB	BB
1392	wsnp_Ex_c10829_17619500	AA	AA	AA	AA	AA		AA	AA	AA	AA	AA		AA	AA	AA	AA	AA		AA	AB	AA	AA	AA		AA	AA	AA	AA	AA		AA	AA	AA	AA	AA		AA	AA	AA	AA	NC		AA	AA	AA	AA	AA
1393	wsnp_Ex_c10838_17631243	BB	BB	BB	BB	BB		BB	BB	BB	BB	BB		BB	BB	BB	BB	BB		BB	BB	BB	BB	BB		BB	BB	BB	BB	BB		BB	BB	BB	BB	BB		BB	BB	BB	BB	BB		BB	BB	BB	BB	BB
1398	wsnp_Ex_c10853_17650289	BB	BB	BB	BB	BB		BB	BB	BB	BB	BB		AA	AA	AA	AA	AA		BB	BB	BB	BB	BB		BB	BB	BB	BB	BB		AA	AA	AA	AA	AA		BB	BB	BB	BB	BB		BB	BB	BB	BB	BB
1400	wsnp_Ex_c10886_17694220	AA	AA	AA	AA	AA		BB	BB	BB	BB	BB		AA	AA	AA	AA	AA		BB	BB	BB	BB	BB		BB	BB	BB	BB	BB		BB	BB	BB	BB	BB		BB	BB	BB	BB	BB		BB	BB	BB	BB	BB
1403	wsnp_Ex_c10903_17716723	BB	BB	BB	BB	BB		BB	BB	BB	BB	BB		BB	BB	BB	BB	BB		BB	BB	BB	BB	BB		BB	BB	BB	BB	BB		BB	BB	BB	BB	BB		BB	BB	BB	BB	BB		BB	BB	BB	BB	BB
1405	wsnp_Ex_c10904_17717813	AA	AA	AA	AA	AA		BB	BB	BB	BB	BB		BB	BB	BB	BB	BB		AA	AA	AA	AA	AA		AA	AA	AA	AA	AA		AA	AA	AA	AA	AA		AA	AA	AA	AA	AA		AA	AA	AA	AA	AA
1407	wsnp_Ex_c10941_17776989	AA	AA	AA	AA	AA		AA	AA	AA	AA	AA		BB	BB	BB	BB	BB		AA	AA	AA	AA	AA		AA	AA	AA	AA	AA		AA	AA	AA	AA	AA		AA	AA	AA	AA	AA		AA	AA	AA	AA	AA
1411	wsnp_Ex_c10958_17799600	AA	AA	AA	AA	AA		AA	AA	AA	AA	AA		AA	AA	AA	AA	AA		AA	AA	AA	AA	AA		AA	AA	AA	AA	AA		AA	AA	AA	AA	AA		AA	AA	AA	AA	AA		AA	AA	AA	AA	AA
1412	wsnp_Ex_c10959_17801482	AA	AA	AA	AA	AA		AA	AA	AA	AA	AA		AA	AA	AA	AA	AA		AA	AA	AA	AA	AA		AA	AA	AA	AA	AA		AA	AA	AA	AA	AA		AA	AA	AA	AA	AA		AA	AA	AA	AA	AA
1413	wsnp_Ex_c10961_17803258	BB	BB	BB	BB	BB		BB	BB	BB	BB	BB		AA	AA	AA	AA	AA		BB	BB	BB	BB	BB		BB	BB	BB	BB	BB		BB	BB	BB	BB	BB		BB	BB	BB	BB	BB		BB	BB	BB	BB	BB
1416	wsnp_Ex_c1097_2105209	AA	AA	AA	AA	AA		AA	AA	AA	AA	AA		AA	AA	AA	AA	AA		BB	BB	BB	BB	BB		BB	BB	BB	BB	BB		AA	AA	AA	AA	AA		AA	AA	AA	AA	AA		AA	AA	AA	AA	AA
1417	wsnp_Ex_c1097_2105311	AA	AA	AA	AA	AA		AA	AA	AA	AA	AA		AA	AA	AA	AA	AA		BB	BB	BB	BB	BB		BB	BB	BB	BB	BB		AA	AA	AA	AA	AA		AA	AA	AA	AA	AA		AA	AA	AA	AA	AA
1418	wsnp_Ex_c10988_17836981	AA	AA	AA	AA	AA		AA	AA	AA	AA	AA		AA	AA	AA	AA	NC		AA	AA	AA	AA	AA		AA	AA	AA	AA	AA		AA	AA	AA	AA	AA		AA	AA	AA	AA	NC		AA	AA	AA	AA	AA
1419	wsnp_Ex_c11003_17857272	AA	AA	AA	AA	AA		AA	AA	AA	AA	AA		AA	AA	AA	AA	AA		AA	AA	AA	AA	AA		AA	AA	AA	AA	AA		AA	AA	AA	AA	AA		AA	AA	AA	AA	AA		AA	AA	AA	AA	AA
1420	wsnp_Ex_c11003_17857759	BB	BB	BB	BB	BB		BB	BB	BB	BB	BB		BB	BB	BB	BB	BB		BB	BB	BB	BB	BB		BB	BB	BB	BB	BB		BB	BB	BB	BB	BB		BB	BB	BB	BB	BB		BB	BB	BB	BB	BB
1421	wsnp_Ex_c11035_17897914	AA	AA	AA	AA	AA		AA	AA	AA	AA	AA		BB	BB	BB	BB	BB		AA	AA	AA	AA	AA		AA	AA	AA	AA	AA		AA	AA	AA	AA	AA		AA	AA	AA	AA	AA		AA	AA	AA	AA	AA
1422	wsnp_Ex_c11039_17902115	AA	AA	AA	AA	AA		BB	BB	BB	BB	BB		AA	AA	AA	AA	AA		BB	BB	BB	BB	BB		AA	AA	AA	AA	AA		AA	AA	AA	AA	AA		AA	AA	AA	AA	AA		BB	BB	BB	BB	BB
1423	wsnp_Ex_c1104_2118684	AA	AA	AA	AA	AA		AA	AA	AA	AA	AA		BB	BB	BB	BB	BB		AA	AA	AA	AA	AA		AA	AA	AA	AA	AA		AA	AA	AA	AA	AA		AA	AA	AA	AA	AA		AA	AA	AA	AA	AA
1426	wsnp_Ex_c11048_17916681	BB	BB	BB	BB	BB		BB	BB	BB	BB	BB		BB	BB	BB	BB	BB		BB	BB	BB	BB	BB		BB	BB	BB	BB	BB		BB	BB	BB	BB	BB		BB	BB	BB	BB	BB		BB	BB	BB	BB	BB
1427	wsnp_Ex_c11055_17927668	BB	BB	BB	BB	BB		BB	BB	BB	BB	BB		BB	BB	BB	BB	BB		BB	BB	BB	BB	BB		BB	BB	BB	BB	BB		BB	BB	BB	BB	BB		BB	BB	BB	BB	BB		BB	BB	BB	BB	BB
1428	wsnp_Ex_c11055_17927692	BB	BB	BB	BB	BB		BB	BB	BB	BB	BB		BB	BB	BB	BB	BB		BB	BB	BB	BB	BB		BB	BB	BB	BB	BB		BB	BB	BB	BB	BB		BB	BB	BB	BB	BB		BB	BB	BB	BB	BB
1429	wsnp_Ex_c11055_17927932	AA	AA	AA	AA	AA		AA	AA	AA	AA	AA		AA	AA	AA	AA	AA		AA	AA	AA	AA	AA		AA	AA	AA	AA	AA		AA	AA	AA	AA	AA		AA	AA	AA	AA	AA		AA	AA	AA	AA	AA
1433	wsnp_Ex_c11070_17950604	BB	BB	BB	BB	BB		BB	BB	BB	BB	BB		AA	AA	AA	AA	AA		BB	BB	BB	BB	BB		BB	BB	BB	BB	BB		AA	AA	AA	AA	AA		AA	AA	AA	AA	AA		BB	BB	BB	BB	BB
1434	wsnp_Ex_c11073_17956329	AA	AA	AA	AA	AA		AA	AA	AA	AA	AA		AA	AA	AA	AA	AA		BB	BB	BB	BB	BB		AA	AA	AA	AA	AA		AA	AA	AA	AA	AA		AA	AA	AA	AA	AA		AA	AA	AA	AA	AA
1435	wsnp_Ex_c11085_17973016	AA	AA	AA	AA	AA		AA	AA	AA	AA	AA		AA	AA	AA	AA	AA		AA	AA	AA	AA	AA		AA	AA	AA	AA	AA		AA	AA	AA	AA	AA		AA	AA	AA	AA	AA		BB	BB	BB	BB	BB
1437	wsnp_Ex_c11106_18003332	AA	AA	AA	AA	AA		AA	AA	AA	AA	AA		AA	AA	AA	AA	AA		AA	AA	AA	AA	AA		AA	AA	AA	AA	AA		AA	AA	AA	AA	AA		BB	BB	BB	BB	BB		AA	AA	AA	AA	AA
1440	wsnp_Ex_c11127_18033163	BB	BB	BB	BB	BB		BB	BB	BB	BB	BB		BB	BB	BB	BB	BB		BB	BB	BB	BB	BB		BB	BB	BB	BB	BB		BB	BB	BB	BB	BB		BB	BB	BB	BB	BB		BB	BB	BB	BB	BB
1441	wsnp_Ex_c11131_18036595	BB	BB	BB	BB	BB		BB	BB	BB	BB	BB		BB	BB	BB	BB	BB		AA	AA	AA	AA	AA		BB	BB	BB	BB	BB		BB	BB	BB	BB	BB		AA	AA	AA	AA	AA		BB	BB	BB	BB	BB
1442	wsnp_Ex_c11131_18036912	AA	AA	AA	AA	AA		AA	AA	AA	AA	AA		BB	BB	BB	BB	BB		BB	BB	BB	BB	BB		AA	NC	AA	AA	AA		AA	BB	BB	AA	BB		BB	BB	BB	BB	BB		AA	AA	AA	AA	AA
1443	wsnp_Ex_c11131_18037020	BB	BB	BB	BB	BB		BB	BB	BB	BB	BB		BB	BB	BB	BB	BB		AA	AA	AA	AA	AA		BB	BB	BB	BB	BB		BB	BB	BB	BB	BB		AA	AA	AA	AA	AA		BB	BB	BB	BB	BB
1444	wsnp_Ex_c11141_18047244	BB	BB	BB	BB	BB		BB	BB	BB	BB	BB		BB	BB	BB	BB	BB		BB	BB	BB	BB	BB		BB	BB	BB	BB	BB		BB	BB	BB	BB	BB		BB	BB	BB	BB	BB		BB	BB	BB	BB	BB
1445	wsnp_Ex_c11141_18047388	AA	AA	AA	AA	AA		AA	AA	AA	AA	AA		AA	AA	AA	AA	AA		AA	AA	AA	AA	AA		AA	AA	AA	AA	AA		AA	AA	AA	AA	AA		AA	AA	AA	AA	AA		AA	AA	AA	AA	AA
1446	wsnp_Ex_c11141_18047397	BB	BB	BB	BB	BB		BB	BB	BB	BB	BB		BB	BB	BB	BB	BB		BB	BB	BB	BB	BB		BB	BB	BB	BB	BB		BB	BB	BB	BB	BB		BB	BB	BB	BB	BB		BB	BB	BB	BB	BB
1447	wsnp_Ex_c11153_18066205	BB	BB	BB	BB	BB		BB	BB	BB	BB	BB		BB	BB	BB	BB	BB		BB	BB	BB	BB	BB		BB	BB	BB	BB	BB		BB	BB	BB	BB	BB		BB	BB	BB	BB	BB		BB	BB	BB	BB	BB
1449	wsnp_Ex_c1116_2138756	BB	BB	BB	BB	BB		BB	BB	BB	BB	BB		BB	BB	BB	BB	BB		BB	BB	BB	BB	BB		BB	BB	BB	BB	BB		AA	AA	BB	AA	AA		BB	BB	BB	BB	BB		BB	BB	BB	BB	BB
1450	wsnp_Ex_c111741_93530669	AA	AA	AA	AA	AA		AA	AA	AA	AA	AA		AA	AA	AA	AA	AA		AA	AA	AA	AA	AA		AA	AA	AA	AA	AA		AA	AA	AA	AA	AA		AA	AA	AA	AA	AA		AA	AA	AA	AA	AA
1451	wsnp_Ex_c11177_18096010	AA	AA	AA	AA	AA		AA	AA	AA	AA	AA		BB	BB	BB	BB	BB		AA	AA	AA	AA	AA		AA	AA	AA	AA	AA		AA	AA	AA	AA	AA		AA	AA	AA	AA	AA		AA	AA	AA	AA	AA
1453	wsnp_Ex_c11210_18135888	BB	BB	BB	BB	BB		BB	BB	BB	BB	BB		BB	BB	BB	BB	BB		BB	BB	BB	BB	BB		BB	BB	BB	BB	BB		BB	BB	BB	BB	BB		BB	BB	BB	BB	BB		BB	BB	BB	BB	BB
1454	wsnp_Ex_c11210_18135972	BB	BB	BB	BB	BB		BB	BB	BB	BB	BB		BB	BB	BB	BB	BB		BB	BB	BB	BB	BB		BB	BB	BB	BB	BB		BB	BB	BB	BB	BB		BB	BB	BB	BB	BB		BB	BB	BB	BB	BB
1456	wsnp_Ex_c11228_18162713	BB	BB	BB	BB	BB		BB	BB	BB	BB	BB		BB	BB	BB	BB	BB		BB	BB	BB	BB	BB		BB	BB	BB	BB	BB		BB	BB	BB	BB	BB		BB	BB	BB	BB	BB		BB	BB	BB	BB	BB
1457	wsnp_Ex_c11229_18163892	AA	AA	AA	AA	AA		BB	BB	BB	BB	BB		AA	AA	AA	AA	AA		AA	AA	AA	AA	AA		AA	AA	AA	AA	AA		BB	BB	BB	BB	BB		BB	BB	BB	BB	BB		AA	AA	AA	AA	AA
1458	wsnp_Ex_c11246_18191079	AA	AA	AA	AA	AA		AA	AA	AA	AA	AA		BB	BB	BB	BB	BB		AA	AA	AA	AA	AA		BB	BB	BB	BB	BB		AA	AA	AA	AA	AA		AA	AA	AA	AA	AA		AA	AA	AA	AA	AA
1459	wsnp_Ex_c11246_18191331	BB	BB	BB	BB	BB		BB	BB	BB	BB	BB		BB	BB	BB	BB	BB		BB	BB	BB	BB	BB		AA	AA	AA	AA	AA		BB	BB	BB	BB	BB		BB	BB	BB	BB	BB		BB	BB	BB	BB	BB
1460	wsnp_Ex_c11265_18216936	BB	BB	BB	BB	BB		BB	BB	BB	BB	BB		BB	BB	BB	BB	BB		BB	BB	BB	BB	BB		BB	BB	BB	BB	BB		BB	BB	BB	BB	BB		BB	BB	BB	BB	BB		BB	BB	BB	BB	BB
1461	wsnp_Ex_c11275_18229524	BB	BB	BB	BB	BB		AA	AA	AA	AA	AA		AA	AA	AA	AA	AA		BB	BB	BB	BB	BB		AA	AA	AA	AA	AA		AA	AA	AA	AA	AA		AA	AA	AA	AA	AA		BB	BB	BB	BB	BB
1462	wsnp_Ex_c11297_18254062	AA	AA	AA	AA	AA		AA	AA	AA	AA	AA		AA	AA	AA	AA	AA		AA	AA	AA	AA	AA		AA	AA	AA	AA	AA		AA	AA	AA	AA	AA		AA	AA	AA	AA	AA		AA	AA	AA	AA	AA
1463	wsnp_Ex_c11297_18254452	AA	AA	AA	AA	AA		AA	AA	AA	AA	AA		AA	AA	AA	AA	AA		AA	AA	AA	AA	AA		AA	AA	AA	AA	AA		AA	AA	AA	AA	AA		AA	AA	AA	AA	AA		AA	AA	AA	AA	AA
1464	wsnp_Ex_c1130_2166731	AA	AA	AA	AA	AA		AA	AA	AA	AA	AA		AA	AA	AA	AA	AA		AA	AA	AA	AA	AA		AA	AA	AA	AA	AA		AA	AA	AA	AA	AA		AA	AA	AA	AA	AA		AA	AA	AA	AA	AA
1467	wsnp_Ex_c11313_18277285	AA	AA	AA	AA	AA		AA	AA	AA	AA	AA		AA	AA	AA	AA	AA		AA	AA	AA	AA	AA		AA	AA	AA	AA	AA		AA	AA	AA	AA	AA		AA	AA	AA	AA	AA		AA	AA	AA	AA	AA
1468	wsnp_Ex_c11313_18277396	AA	AA	AA	AA	AA		AA	AA	AA	AA	AA		AA	AA	AA	AA	AA		AA	AA	AA	AA	AA		AA	AA	AA	AA	AA		AA	AA	AA	AA	AA		AA	AA	AA	AA	AA		AA	AA	AA	AA	AA
1469	wsnp_Ex_c11322_18287597	AA	AA	AA	AA	AA		AA	AA	AA	AA	AA		BB	BB	BB	BB	BB		AA	AA	AA	AA	AA		AA	AA	AA	AA	AA		AA	AA	AA	AA	AA		AA	AA	AA	AA	AA		AA	AA	AA	AA	AA
1470	wsnp_Ex_c11322_18287688	BB	BB	BB	BB	BB		BB	BB	BB	BB	BB		BB	BB	BB	BB	BB		BB	BB	BB	BB	BB		BB	BB	BB	BB	BB		BB	BB	BB	BB	BB		BB	BB	BB	BB	BB		BB	BB	BB	BB	BB
1471	wsnp_Ex_c113235_94249366	BB	BB	BB	BB	BB		BB	BB	BB	BB	BB		AA	AA	AA	AA	AA		BB	BB	BB	BB	BB		BB	BB	BB	BB	BB		BB	BB	BB	BB	BB		AA	AA	AA	AA	AA		BB	BB	BB	BB	BB
1472	wsnp_Ex_c11348_18325887	BB	BB	BB	BB	BB		AA	AA	AA	AA	AA		AA	AA	AA	AA	AA		AA	AA	AA	AA	AA		AA	AA	AA	AA	AA		AA	AA	AA	AA	AA		AA	AA	AA	AA	AA		AA	AA	AA	AA	AA
1473	wsnp_Ex_c11348_18326158	AA	AA	AA	AA	AA		BB	BB	BB	BB	BB		BB	BB	BB	BB	BB		BB	BB	BB	BB	BB		BB	BB	BB	BB	BB		BB	BB	BB	BB	BB		BB	BB	BB	BB	BB		BB	BB	BB	BB	BB
1474	wsnp_Ex_c11348_18326787	AA	AA	AA	AA	AA		BB	BB	BB	BB	BB		BB	BB	BB	BB	BB		AA	AA	AA	AA	AA		AA	AA	AA	AA	AA		AA	AA	AA	AA	AA		AA	AA	AA	AA	AA		BB	BB	BB	BB	BB
1475	wsnp_Ex_c11348_18327861	AA	AA	AA	AA	AA		BB	BB	BB	BB	BB		BB	BB	BB	BB	BB		AA	AA	AA	AA	AA		AA	AA	AA	AA	AA		AA	AA	AA	AA	AA		AA	AA	AA	AA	AA		BB	BB	BB	BB	BB
1477	wsnp_Ex_c11350_18330527	AA	AA	AA	AA	AA		AA	AA	AA	AA	AA		AA	AA	AA	AA	AA		AA	AA	AA	AA	AA		AA	AA	AA	AA	AA		AA	AA	AA	AA	AA		BB	BB	BB	BB	BB		AA	AA	AA	AA	AA
1478	wsnp_Ex_c11358_18341897	BB	BB	BB	BB	BB		BB	BB	BB	BB	BB		BB	BB	BB	BB	BB		BB	BB	BB	BB	BB		BB	BB	BB	BB	BB		BB	BB	BB	BB	BB		BB	BB	BB	BB	BB		BB	BB	BB	BB	BB
1482	wsnp_Ex_c11374_18361760	BB	BB	BB	BB	BB		AA	AA	AA	AA	AA		BB	BB	BB	BB	BB		BB	BB	BB	BB	BB		BB	BB	BB	BB	BB		BB	BB	BB	BB	BB		BB	BB	BB	BB	BB		BB	BB	BB	BB	BB
1484	wsnp_Ex_c11379_18370310	AA	AA	AA	AA	AA		AA	AA	AA	AA	AA		AA	AA	AA	AA	AA		AA	AA	AA	AA	AA		AA	AA	AA	AA	AA		AA	AA	AA	AA	AA		AA	AA	AA	AA	AA		AA	AA	AA	AA	AA
1485	wsnp_Ex_c11379_18370982	AA	AA	AA	AA	AA		AA	AA	AA	AA	AA		AA	AA	AA	AA	AA		AA	AA	AA	AA	AA		AA	AA	AA	AA	AA		AA	AA	AA	AA	AA		AA	AA	AA	AA	AA		AA	AA	AA	AA	AA
1486	wsnp_Ex_c1138_2185522	BB	BB	BB	BB	BB		AA	AA	AA	AA	AA		BB	BB	BB	BB	BB		BB	BB	BB	BB	BB		BB	BB	BB	BB	BB		BB	BB	BB	BB	BB		BB	BB	BB	BB	BB		BB	BB	BB	BB	BB
1487	wsnp_Ex_c11397_18400400	BB	BB	BB	BB	BB		AA	AA	AA	AA	AA		AA	AA	AA	AA	AA		AA	AA	AA	AA	AA		BB	BB	BB	BB	BB		AA	BB	BB	AA	BB		BB	BB	BB	BB	BB		AA	AA	AA	AA	AA
1489	wsnp_Ex_c114_230248	BB	BB	BB	BB	BB		BB	BB	BB	BB	BB		BB	BB	BB	BB	BB		BB	BB	BB	BB	BB		BB	BB	BB	BB	BB		BB	BB	BB	BB	BB		BB	BB	BB	BB	BB		BB	BB	BB	BB	BB
1491	wsnp_Ex_c11417_18429357	AA	AA	AA	AA	AA		AA	AA	AA	AA	AA		BB	BB	BB	BB	BB		AA	AA	AA	AA	AA		AA	AA	AA	AA	AA		AA	AA	AA	AA	AA		BB	BB	BB	BB	BB		AA	AA	AA	AA	AA
1492	wsnp_Ex_c1143_2194680	BB	BB	BB	BB	BB		BB	BB	BB	BB	BB		BB	BB	BB	BB	BB		AA	AA	AA	AA	AA		BB	BB	BB	BB	BB		BB	BB	BB	BB	BB		BB	BB	BB	BB	BB		AA	AA	AA	AA	AA
1493	wsnp_Ex_c1143_2195442	AA	AA	AA	AA	AA		AA	AA	AA	AA	AA		AA	AA	AA	AA	AA		BB	BB	BB	BB	BB		AA	AA	AA	AA	AA		AA	AA	AA	AA	AA		AA	AA	AA	AA	AA		BB	BB	BB	BB	BB
1494	wsnp_Ex_c1143_2195598	BB	AA	AA	AA	AA		AA	AA	AA	AA	AA		AA	AA	AA	AA	AA		BB	BB	BB	BB	BB		AA	AA	AA	AA	AA		AA	AA	BB	AA	AA		AA	AA	AA	AA	AA		BB	BB	BB	BB	BB
1496	wsnp_Ex_c11437_18454413	BB	BB	BB	BB	BB		BB	BB	BB	BB	BB		AA	AA	AA	AA	AA		BB	BB	BB	BB	BB		BB	BB	BB	BB	BB		BB	BB	BB	BB	BB		BB	BB	BB	BB	BB		BB	BB	BB	BB	BB
1497	wsnp_Ex_c11439_18459047	BB	BB	BB	BB	BB		BB	BB	BB	BB	BB		BB	BB	BB	BB	BB		BB	BB	BB	BB	BB		BB	BB	BB	BB	BB		BB	BB	BB	BB	BB		BB	BB	BB	BB	BB		BB	BB	BB	BB	BB
1498	wsnp_Ex_c11446_18468102	AA	AA	AA	AA	AA		AA	AA	AA	AA	AA		AA	AA	AA	AA	AA		AA	AA	AA	AA	AA		AA	AA	AA	AA	AA		AA	AA	AA	AA	AA		AA	AA	AA	AA	AA		AA	AA	AA	AA	AA
1499	wsnp_Ex_c1145_2198295	BB	BB	BB	BB	BB		AA	AA	AA	AA	AA		AA	AA	AA	AA	AA		AA	AA	AA	AA	AA		AA	AA	AA	AA	AA		AA	AA	AA	AA	AA		BB	BB	BB	BB	BB		AA	AA	AA	AA	AA
1500	wsnp_Ex_c1145_2198433	BB	BB	BB	BB	BB		AA	AA	AA	AA	AA		AA	AA	AA	AA	AA		AA	AA	AA	AA	AA		AA	AA	AA	AA	AA		AA	AA	AA	AA	AA		BB	BB	BB	BB	NC		AA	AA	AA	AA	AA
1501	wsnp_Ex_c1145_2199269	BB	BB	BB	BB	BB		AA	AA	AA	AA	AA		AA	AA	AA	AA	AA		AA	AA	AA	AA	AA		AA	AA	AA	AA	AA		AA	AA	AA	AA	AA		BB	BB	BB	BB	BB		AA	AA	AA	AA	AA
1502	wsnp_Ex_c1146_2200823	AA	AA	AA	AA	AA		AA	AA	AA	AA	AA		BB	BB	BB	BB	BB		AA	AA	AA	AA	AA		AA	AA	AA	AA	AA		AA	AA	AA	AA	AA		AA	AA	AA	AA	AA		AA	AA	AA	AA	AA
1507	wsnp_Ex_c1149_2206471	AA	AA	AA	AA	AA		BB	AA	AA	AA	AA		BB	BB	BB	BB	BB		BB	BB	BB	BB	BB		AA	AA	AA	AA	AA		AA	AA	AA	AA	AA		BB	BB	BB	BB	BB		BB	BB	BB	BB	BB
1508	wsnp_Ex_c11506_18551574	AA	AA	NC	AA	AA		AA	AA	AA	AA	AA		AA	AA	AA	AA	AA		AA	NC	AA	AA	AA		AA	AA	AA	AA	AA		AA	AA	AA	AA	AA		AA	AA	AA	AA	AA		AA	AA	AA	AA	AA
1510	wsnp_Ex_c1153_2213588	AA	AA	AA	AA	AA		AA	AA	AA	AA	AA		AA	AA	AA	AA	AA		BB	BB	BB	BB	BB		AA	AA	AA	AA	AA		AA	AA	AA	AA	AA		BB	BB	BB	BB	BB		AA	AA	AA	AA	AA
1512	wsnp_Ex_c11560_18632777	BB	BB	BB	BB	BB		AA	AA	AA	AA	AA		AA	AA	AA	AA	AA		BB	BB	BB	BB	BB		BB	BB	BB	BB	BB		AA	BB	AA	AA	BB		AA	AA	AA	AA	AA		AA	AA	AA	AA	AA
1514	wsnp_Ex_c11578_18655261	BB	BB	BB	BB	BB		BB	BB	BB	BB	BB		AA	AA	AA	AA	AA		BB	BB	BB	BB	BB		BB	BB	BB	BB	BB		BB	BB	BB	BB	BB		BB	BB	BB	BB	BB		AA	AA	AA	AA	AA
1520	wsnp_Ex_c11604_18695170	AA	AA	AA	AA	AA		AA	AA	AA	AA	AA		AA	AA	AA	AA	AA		AA	AA	AA	AA	AA		AA	AA	AA	AA	AA		AA	AA	AA	AA	AA		AA	AA	AA	AA	AA		AA	AA	AA	AA	AA
1521	wsnp_Ex_c11619_18714738	AA	AA	AA	AA	AA		AA	AA	AA	AA	AA		AA	AA	AA	AA	AA		AA	AA	AA	AA	AA		AA	AA	AA	AA	AA		AA	AA	AA	AA	AA		AA	AA	AA	AA	AA		AA	AA	AA	AA	AA
1522	wsnp_Ex_c11621_18716128	BB	BB	BB	BB	BB		AA	AA	AA	AA	AA		BB	BB	BB	BB	BB		BB	BB	BB	BB	BB		BB	BB	BB	BB	BB		AA	AA	AA	AA	AA		BB	BB	BB	BB	BB		BB	BB	BB	BB	BB
1523	wsnp_Ex_c11621_18716254	BB	BB	BB	BB	BB		AA	AA	AA	AA	AA		BB	BB	BB	BB	BB		BB	BB	BB	BB	BB		BB	BB	BB	BB	BB		AA	AA	AA	AA	AA		BB	BB	BB	BB	BB		BB	BB	BB	BB	BB
1524	wsnp_Ex_c11636_18742884	BB	BB	BB	BB	BB		BB	BB	BB	BB	BB		BB	BB	BB	BB	BB		BB	BB	BB	BB	BB		BB	BB	BB	BB	BB		BB	BB	BB	BB	BB		AA	AA	AA	AA	AA		BB	BB	BB	BB	BB
1525	wsnp_Ex_c11658_18773086	AA	AA	AA	AA	AA		AA	AA	AA	AA	AA		AA	AA	AA	AA	AA		NC	AA	AA	AA	AA		AA	AA	AA	AA	AA		AA	AA	AA	AA	AA		AA	AA	AA	AA	AA		AA	AA	AA	AA	AA
1526	wsnp_Ex_c11658_18773159	AA	AA	AA	AA	AA		AA	AA	AA	AA	AA		BB	BB	BB	BB	BB		BB	BB	BB	BB	BB		BB	BB	BB	BB	BB		BB	BB	AA	BB	BB		BB	BB	BB	BB	BB		BB	BB	BB	BB	BB
1527	wsnp_Ex_c11663_18779609	AA	AA	AA	AA	AA		AA	AA	AA	AA	AA		AA	AA	AA	AA	AA		AA	AA	AA	AA	AA		AA	AA	AA	AA	AA		AA	AA	AA	AA	AA		AA	AA	AA	AA	AA		AA	AA	AA	AA	AA
1529	wsnp_Ex_c11684_18805687	AA	AA	AA	AA	AA		AA	AA	AA	AA	AA		AA	AA	AA	AA	AA		AA	AA	AA	AA	AA		AA	AA	AA	AA	AA		AA	AA	AA	AA	AA		AA	AA	AA	AA	AA		AA	AA	AA	AA	AA
1531	wsnp_Ex_c11714_18840676	BB	BB	BB	BB	BB		AA	AA	AA	AA	AA		AA	AA	AA	AA	AA		AA	AA	AA	AA	AA		AA	AA	AA	AA	AA		AA	AA	AA	AA	AA		AA	AA	AA	AA	AA		AA	AA	AA	AA	AA
1532	wsnp_Ex_c11728_18862315	AA	AA	AA	AA	AA		BB	BB	BB	BB	BB		AA	AA	AA	AA	AA		AA	AA	AA	AA	AA		AA	AA	AA	AA	AA		BB	BB	BB	BB	BB		AA	AA	AA	AA	AA		AA	AA	AA	AA	AA
1533	wsnp_Ex_c11728_18862431	AA	AA	AA	AA	AA		BB	BB	BB	BB	BB		AA	AA	AA	AA	AA		AA	AA	AA	AA	AA		AA	AA	AA	AA	AA		BB	BB	BB	BB	BB		AA	AA	AA	AA	AA		AA	AA	AA	AA	AA
1535	wsnp_Ex_c11758_18896434	AA	AA	AA	AA	AA		AA	AA	AA	AA	AA		AA	AA	AA	AA	AA		AA	AA	AA	AA	AA		AA	AA	AA	AA	AA		AA	AA	AA	AA	AA		AA	AA	AA	AA	AA		AA	AA	AA	AA	AA
1536	wsnp_Ex_c11807_18960045	BB	BB	BB	BB	BB		AA	BB	BB	BB	BB		AA	AA	AA	AA	AA		AA	AA	AA	AA	AA		BB	BB	BB	BB	BB		BB	BB	BB	BB	BB		AA	AA	AA	AA	AA		AA	AA	AA	AA	AA
1537	wsnp_Ex_c11813_18968198	AA	AA	AA	AA	AA		BB	BB	BB	BB	BB		AA	AA	AA	AA	AA		AA	AA	AA	AA	AA		AA	AA	AA	AA	AA		BB	BB	BB	BB	BB		BB	BB	BB	BB	BB		BB	BB	BB	BB	BB
1538	wsnp_Ex_c11826_18984902	BB	BB	BB	BB	BB		BB	BB	BB	BB	BB		BB	BB	BB	BB	BB		BB	BB	BB	BB	BB		BB	BB	BB	BB	BB		BB	BB	BB	BB	BB		BB	BB	BB	BB	BB		BB	BB	BB	BB	BB
1540	wsnp_Ex_c11837_18995992	BB	BB	BB	BB	BB		BB	BB	BB	BB	BB		BB	BB	BB	BB	BB		BB	BB	BB	BB	BB		BB	BB	BB	BB	BB		BB	BB	BB	BB	BB		BB	BB	BB	BB	BB		BB	BB	BB	BB	BB
1541	wsnp_Ex_c11837_18996495	AA	AA	AA	AA	AA		AA	AA	AA	AA	AA		AA	AA	AA	AA	AA		AA	AA	AA	AA	AA		BB	BB	BB	BB	BB		BB	BB	BB	BB	BB		AA	AA	AA	AA	AA		AA	AA	AA	AA	AA
1543	wsnp_Ex_c11860_19030807	AA	AA	AA	AA	AA		AA	AA	AA	AA	AA		BB	BB	BB	BB	BB		BB	BB	BB	BB	BB		AA	AA	AA	AA	AA		AA	AA	AA	AA	AA		AA	AA	AA	AA	AA		BB	BB	BB	BB	BB
1544	wsnp_Ex_c11866_19039540	BB	BB	BB	BB	BB		BB	BB	BB	BB	BB		BB	BB	BB	BB	BB		BB	BB	BB	BB	BB		BB	BB	BB	BB	BB		BB	BB	BB	BB	BB		BB	BB	BB	BB	BB		BB	BB	BB	BB	BB
1545	wsnp_Ex_c11873_19047792	AA	AA	AA	AA	AA		AA	AA	AA	AA	AA		AA	AA	AA	AA	AA		BB	BB	BB	BB	BB		AA	AA	AA	AA	AA		BB	BB	BB	BB	BB		BB	BB	BB	BB	BB		AA	AA	AA	AA	AA
1546	wsnp_Ex_c11874_19050989	BB	BB	BB	BB	BB		BB	BB	BB	BB	BB		BB	BB	BB	BB	BB		AA	AA	AA	AA	AA		BB	BB	BB	BB	BB		BB	BB	BB	BB	BB		BB	BB	BB	BB	BB		BB	BB	BB	BB	BB
1547	wsnp_Ex_c11877_19055556	AA	AA	AA	AA	AA		AA	AA	AA	AA	AA		AA	AA	AA	AA	AA		AA	AA	AA	AA	AA		AA	AA	AA	AA	AA		AA	AA	AA	AA	AA		AA	AA	AA	AA	AA		AA	AA	AA	AA	AA
1548	wsnp_Ex_c11893_19077166	AA	AA	AA	AA	AA		AA	AA	AA	AA	AA		AA	AA	AA	AA	AA		AA	AA	AA	AA	AA		AA	AA	AA	AA	AA		AA	AA	AA	AA	AA		AA	AA	AA	AA	AA		AA	AA	AA	AA	AA
1549	wsnp_Ex_c11904_19091967	AA	AA	AA	AA	AA		AA	AA	AA	AA	AA		AA	AA	AA	AA	AA		AA	AA	AA	AA	AA		AA	AA	AA	AA	AA		AA	AA	AA	AA	AA		AA	AA	AA	AA	AA		AA	AA	AA	AA	AA
1550	wsnp_Ex_c11904_19092123	AA	AA	AA	AA	AA		AA	AA	AA	AA	AA		AA	AA	AA	AA	AA		AA	NC	AA	AA	AA		AA	AA	AA	AA	AA		AA	AA	AA	AA	AA		AA	AA	AA	AA	AA		AA	AA	AA	AA	AA
1551	wsnp_Ex_c11910_19101291	BB	BB	BB	BB	BB		BB	BB	BB	BB	BB		BB	BB	BB	BB	BB		BB	BB	BB	BB	BB		BB	BB	BB	BB	BB		BB	BB	BB	BB	BB		AA	AA	AA	AA	AA		BB	BB	BB	BB	BB
1552	wsnp_Ex_c11913_19105189	AA	AA	AA	AA	AA		AA	AA	AA	AA	AA		BB	BB	BB	BB	BB		AA	AA	AA	AA	AA		AA	AA	AA	AA	AA		AA	AA	AA	AA	AA		AA	AA	AA	AA	NC		AA	AA	AA	AA	AA
1553	wsnp_Ex_c11917_19110580	AA	AA	AA	AA	AA		BB	BB	BB	BB	BB		BB	BB	BB	BB	BB		BB	BB	BB	BB	BB		BB	BB	BB	BB	BB		BB	BB	BB	BB	BB		AA	AA	AA	AA	AA		BB	BB	BB	BB	BB
1554	wsnp_Ex_c11928_19131833	BB	BB	BB	BB	BB		AA	AA	AA	AA	AA		BB	BB	BB	BB	BB		AA	AA	AA	AA	AA		AA	NC	AA	AA	AA		AA	AA	AA	AA	AA		BB	BB	BB	BB	BB		AA	AA	AA	AA	AA
1555	wsnp_Ex_c11929_19132710	AA	AA	AA	AA	AA		AA	AA	AA	AA	AA		AA	AA	AA	AA	AA		AA	AA	AA	AA	AA		AA	AA	AA	AA	AA		AA	AA	AA	AA	AA		AA	AA	AA	AA	AA		AA	AA	AA	AA	AA
1556	wsnp_Ex_c11929_19133203	BB	BB	BB	BB	BB		BB	BB	BB	BB	BB		BB	BB	BB	BB	BB		BB	BB	BB	BB	BB		BB	BB	BB	BB	BB		BB	BB	BB	BB	BB		BB	BB	BB	BB	BB		BB	BB	BB	BB	BB
1557	wsnp_Ex_c11939_19147421	AA	AA	AA	AA	AA		AA	AA	AA	AA	AA		AA	AA	AA	AA	AA		AA	AA	AA	AA	AA		AA	AA	AA	AA	AA		AA	AA	AA	AA	AA		AA	AA	AA	AA	AA		AA	AA	AA	AA	AA
1558	wsnp_Ex_c11939_19147514	BB	BB	BB	BB	BB		BB	BB	BB	BB	BB		BB	BB	BB	BB	BB		BB	BB	BB	BB	BB		BB	BB	BB	BB	BB		BB	BB	BB	BB	BB		BB	BB	BB	BB	BB		BB	BB	BB	BB	BB
1560	wsnp_Ex_c11939_19147790	AA	AA	AA	AA	AA		AA	AA	AA	AA	AA		AA	AA	AA	AA	AA		AA	AA	AA	AA	AA		AA	AA	AA	AA	AA		AA	AA	AA	AA	AA		AA	AA	AA	AA	AA		AA	AA	AA	AA	AA
1563	wsnp_Ex_c11950_19164191	AA	AA	AA	AA	AA		AA	AA	AA	AA	AA		AA	AA	AA	AA	AA		AA	AA	AA	AA	AA		AA	AA	AA	AA	AA		AA	AA	AA	AA	AA		BB	BB	BB	BB	BB		AA	AA	AA	AA	AA
1564	wsnp_Ex_c11951_19164786	AA	AA	AA	AA	AA		AA	AA	AA	AA	AA		AA	AA	AA	AA	AA		BB	BB	BB	BB	BB		AA	AA	AA	AA	AA		AA	AA	AA	AA	AA		AA	AA	AA	AA	AA		AA	AA	AA	AA	AA
1565	wsnp_Ex_c1197_2298884	BB	BB	BB	BB	BB		BB	BB	BB	BB	BB		BB	BB	BB	BB	BB		BB	BB	BB	BB	BB		BB	BB	BB	BB	BB		BB	BB	BB	BB	BB		BB	BB	BB	BB	BB		BB	BB	BB	BB	BB
1566	wsnp_Ex_c11976_19193550	AA	AA	AA	AA	AA		BB	BB	BB	BB	BB		AA	AA	AA	AA	AA		BB	BB	BB	BB	BB		BB	BB	BB	BB	BB		BB	BB	BB	BB	BB		BB	BB	BB	BB	BB		BB	BB	BB	BB	BB
1569	wsnp_Ex_c11992_19213872	BB	BB	BB	BB	BB		AA	AA	AA	AA	AA		AA	AA	AA	AA	AA		AA	AA	AA	AA	AA		AA	AA	AA	AA	AA		AA	AA	AA	AA	AA		AA	AA	AA	AA	AA		AA	AA	AA	AA	AA
1572	wsnp_Ex_c12012_19240904	BB	BB	BB	BB	BB		BB	BB	BB	BB	BB		NC	NC	NC	NC	NC		BB	BB	BB	BB	BB		BB	BB	BB	BB	BB		BB	BB	BB	BB	BB		BB	BB	BB	BB	BB		BB	BB	BB	BB	BB
1574	wsnp_Ex_c12024_19253586	BB	BB	BB	BB	BB		BB	BB	BB	BB	BB		BB	BB	BB	BB	BB		BB	BB	BB	BB	BB		BB	BB	BB	BB	BB		BB	BB	BB	BB	BB		BB	BB	BB	BB	BB		BB	BB	BB	BB	BB
1575	wsnp_Ex_c12029_19258493	BB	BB	BB	BB	BB		BB	BB	BB	BB	BB		AA	AA	AA	AA	AA		BB	BB	BB	BB	BB		BB	BB	BB	BB	BB		BB	BB	BB	BB	BB		BB	BB	BB	BB	BB		BB	BB	BB	BB	BB
1577	wsnp_Ex_c12048_19288999	AA	AA	AA	AA	AA		AA	AA	AA	AA	AA		AA	AA	AA	AA	AA		AA	AA	AA	AA	AA		AA	AA	AA	AA	AA		AA	AA	AA	AA	AA		BB	BB	BB	BB	BB		AA	AA	AA	AA	AA
1578	wsnp_Ex_c12063_19310114	BB	BB	BB	BB	BB		BB	BB	BB	BB	BB		BB	BB	BB	BB	BB		AA	AA	AA	AA	AA		BB	BB	BB	BB	BB		BB	BB	BB	BB	BB		AA	AA	AA	AA	AA		AA	AA	AA	AA	AA
1579	wsnp_Ex_c12068_19316125	AA	AA	AA	AA	AA		AA	AA	AA	AA	AA		BB	BB	BB	BB	BB		AA	AA	AA	AA	AA		AA	AA	AA	AA	AA		AA	AA	AA	AA	AA		AA	AA	AA	AA	AA		AA	AA	AA	AA	AA
1582	wsnp_Ex_c12117_19381492	BB	BB	BB	BB	BB		AA	AA	AA	AA	AA		AA	AA	AA	AA	AA		AA	AA	AA	AA	AA		BB	BB	BB	BB	BB		BB	BB	BB	BB	BB		BB	BB	BB	BB	BB		AA	AA	AA	AA	AA
1583	wsnp_Ex_c12117_19381493	BB	BB	BB	BB	BB		AA	AA	AA	AA	AA		AA	AA	AA	AA	AA		AA	AA	AA	AA	AA		BB	BB	BB	BB	BB		BB	BB	BB	BB	BB		BB	BB	BB	BB	BB		AA	AA	AA	AA	AA
1584	wsnp_Ex_c12119_19382764	BB	BB	BB	BB	BB		BB	BB	BB	BB	BB		BB	BB	BB	BB	BB		BB	BB	BB	BB	BB		BB	BB	BB	BB	BB		BB	BB	BB	BB	BB		AA	AA	AA	AA	AA		BB	BB	BB	BB	BB
1586	wsnp_Ex_c12123_19388114	BB	BB	BB	BB	BB		BB	BB	BB	BB	BB		BB	BB	BB	BB	BB		BB	BB	BB	BB	BB		BB	BB	BB	BB	BB		BB	BB	BB	BB	BB		BB	BB	BB	BB	BB		BB	BB	BB	BB	BB
1587	wsnp_Ex_c12123_19388313	BB	BB	BB	BB	BB		AA	AA	AA	AA	AA		BB	BB	BB	BB	BB		AA	AA	AA	AA	AA		BB	BB	BB	BB	BB		AA	AA	AA	AA	AA		BB	BB	BB	BB	BB		AA	AA	AA	AA	AA
1588	wsnp_Ex_c12127_19394952	BB	BB	BB	BB	BB		BB	BB	BB	BB	BB		BB	BB	BB	BB	BB		BB	BB	BB	BB	BB		BB	BB	BB	BB	BB		BB	BB	BB	BB	BB		AA	AA	AA	AA	AA		BB	BB	BB	BB	BB
1589	wsnp_Ex_c12141_19415226	AA	AA	AA	AA	AA		AA	AA	AA	AA	AA		BB	BB	BB	BB	BB		AA	AA	AA	AA	AA		AA	AA	AA	AA	AA		AA	AA	AA	AA	AA		AA	AA	AA	AA	AA		AA	AA	AA	AA	AA
1590	wsnp_Ex_c12152_19428078	BB	BB	BB	BB	BB		BB	BB	BB	BB	BB		AA	AA	AA	AA	AA		AA	AA	AA	AA	AA		BB	BB	BB	BB	BB		BB	AA	AA	BB	AA		AA	AA	AA	AA	AA		BB	BB	BB	BB	BB
1591	wsnp_Ex_c12152_19429932	BB	BB	BB	BB	BB		BB	BB	BB	BB	BB		BB	BB	BB	BB	BB		AA	AA	AA	AA	AA		BB	BB	BB	BB	BB		BB	BB	BB	BB	BB		AA	AA	AA	AA	AA		BB	BB	BB	BB	BB
1592	wsnp_Ex_c12152_19431363	AA	AA	AA	AA	AA		AA	AA	AA	AA	AA		AA	AA	AA	AA	AA		BB	BB	BB	BB	BB		AA	AA	AA	AA	AA		AA	AA	AA	AA	AA		BB	BB	BB	BB	BB		AA	AA	AA	AA	AA
1593	wsnp_Ex_c1216_2336458	AA	AA	AA	AA	AA		AA	AA	AA	AA	AA		AA	AA	AA	AA	AA		AA	AA	AA	AA	AA		AA	AA	AA	AA	AA		AA	AA	AA	AA	AA		AA	AA	AA	AA	AA		AA	AA	AA	AA	AA
1594	wsnp_Ex_c12165_19452361	AA	AA	AA	AA	AA		AA	AA	AA	AA	AA		BB	BB	BB	BB	BB		AA	AA	AA	AA	AA		AA	AA	AA	AA	AA		AA	AA	AA	AA	AA		BB	BB	BB	BB	BB		AA	AA	AA	AA	AA
1595	wsnp_Ex_c12173_19464025	AA	AA	AA	AA	AA		AA	AA	AA	AA	AA		AA	AA	AA	AA	AA		AA	AA	AA	AA	AA		AA	AA	AA	AA	AA		AA	AA	AA	AA	AA		AA	AA	AA	AA	AA		AA	AA	AA	AA	AA
1596	wsnp_Ex_c12176_19468842	BB	BB	BB	BB	BB		BB	BB	BB	BB	BB		BB	BB	BB	BB	BB		BB	BB	BB	BB	BB		BB	BB	BB	BB	BB		BB	BB	BB	BB	BB		BB	BB	BB	BB	BB		BB	BB	BB	BB	BB
1597	wsnp_Ex_c12219_19526749	BB	BB	BB	BB	BB		BB	BB	BB	BB	BB		BB	BB	BB	BB	BB		BB	BB	BB	BB	BB		BB	BB	BB	BB	BB		BB	BB	BB	BB	BB		BB	BB	BB	BB	NC		BB	BB	BB	BB	BB
1598	wsnp_Ex_c12220_19528388	BB	BB	BB	BB	BB		BB	BB	BB	BB	BB		BB	BB	BB	BB	BB		BB	BB	BB	BB	BB		BB	BB	BB	BB	BB		AA	AA	AA	AA	AA		AA	AA	AA	AA	AA		BB	BB	BB	BB	BB
1600	wsnp_Ex_c12238_19553293	BB	BB	BB	BB	BB		BB	BB	BB	BB	BB		AA	AA	AA	AA	AA		BB	BB	BB	BB	BB		BB	BB	BB	BB	BB		BB	BB	BB	BB	BB		BB	BB	BB	BB	BB		BB	BB	BB	BB	BB
1601	wsnp_Ex_c12250_19568265	AA	AA	AA	AA	AA		AA	AA	AA	AA	AA		BB	BB	BB	BB	BB		AA	AA	AA	AA	AA		AA	AA	AA	AA	AA		AA	AA	AA	AA	AA		BB	BB	BB	BB	BB		AA	AA	AA	AA	AA
1602	wsnp_Ex_c12254_19574891	AA	AA	AA	AA	AA		AA	AA	AA	AA	AA		AA	AA	AA	AA	AA		AA	AA	AA	AA	AA		AA	AA	AA	AA	AA		AA	AA	AA	AA	AA		AA	AA	AA	AA	AA		AA	AA	AA	AA	AA
1603	wsnp_Ex_c12254_19575022	BB	BB	BB	BB	BB		BB	BB	BB	BB	BB		BB	BB	BB	BB	BB		BB	BB	BB	BB	BB		BB	BB	BB	BB	BB		BB	BB	BB	BB	BB		BB	BB	BB	BB	BB		BB	BB	BB	BB	BB
1604	wsnp_Ex_c12269_19597341	BB	BB	BB	BB	BB		AA	BB	BB	BB	BB		AA	AA	AA	AA	AA		AA	AA	AA	AA	AA		BB	BB	BB	BB	BB		BB	BB	BB	BB	BB		AA	AA	AA	AA	AA		AA	AA	AA	AA	AA
1605	wsnp_Ex_c12269_19597415	AA	AA	AA	AA	AA		BB	AA	AA	AA	AA		BB	BB	BB	BB	BB		BB	BB	BB	BB	BB		AA	AA	AA	AA	AA		AA	AA	AA	AA	AA		BB	BB	BB	BB	BB		BB	BB	BB	BB	BB
1606	wsnp_Ex_c12288_19625413	BB	BB	BB	BB	BB		BB	BB	BB	BB	BB		BB	BB	BB	BB	BB		BB	BB	BB	BB	BB		BB	BB	BB	BB	BB		BB	BB	BB	BB	BB		BB	BB	BB	BB	BB		BB	BB	BB	BB	BB
1607	wsnp_Ex_c123_244117	BB	BB	BB	BB	BB		BB	BB	BB	BB	BB		AA	AA	AA	AA	AA		BB	BB	BB	BB	BB		BB	BB	BB	BB	BB		BB	BB	AA	BB	BB		AA	AA	AA	AA	AA		BB	BB	BB	BB	BB
1609	wsnp_Ex_c12336_19687074	AA	AA	AA	AA	AA		AA	AA	AA	AA	AA		AA	AA	AA	AA	AA		AA	AA	AA	AA	AA		AA	AA	AA	AA	AA		AA	AA	AA	AA	AA		AA	AA	AA	AA	AA		AA	AA	AA	AA	AA
1610	wsnp_Ex_c12339_19691393	AA	AA	AA	AA	AA		AA	AA	AA	AA	AA		AA	AA	AA	AA	AA		AA	AA	AA	AA	AA		AA	AA	AA	AA	AA		AA	AA	AA	AA	AA		AA	AA	AA	AA	AA		AA	AA	AA	AA	AA
1611	wsnp_Ex_c12341_19693090	AA	AA	AA	AA	AA		BB	BB	BB	BB	BB		BB	BB	BB	BB	BB		AA	AA	AA	AA	AA		BB	BB	BB	BB	BB		BB	BB	BB	BB	BB		AA	AA	AA	AA	AA		BB	BB	BB	BB	BB
1612	wsnp_Ex_c12341_19693570	BB	BB	BB	BB	BB		BB	BB	BB	BB	BB		AA	AA	AA	AA	AA		BB	BB	BB	BB	BB		BB	BB	BB	BB	BB		BB	BB	BB	BB	BB		BB	BB	BB	BB	BB		BB	BB	BB	BB	BB
1614	wsnp_Ex_c12354_19711297	BB	BB	BB	BB	BB		AA	AA	AA	AA	AA		BB	BB	BB	BB	BB		AA	AA	AA	AA	AA		BB	BB	BB	BB	BB		BB	BB	BB	BB	BB		BB	BB	BB	BB	BB		AA	AA	AA	AA	AA
1615	wsnp_Ex_c12362_19720178	AA	AA	AA	AA	AA		AA	AA	AA	AA	AA		BB	BB	BB	BB	BB		AA	AA	AA	AA	AA		AA	AA	AA	AA	AA		BB	BB	BB	BB	BB		BB	BB	BB	BB	BB		AA	AA	AA	AA	AA
1619	wsnp_Ex_c12399_19776543	AA	AA	AA	AA	AA		AA	AA	AA	AA	AA		BB	BB	BB	BB	BB		BB	BB	BB	BB	BB		AA	AA	AA	AA	AA		BB	BB	BB	BB	BB		AA	AA	AA	AA	AA		BB	BB	BB	BB	BB
1621	wsnp_Ex_c12404_19786179	AA	AA	AA	AA	AA		AA	AA	AA	AA	AA		AA	AA	AA	AA	AA		AA	AA	AA	AA	AA		AA	AA	AA	AA	AA		AA	AA	AA	AA	AA		AA	AA	AA	AA	AA		AA	AA	AA	AA	AA
1624	wsnp_Ex_c12424_19815550	AA	AA	AA	AA	AA		AA	AA	AA	AA	AA		BB	BB	BB	BB	BB		AA	AA	AA	AA	AA		AA	AA	AA	AA	AA		AA	AA	AA	AA	AA		BB	BB	BB	BB	BB		AA	AA	AA	AA	AA
1627	wsnp_Ex_c12432_19825337	BB	BB	BB	BB	BB		BB	BB	BB	BB	BB		BB	BB	BB	BB	BB		BB	BB	BB	BB	BB		BB	BB	BB	BB	BB		BB	BB	BB	BB	BB		BB	BB	BB	BB	BB		BB	BB	BB	BB	BB
1628	wsnp_Ex_c12433_19826311	BB	BB	BB	BB	BB		BB	BB	BB	BB	BB		AA	AA	AA	AA	AA		AA	AA	AA	AA	AA		AA	AA	AA	AA	AA		BB	BB	BB	BB	BB		AA	AA	AA	AA	AA		AA	AA	AA	AA	AA
1629	wsnp_Ex_c12433_19827016	BB	BB	BB	BB	BB		BB	BB	BB	BB	BB		AA	AA	AA	AA	AA		AA	AA	AA	AA	AA		AA	AA	AA	AA	AA		BB	BB	BB	BB	BB		AA	AA	AA	AA	AA		AA	AA	AA	AA	AA
1633	wsnp_Ex_c12450_19850925	AA	AA	AA	AA	AA		AA	AA	AA	AA	AA		AA	AA	AA	AA	AA		AA	AA	AA	AA	AA		AA	AA	AA	AA	AA		AA	AA	AA	AA	AA		AA	AA	AA	AA	AA		AA	AA	AA	AA	AA
1635	wsnp_Ex_c1246_2393978	BB	BB	BB	BB	BB		BB	BB	BB	BB	BB		BB	BB	BB	BB	BB		BB	BB	BB	BB	BB		BB	BB	BB	BB	BB		BB	BB	BB	BB	BB		BB	BB	BB	BB	BB		BB	BB	BB	BB	BB
1639	wsnp_Ex_c12481_19890975	BB	BB	BB	BB	BB		AA	AA	AA	AA	AA		AA	AA	AA	AA	AA		BB	BB	BB	BB	BB		AA	AA	AA	AA	AA		BB	BB	BB	BB	BB		BB	BB	BB	BB	BB		BB	BB	BB	BB	BB
1640	wsnp_Ex_c1249_2399894	AA	AA	AA	AA	AA		AA	AA	AA	AA	AA		AA	AA	AA	AA	AA		AA	AA	AA	AA	AA		AA	AA	AA	AA	AA		BB	BB	BB	BB	BB		BB	BB	BB	BB	BB		AA	AA	AA	AA	AA
1641	wsnp_Ex_c12526_19951640	BB	BB	BB	BB	BB		AA	AA	AA	AA	AA		BB	BB	BB	BB	BB		BB	BB	BB	BB	BB		BB	BB	BB	BB	BB		BB	BB	BB	BB	BB		BB	BB	BB	BB	BB		BB	BB	BB	BB	BB
1642	wsnp_Ex_c12535_19963035	BB	BB	BB	BB	BB		BB	BB	BB	BB	BB		AA	AA	AA	AA	AA		BB	BB	BB	BB	BB		BB	BB	BB	BB	BB		BB	BB	BB	BB	BB		BB	BB	BB	BB	BB		BB	BB	BB	BB	BB
1643	wsnp_Ex_c12546_19978213	AA	AA	AA	AA	AA		AA	AA	AA	AA	AA		AA	AA	AA	AA	AA		AA	AA	AA	AA	AA		AA	AA	AA	AA	AA		AA	AA	AA	AA	AA		AA	AA	AA	AA	AA		AA	AA	AA	AA	AA
1644	wsnp_Ex_c1255_2411550	AA	AA	AA	AA	AA		BB	BB	BB	BB	BB		BB	BB	BB	BB	BB		AA	AA	AA	AA	AA		AA	AA	AA	AA	AA		AA	AA	AA	AA	AA		AA	AA	AA	AA	AA		AA	AA	AA	AA	AA
1645	wsnp_Ex_c1255_2411977	AA	AA	AA	AA	AA		AA	AA	AA	AA	AA		AA	AA	AA	AA	AA		AA	AA	AA	AA	AA		AA	AA	AA	AA	AA		AA	AA	AA	AA	AA		AA	AA	AA	AA	AA		AA	AA	AA	AA	AA
1655	wsnp_Ex_c12570_20013138	AA	AA	AA	AA	AA		BB	BB	BB	BB	BB		AA	AA	AA	AA	AA		AA	AA	AA	AA	AA		AA	AA	AA	AA	AA		AA	AA	AA	AA	AA		AA	AA	AA	AA	AA		AA	AA	AA	AA	AA
1656	wsnp_Ex_c12572_20015503	AA	AA	NC	AA	AA		AA	AA	AA	AA	AA		BB	BB	BB	BB	BB		BB	BB	BB	BB	BB		AA	AA	AA	AA	AA		BB	BB	BB	BB	BB		BB	BB	BB	BB	BB		BB	BB	BB	BB	BB
1657	wsnp_Ex_c12577_20022294	AA	AA	AA	AA	AA		BB	BB	BB	BB	BB		BB	BB	BB	BB	BB		BB	BB	BB	BB	BB		BB	BB	BB	BB	BB		BB	BB	BB	BB	BB		AA	AA	AA	AA	AA		BB	BB	BB	BB	BB
1658	wsnp_Ex_c12599_20053652	BB	BB	BB	BB	BB		BB	BB	BB	BB	BB		BB	BB	BB	BB	BB		BB	BB	BB	BB	BB		BB	BB	BB	BB	BB		BB	BB	BB	BB	BB		BB	BB	BB	BB	BB		BB	BB	BB	BB	BB
1659	wsnp_Ex_c12611_20069156	AA	AA	AA	AA	AA		AA	AA	AA	AA	AA		AA	AA	AA	AA	AA		AA	AA	AA	AA	AA		AA	AA	AA	AA	AA		AA	AA	AA	AA	AA		AA	AA	AA	AA	AA		AA	AA	AA	AA	AA
1661	wsnp_Ex_c12634_20096724	AA	AA	AA	AA	AA		AA	AA	AA	AA	AA		AA	AA	AA	AA	AA		AA	NC	AA	AA	AA		AA	NC	AA	AA	AA		AA	AA	AA	AA	AA		AA	AA	AA	AA	AA		AA	AA	AA	AA	AA
1662	wsnp_Ex_c1267_2431129	AA	AA	AA	AA	AA		BB	BB	BB	BB	BB		AA	AA	AA	AA	AA		AA	AA	AA	AA	AA		AA	AA	AA	AA	AA		AA	AA	AA	AA	AA		AA	AA	AA	AA	AA		AA	AA	AA	AA	AA
1663	wsnp_Ex_c1267_2431315	BB	BB	BB	BB	BB		BB	BB	BB	BB	BB		BB	BB	BB	BB	BB		BB	BB	BB	BB	BB		BB	BB	BB	BB	BB		AA	AA	AA	AA	AA		AA	AA	AA	AA	AA		BB	BB	BB	BB	BB
1664	wsnp_Ex_c12671_20140014	AA	AA	NC	AA	AA		AA	AA	AA	AA	AA		AA	AA	AA	AA	AA		AA	NC	AA	AA	AA		AA	AA	AA	AA	AA		AA	AA	AA	AA	AA		AA	AA	AA	AA	AA		AA	AA	AA	AA	AA
1665	wsnp_Ex_c12671_20140295	BB	BB	BB	BB	BB		BB	BB	BB	BB	BB		BB	BB	BB	BB	BB		BB	BB	BB	BB	BB		BB	BB	BB	BB	BB		BB	BB	BB	BB	BB		BB	BB	BB	BB	BB		BB	BB	BB	BB	BB
1667	wsnp_Ex_c12675_20144479	AA	AA	AA	AA	AA		AA	AA	AA	AA	AA		AA	AA	AA	AA	AA		BB	BB	BB	BB	BB		AA	AA	AA	AA	AA		AA	AA	AA	AA	AA		BB	BB	BB	BB	BB		AA	AA	AA	AA	AA
1668	wsnp_Ex_c12675_20144755	AA	AA	AA	AA	AA		AA	AA	AA	AA	AA		AA	AA	AA	AA	AA		AA	AA	AA	AA	AA		AA	AA	AA	AA	AA		AA	AA	AA	AA	AA		AA	AA	AA	AA	AA		AA	AA	AA	AA	AA
1669	wsnp_Ex_c12678_20148981	BB	BB	BB	BB	BB		AA	AA	AA	AA	AA		BB	BB	BB	BB	BB		BB	BB	BB	BB	BB		BB	BB	BB	BB	BB		AA	AA	AA	AA	AA		AA	AA	AA	AA	AA		BB	BB	BB	BB	BB
1671	wsnp_Ex_c1269_2435294	AA	AA	AA	AA	AA		BB	BB	BB	BB	BB		BB	BB	BB	BB	BB		AA	AA	AA	AA	AA		AA	AA	AA	AA	AA		AA	AA	AA	AA	AA		AA	AA	AA	AA	AA		BB	BB	BB	BB	BB
1672	wsnp_Ex_c12714_20198992	BB	BB	BB	BB	BB		BB	BB	BB	BB	BB		BB	BB	BB	BB	BB		BB	BB	BB	BB	BB		BB	BB	BB	BB	BB		BB	BB	BB	BB	BB		BB	BB	BB	BB	BB		BB	BB	BB	BB	BB
1676	wsnp_Ex_c12742_20232222	BB	BB	BB	BB	BB		BB	BB	BB	BB	BB		BB	BB	BB	BB	BB		BB	BB	BB	BB	BB		BB	BB	BB	BB	BB		BB	BB	BB	BB	BB		BB	BB	BB	BB	BB		BB	BB	BB	BB	BB
1677	wsnp_Ex_c12748_20241443	AA	AA	AA	AA	AA		AA	AA	AA	AA	AA		AA	AA	AA	AA	AA		AA	AA	AA	AA	AA		AA	AA	AA	AA	AA		AA	AA	AA	AA	AA		AA	AA	AA	AA	AA		AA	AA	AA	AA	AA
[truncated: 4,663 more rows]
[truncated: 11 more columns]

## Sheet: Consensus-SNP-data
SNP Index	SNP Name	AKT-39		AST-2		ERY-841		KAR-90		KAZ-R		KAZ-15		KAZ-19		PAV-93		SAR-29		TZE-3C		AA Count	BB Count	Mixed Count	AB Count	NC Count	Sum
[truncated: 5,896 more rows]
